# Supplementary material for: A directing group switch in copper-catalyzed electrophilic C–H amination/migratory annulation cascade: divergent access to benzimidazolone/benzimidazole
Source: Chem Sci. 2022 Apr 14;13(19):5726–33. doi: 10.1039/d2sc01420c (PMC9116329; doi:10.1039/d2sc01420c)
Supplement: SC-013-D2SC01420C-s002 [file SC-013-D2SC01420C-s002.cif]

# Electronic Supplementary Material (ESI) for Chemical Science.
# This journal is © The Royal Society of Chemistry 2022

####################################################################### 
# 
# This file contains crystal structure data downloaded from the 
# Cambridge Structural Database (CSD) hosted by the Cambridge 
# Crystallographic Data Centre (CCDC).
# 
# Full information about CCDC data access policies and citation 
# guidelines are available at http://www.ccdc.cam.ac.uk/access/V1 
# 
# Audit and citation data items may have been added by the CCDC. 
# Please retain this information to preserve the provenance of 
# this file and to allow appropriate attribution of the data. 
# 
#######################################################################

data_HM_788_1_0m_a
_database_code_depnum_ccdc_archive 'CCDC 2025279'
loop_
_audit_author_name
_audit_author_address
'Ranjan Jana'
;CSIR Indian Institute of Chemical Biology
India
;
_audit_update_record             
;
2020-08-25 deposited with the CCDC.	2022-04-14 downloaded from the CCDC.
;
_audit_creation_date             2020-08-24
_audit_creation_method           
;
Olex2 1.2
(compiled 2017.08.10 svn.r3458 for OlexSys, GUI svn.r5381)
;
_chemical_name_systematic        HM_788
_chemical_formula_moiety         'C21 H19 N3'
_chemical_formula_sum            'C21 H19 N3'
_chemical_formula_weight         313.41
loop_
_atom_type_symbol
_atom_type_scat_dispersion_real
_atom_type_scat_dispersion_imag
_atom_type_scat_Cromer_Mann_a1
_atom_type_scat_Cromer_Mann_a2
_atom_type_scat_Cromer_Mann_a3
_atom_type_scat_Cromer_Mann_a4
_atom_type_scat_Cromer_Mann_b1
_atom_type_scat_Cromer_Mann_b2
_atom_type_scat_Cromer_Mann_b3
_atom_type_scat_Cromer_Mann_b4
_atom_type_scat_Cromer_Mann_c
_atom_type_scat_source
_atom_type_scat_dispersion_source
H 0.00000 0.00000 0.49300 0.32291 0.14019 0.04081 10.51090 26.12570 3.14236
57.79970 0.0030380000826
'International Tables Volume C Table 6.1.1.4 (pp. 500-502)'
'Henke, Gullikson and Davis, At. Data and Nucl. Data Tables, 1993, 54, 2'
C 0.01920 0.00962 2.31000 1.02000 1.58860 0.86500 20.84390 10.20750 0.56870
51.65120 0.215599998832
'International Tables Volume C Table 6.1.1.4 (pp. 500-502)'
'Henke, Gullikson and Davis, At. Data and Nucl. Data Tables, 1993, 54, 2'
N 0.03256 0.01839 12.21260 3.13220 2.01250 1.16630 0.00570 9.89330 28.99750
0.58260 -11.5290002823
'International Tables Volume C Table 6.1.1.4 (pp. 500-502)'
'Henke, Gullikson and Davis, At. Data and Nucl. Data Tables, 1993, 54, 2'

_space_group_crystal_system      monoclinic
_space_group_IT_number           14
_space_group_name_H-M_alt        'P 1 21/c 1'
_space_group_name_Hall           '-P 2ybc'
loop_
_space_group_symop_id
_space_group_symop_operation_xyz
1 x,y,z
2 -x,y+1/2,-z+1/2
3 -x,-y,-z
4 x,-y-1/2,z-1/2

_symmetry_Int_Tables_number      14
_cell_length_a                   15.2933(10)
_cell_length_b                   5.6759(9)
_cell_length_c                   18.003(3)
_cell_angle_alpha                90
_cell_angle_beta                 99.217(8)
_cell_angle_gamma                90
_cell_volume                     1542.5(4)
_cell_formula_units_Z            4
_cell_measurement_reflns_used    8481
_cell_measurement_temperature    100
_cell_measurement_theta_max      70.802
_cell_measurement_theta_min      2.928
_exptl_absorpt_coefficient_mu    0.627
_exptl_absorpt_correction_T_max  0.7536
_exptl_absorpt_correction_T_min  0.5593
_exptl_absorpt_correction_type   multi-scan
_exptl_absorpt_process_details   
'SADABS-2016/2 (Bruker,2016/2) was used for absorption correction. wR2(int) was 0.1643 before and 0.0888 after correction. The Ratio of minimum to maximum transmission is 0.7422. The \l/2 correction factor is Not present.'
_exptl_crystal_colour            'clear light white'
_exptl_crystal_colour_lustre     clear
_exptl_crystal_colour_modifier   light
_exptl_crystal_colour_primary    white
_exptl_crystal_density_diffrn    1.3495
_exptl_crystal_description       block
_exptl_crystal_F_000             665.8690
_exptl_crystal_size_max          0.2
_exptl_crystal_size_mid          0.2
_exptl_crystal_size_min          0.2
_diffrn_reflns_av_R_equivalents  0.0804
_diffrn_reflns_av_unetI/netI     0.0465
_diffrn_reflns_limit_h_max       18
_diffrn_reflns_limit_h_min       -18
_diffrn_reflns_limit_k_max       6
_diffrn_reflns_limit_k_min       -6
_diffrn_reflns_limit_l_max       22
_diffrn_reflns_limit_l_min       -21
_diffrn_reflns_number            22846
_diffrn_reflns_theta_full        71.8530
_diffrn_reflns_theta_max         71.85
_diffrn_reflns_theta_min         2.93
_diffrn_ambient_temperature      100.0
_diffrn_measured_fraction_theta_full 0.9741
_diffrn_measured_fraction_theta_max 0.9741
_diffrn_measurement_device_type  'Bruker APEX-II CCD'
_diffrn_measurement_method       '\f and \w scans'
_diffrn_radiation_type           'Cu K\a'
_diffrn_radiation_wavelength     1.54178
_diffrn_standards_number         0
_reflns_Friedel_coverage         0.0
_reflns_limit_h_max              18
_reflns_limit_h_min              -18
_reflns_limit_k_max              6
_reflns_limit_k_min              0
_reflns_limit_l_max              22
_reflns_limit_l_min              0
_reflns_number_gt                2676
_reflns_number_total             2934
_reflns_threshold_expression     I>=2u(I)
_computing_cell_refinement       'SAINT V8.40A (?, 2016)'
_computing_data_reduction        'SAINT V8.40A (?, 2016)'
_computing_molecular_graphics    'Olex2 (Dolomanov et al., 2009)'
_computing_publication_material  'Olex2 (Dolomanov et al., 2009)'
_computing_structure_refinement  'olex2.refine (Bourhis et al., 2015)'
_computing_structure_solution    'olex2.solve (Bourhis et al., 2015)'
_refine_diff_density_max         0.2232
_refine_diff_density_min         -0.3427
_refine_diff_density_rms         0.0628
_refine_ls_d_res_high            0.8112
_refine_ls_d_res_low             15.0958
_refine_ls_extinction_expression Fc^*^=kFc[1+0.001xFc^2^\l^3^/sin(2\q)]^-1/4^
_refine_ls_goodness_of_fit_ref   1.0483
_refine_ls_hydrogen_treatment    constr
_refine_ls_matrix_type           full
_refine_ls_number_constraints    34
_refine_ls_number_parameters     218
_refine_ls_number_reflns         2934
_refine_ls_number_restraints     0
_refine_ls_R_factor_all          0.0570
_refine_ls_R_factor_gt           0.0531
_refine_ls_restrained_S_all      1.0483
_refine_ls_shift/su_max          0.0003
_refine_ls_shift/su_mean         0.0000
_refine_ls_structure_factor_coef Fsqd
_refine_ls_weighting_details     
'w=1/[\s^2^(Fo^2^)+(0.0759P)^2^+0.7325P] where P=(Fo^2^+2Fc^2^)/3'
_refine_ls_weighting_scheme      calc
_refine_ls_wR_factor_gt          0.1361
_refine_ls_wR_factor_ref         0.1400
_olex2_refinement_description    
;
1. Fixed Uiso
 At 1.2 times of:
  All C(H) groups, All C(H,H) groups
2.a Ternary CH refined with riding coordinates:
 C00L(H00o)
2.b Secondary CH2 refined with riding coordinates:
 C00D(H00a,H00d), C00F(H00f,H00g), C00G(H00h,H00i), C00K(H00m,H00n)
2.c Aromatic/amide H refined with riding coordinates:
 C009(H009), C00B(H00B), C00C(H00C), C00E(H00E), C00H(H00j), C00I(H00k),
 C00J(H00l), C00M(H00p), C00N(H00q), C00O(H00r)
;
_atom_sites_solution_primary     iterative
loop_
_atom_site_label
_atom_site_type_symbol
_atom_site_fract_x
_atom_site_fract_y
_atom_site_fract_z
_atom_site_U_iso_or_equiv
_atom_site_adp_type
_atom_site_occupancy
_atom_site_refinement_flags_posn
N001 N 0.74235(9) 0.6676(2) 0.74910(7) 0.0225(3) Uani 1.000000 .
N002 N 0.72006(9) 0.5708(2) 0.62608(7) 0.0221(3) Uani 1.000000 .
N003 N 0.56326(9) 0.8895(2) 0.61197(8) 0.0242(3) Uani 1.000000 .
C004 C 0.79588(10) 0.4813(3) 0.73779(9) 0.0214(4) Uani 1.000000 .
C005 C 0.69745(10) 0.7154(3) 0.68125(9) 0.0214(4) Uani 1.000000 .
C006 C 0.78263(10) 0.4148(3) 0.66220(9) 0.0218(4) Uani 1.000000 .
C007 C 0.62948(11) 0.9016(3) 0.67118(9) 0.0221(4) Uani 1.000000 .
C008 C 0.85609(10) 0.3550(3) 0.79254(9) 0.0216(4) Uani 1.000000 .
C009 C 0.82410(11) 0.2144(3) 0.63653(9) 0.0235(4) Uani 1.000000 .
H009 H 0.81462(11) 0.1718(3) 0.58483(9) 0.0281(5) Uiso 1.000000 R
C00A C 0.89597(11) 0.1504(3) 0.76689(9) 0.0233(4) Uani 1.000000 .
C00B C 0.50258(11) 1.0621(3) 0.60562(9) 0.0254(4) Uani 1.000000 .
H00B H 0.45591(11) 1.0574(3) 0.56390(9) 0.0305(5) Uiso 1.000000 R
C00C C 0.50370(11) 1.2465(3) 0.65598(10) 0.0262(4) Uani 1.000000 .
H00C H 0.45902(11) 1.3643(3) 0.64896(10) 0.0314(5) Uiso 1.000000 R
C00D C 0.73696(11) 0.5570(3) 0.42228(9) 0.0245(4) Uani 1.000000 .
H00a H 0.78532(11) 0.5248(3) 0.39314(9) 0.0294(5) Uiso 1.000000 R
H00d H 0.69710(11) 0.6783(3) 0.39579(9) 0.0294(5) Uiso 1.000000 R
C00E C 0.57183(11) 1.2552(3) 0.71715(9) 0.0251(4) Uani 1.000000 .
H00E H 0.57446(11) 1.3789(3) 0.75299(9) 0.0301(5) Uiso 1.000000 R
C00F C 0.68598(12) 0.3315(3) 0.43437(9) 0.0269(4) Uani 1.000000 .
H00f H 0.63903(12) 0.3012(3) 0.39078(9) 0.0323(5) Uiso 1.000000 R
H00g H 0.72642(12) 0.1942(3) 0.44128(9) 0.0323(5) Uiso 1.000000 R
C00G C 0.77360(11) 0.6338(3) 0.50238(9) 0.0251(4) Uani 1.000000 .
H00h H 0.82518(11) 0.5366(3) 0.52403(9) 0.0302(5) Uiso 1.000000 R
H00i H 0.79126(11) 0.8018(3) 0.50410(9) 0.0302(5) Uiso 1.000000 R
C00H C 0.63560(11) 1.0808(3) 0.72488(9) 0.0235(4) Uani 1.000000 .
H00j H 0.68290(11) 1.0828(3) 0.76611(9) 0.0282(5) Uiso 1.000000 R
C00I C 0.87843(11) 0.0841(3) 0.68897(9) 0.0240(4) Uani 1.000000 .
H00k H 0.90530(11) -0.0542(3) 0.67329(9) 0.0288(5) Uiso 1.000000 R
C00J C 0.87695(11) 0.4236(3) 0.86837(9) 0.0242(4) Uani 1.000000 .
H00l H 0.85105(11) 0.5618(3) 0.88526(9) 0.0290(5) Uiso 1.000000 R
C00K C 0.64536(11) 0.3764(3) 0.50587(9) 0.0254(4) Uani 1.000000 .
H00m H 0.58114(11) 0.4090(3) 0.49289(9) 0.0304(5) Uiso 1.000000 R
H00n H 0.65386(11) 0.2378(3) 0.53967(9) 0.0304(5) Uiso 1.000000 R
C00L C 0.69475(11) 0.5929(3) 0.54400(9) 0.0233(4) Uani 1.000000 .
H00o H 0.65436(11) 0.7318(3) 0.53400(9) 0.0280(5) Uiso 1.000000 R
C00M C 0.95406(11) 0.0174(3) 0.82002(10) 0.0258(4) Uani 1.000000 .
H00p H 0.98031(11) -0.1219(3) 0.80431(10) 0.0310(5) Uiso 1.000000 R
C00N C 0.93489(11) 0.2912(3) 0.91837(10) 0.0272(4) Uani 1.000000 .
H00q H 0.94900(11) 0.3387(3) 0.96950(10) 0.0326(5) Uiso 1.000000 R
C00O C 0.97300(11) 0.0864(3) 0.89371(10) 0.0279(4) Uani 1.000000 .
H00r H 1.01229(11) -0.0052(3) 0.92848(10) 0.0335(5) Uiso 1.000000 R

loop_
_atom_site_aniso_label
_atom_site_aniso_U_11
_atom_site_aniso_U_22
_atom_site_aniso_U_33
_atom_site_aniso_U_12
_atom_site_aniso_U_13
_atom_site_aniso_U_23
N001 0.0243(7) 0.0211(7) 0.0206(7) 0.0004(5) -0.0011(5) 0.0010(5)
N002 0.0253(7) 0.0214(7) 0.0184(7) 0.0018(5) -0.0001(5) 0.0008(5)
N003 0.0248(7) 0.0241(7) 0.0226(7) 0.0004(5) 0.0004(6) 0.0018(5)
C004 0.0227(8) 0.0198(8) 0.0212(8) -0.0005(6) 0.0018(6) 0.0004(6)
C005 0.0248(8) 0.0186(8) 0.0200(8) -0.0014(6) 0.0015(6) 0.0010(6)
C006 0.0220(8) 0.0210(8) 0.0213(8) -0.0006(6) 0.0004(6) 0.0016(6)
C007 0.0240(8) 0.0221(8) 0.0192(8) -0.0020(6) 0.0005(6) 0.0029(6)
C008 0.0213(8) 0.0208(8) 0.0218(8) -0.0018(6) 0.0005(6) 0.0023(6)
C009 0.0254(8) 0.0207(8) 0.0237(8) -0.0022(6) 0.0025(6) -0.0018(6)
C00A 0.0229(8) 0.0207(8) 0.0257(9) -0.0017(6) 0.0021(7) 0.0012(6)
C00B 0.0246(8) 0.0264(9) 0.0241(8) 0.0014(7) 0.0004(7) 0.0032(6)
C00C 0.0239(8) 0.0261(9) 0.0280(9) 0.0036(7) 0.0025(7) 0.0043(7)
C00D 0.0265(8) 0.0254(9) 0.0206(8) 0.0006(6) 0.0008(7) 0.0001(6)
C00E 0.0290(9) 0.0225(9) 0.0239(8) -0.0002(7) 0.0047(7) -0.0009(6)
C00F 0.0312(9) 0.0247(9) 0.0242(9) -0.0028(7) 0.0023(7) -0.0025(7)
C00G 0.0282(9) 0.0250(9) 0.0214(8) -0.0029(7) 0.0014(7) 0.0010(6)
C00H 0.0258(8) 0.0224(8) 0.0217(8) -0.0005(6) 0.0017(6) 0.0012(6)
C00I 0.0245(8) 0.0210(8) 0.0264(9) 0.0004(6) 0.0037(7) -0.0004(6)
C00J 0.0259(8) 0.0223(8) 0.0231(8) -0.0008(6) 0.0001(7) 0.0015(6)
C00K 0.0248(8) 0.0271(9) 0.0228(8) -0.0029(7) -0.0006(7) 0.0001(6)
C00L 0.0264(9) 0.0243(9) 0.0178(8) 0.0012(6) -0.0009(6) 0.0009(6)
C00M 0.0243(8) 0.0228(9) 0.0300(9) 0.0018(6) 0.0036(7) 0.0029(7)
C00N 0.0276(9) 0.0278(9) 0.0248(9) -0.0029(7) -0.0004(7) 0.0030(7)
C00O 0.0255(9) 0.0279(9) 0.0288(9) 0.0013(7) -0.0001(7) 0.0070(7)

loop_
_geom_bond_atom_site_label_1
_geom_bond_atom_site_label_2
_geom_bond_distance
_geom_bond_site_symmetry_2
_geom_bond_publ_flag
N001 C004 1.372(2) . ?
N001 C005 1.330(2) . ?
N002 C005 1.375(2) . ?
N002 C006 1.387(2) . ?
N002 C00L 1.472(2) . ?
N003 C007 1.349(2) . ?
N003 C00B 1.342(2) . ?
C004 C006 1.395(2) . ?
C004 C008 1.429(2) . ?
C005 C007 1.473(2) . ?
C006 C009 1.415(2) . ?
C007 C00H 1.396(2) . ?
C008 C00A 1.423(2) . ?
C008 C00J 1.406(2) . ?
C009 H009 0.9500 . ?
C009 C00I 1.370(2) . ?
C00A C00I 1.436(2) . ?
C00A C00M 1.415(2) . ?
C00B H00B 0.9500 . ?
C00B C00C 1.383(2) . ?
C00C H00C 0.9500 . ?
C00C C00E 1.390(2) . ?
C00D H00a 0.9900 . ?
C00D H00d 0.9900 . ?
C00D C00F 1.532(2) . ?
C00D C00G 1.525(2) . ?
C00E H00E 0.9500 . ?
C00E C00H 1.381(2) . ?
C00F H00f 0.9900 . ?
C00F H00g 0.9900 . ?
C00F C00K 1.538(2) . ?
C00G H00h 0.9900 . ?
C00G H00i 0.9900 . ?
C00G C00L 1.536(2) . ?
C00H H00j 0.9500 . ?
C00I H00k 0.9500 . ?
C00J H00l 0.9500 . ?
C00J C00N 1.380(2) . ?
C00K H00m 0.9900 . ?
C00K H00n 0.9900 . ?
C00K C00L 1.544(2) . ?
C00L H00o 1.0000 . ?
C00M H00p 0.9500 . ?
C00M C00O 1.369(2) . ?
C00N H00q 0.9500 . ?
C00N C00O 1.404(3) . ?
C00O H00r 0.9500 . ?

loop_
_geom_angle_atom_site_label_1
_geom_angle_atom_site_label_2
_geom_angle_atom_site_label_3
_geom_angle
_geom_angle_site_symmetry_1
_geom_angle_site_symmetry_3
_geom_angle_publ_flag
C005 N001 C004 104.69(13) . . ?
C006 N002 C005 106.08(13) . . ?
C00L N002 C005 128.21(13) . . ?
C00L N002 C006 125.16(13) . . ?
C00B N003 C007 116.82(14) . . ?
C006 C004 N001 110.87(14) . . ?
C008 C004 N001 128.16(14) . . ?
C008 C004 C006 120.93(15) . . ?
N002 C005 N001 112.90(14) . . ?
C007 C005 N001 120.65(14) . . ?
C007 C005 N002 126.42(14) . . ?
C004 C006 N002 105.43(14) . . ?
C009 C006 N002 132.20(15) . . ?
C009 C006 C004 122.21(15) . . ?
C005 C007 N003 119.07(14) . . ?
C00H C007 N003 122.88(15) . . ?
C00H C007 C005 118.03(14) . . ?
C00A C008 C004 116.61(14) . . ?
C00J C008 C004 123.47(15) . . ?
C00J C008 C00A 119.92(15) . . ?
H009 C009 C006 121.22(9) . . ?
C00I C009 C006 117.57(15) . . ?
C00I C009 H009 121.22(10) . . ?
C00I C00A C008 120.55(15) . . ?
C00M C00A C008 118.13(15) . . ?
C00M C00A C00I 121.30(15) . . ?
H00B C00B N003 117.94(9) . . ?
C00C C00B N003 124.12(15) . . ?
C00C C00B H00B 117.94(10) . . ?
H00C C00C C00B 120.82(10) . . ?
C00E C00C C00B 118.37(15) . . ?
C00E C00C H00C 120.82(10) . . ?
H00d C00D H00a 109.1 . . ?
C00F C00D H00a 111.19(9) . . ?
C00F C00D H00d 111.19(9) . . ?
C00G C00D H00a 111.19(9) . . ?
C00G C00D H00d 111.19(9) . . ?
C00G C00D C00F 102.88(13) . . ?
H00E C00E C00C 120.59(10) . . ?
C00H C00E C00C 118.82(15) . . ?
C00H C00E H00E 120.59(10) . . ?
H00f C00F C00D 110.69(9) . . ?
H00g C00F C00D 110.69(9) . . ?
H00g C00F H00f 108.8 . . ?
C00K C00F C00D 105.27(13) . . ?
C00K C00F H00f 110.69(9) . . ?
C00K C00F H00g 110.69(9) . . ?
H00h C00G C00D 111.23(9) . . ?
H00i C00G C00D 111.23(9) . . ?
H00i C00G H00h 109.1 . . ?
C00L C00G C00D 102.69(13) . . ?
C00L C00G H00h 111.23(9) . . ?
C00L C00G H00i 111.23(9) . . ?
C00E C00H C007 118.98(15) . . ?
H00j C00H C007 120.51(10) . . ?
H00j C00H C00E 120.51(10) . . ?
C00A C00I C009 121.98(15) . . ?
H00k C00I C009 119.01(10) . . ?
H00k C00I C00A 119.01(9) . . ?
H00l C00J C008 119.85(9) . . ?
C00N C00J C008 120.29(16) . . ?
C00N C00J H00l 119.85(10) . . ?
H00m C00K C00F 110.61(9) . . ?
H00n C00K C00F 110.61(9) . . ?
H00n C00K H00m 108.7 . . ?
C00L C00K C00F 105.64(13) . . ?
C00L C00K H00m 110.61(9) . . ?
C00L C00K H00n 110.61(8) . . ?
C00G C00L N002 113.69(13) . . ?
C00K C00L N002 114.20(13) . . ?
C00K C00L C00G 105.65(13) . . ?
H00o C00L N002 107.66(8) . . ?
H00o C00L C00G 107.66(9) . . ?
H00o C00L C00K 107.66(9) . . ?
H00p C00M C00A 119.50(10) . . ?
C00O C00M C00A 121.00(16) . . ?
C00O C00M H00p 119.50(10) . . ?
H00q C00N C00J 119.99(10) . . ?
C00O C00N C00J 120.02(16) . . ?
C00O C00N H00q 119.99(10) . . ?
C00N C00O C00M 120.60(16) . . ?
H00r C00O C00M 119.70(10) . . ?
H00r C00O C00N 119.70(10) . . ?

loop_
_refln_index_h
_refln_index_k
_refln_index_l
_refln_F_squared_meas
_refln_F_squared_sigma
1 0 0 179.58 15.3
1 0 0 164.58 15.3
-1 0 0 192.08 15.5
2 0 0 4329.77 350.56
3 0 0 19.5 5.1
3 0 0 16.3 2
-3 0 0 25.3 5.5
-3 0 0 22.8 2.5
4 0 0 479.45 41.8
-4 0 0 498.75 41.9
-4 0 0 445.96 38.8
4 0 0 463.25 38.4
5 0 0 1617.04 135.09
-5 0 0 1688.63 135.39
5 0 0 1573.44 135.39
5 0 0 1751.92 139.19
-5 0 0 1553.04 140.59
5 0 0 1745.23 134.89
-5 0 0 1735.23 139.39
-6 0 0 23.4 9.1
6 0 0 24 3.5
6 0 0 26.4 4
-6 0 0 28.7 9.8
-6 0 0 23.4 4.1
6 0 0 23.5 4.2
7 0 0 2.8 1.6
-7 0 0 2.3 3.8
7 0 0 1.8 1.2
-7 0 0 4.1 2.5
7 0 0 1.6 2.4
-7 0 0 4.2 4.2
-7 0 0 6.9 2.9
7 0 0 1 0.9
-7 0 0 2.5 1.5
8 0 0 107.49 12.2
-8 0 0 127.29 12.9
8 0 0 122.79 11.9
-8 0 0 136.19 26.1
8 0 0 128.09 11.7
8 0 0 127.89 16.8
-8 0 0 141.49 14.1
-8 0 0 207.38 30.2
-8 0 0 131.69 18.1
-9 0 0 5 8
9 0 0 0.7 2.7
-9 0 0 1 3.5
9 0 0 1.4 1.2
9 0 0 0.7 1.4
-9 0 0 3.3 4.1
9 0 0 1.9 1.2
-10 0 0 3.2 2.8
-10 0 0 4.4 7.7
-10 0 0 4.3 5.1
-10 0 0 1.9 4.4
10 0 0 1.1 1.2
10 0 0 4.8 2.3
10 0 0 9 2.7
10 0 0 4.2 4.3
-11 0 0 116.09 28.3
11 0 0 171.58 16.2
11 0 0 168.98 18.4
11 0 0 153.28 15.5
-11 0 0 161.08 18
11 0 0 177.18 23.1
12 0 0 515.05 49.9
-12 0 0 546.65 69.89
-12 0 0 370.36 50.49
12 0 0 434.86 39.5
12 0 0 398.66 38.9
-12 0 0 510.25 43.1
12 0 0 470.65 40.3
13 0 0 714.53 70.59
-13 0 0 703.63 77.09
-13 0 0 572.14 73.69
-13 0 0 630.64 62.49
-13 0 0 637.14 87.99
13 0 0 719.43 60.19
13 0 0 871.81 61.49
14 0 0 570.54 49.9
15 0 0 764.82 64.09
15 0 0 722.93 71.99
16 0 0 403.06 50.19
-16 0 0 428.16 58.49
-16 0 0 322.87 45.5
17 0 0 46.3 7
-17 0 0 39 18.3
18 0 0 0.3 1.5
-18 0 0 0.5 3.1
0 -1 0 0.1 1.1
0 -1 0 -1.5 4
0 -1 0 -0.1 0.6
0 1 0 3.1 2.4
1 -1 0 491.85 41.7
1 -1 0 546.65 42.5
-1 -1 0 514.55 41.1
1 -1 0 476.55 47.7
-1 1 0 480.45 40.7
4 -1 0 74.09 9.9
4 -1 0 63.59 8.5
4 -1 0 54.09 5.8
-4 -1 0 76.59 10
-4 -1 0 118.69 24.4
-4 -1 0 67.19 8.1
-4 -1 0 85.29 7.3
-4 1 0 54.29 6.5
4 1 0 64.49 8.7
-4 1 0 65.19 12.4
4 1 0 57.79 5.9
-4 1 0 61.19 6.2
-4 1 0 63.99 7.2
4 1 0 49.7 6
5 -1 0 1910.41 169.48
-5 -1 0 2317.87 174.38
5 -1 0 1967.4 169.08
5 1 0 2021 169.68
-5 1 0 2094.49 170.08
-5 1 0 2177.98 169.48
-5 1 0 2212.98 170.78
-5 1 0 2045.1 174.88
6 -1 0 447.06 38.1
-6 -1 0 412.06 37.4
6 -1 0 359.56 33.5
-6 -1 0 386.46 38.4
6 -1 0 345.07 33
6 1 0 430.66 38.3
6 1 0 373.86 33.1
-6 1 0 411.56 33.6
-6 1 0 406.16 36.1
-6 1 0 386.86 39.5
-6 1 0 410.66 34.3
6 1 0 419.76 33
6 1 0 379.26 33.4
-7 -1 0 306.47 33.6
-7 -1 0 343.47 33
7 -1 0 302.37 27.5
7 -1 0 330.47 28.7
7 -1 0 335.07 32.7
-7 1 0 328.37 29.6
-7 1 0 267.67 35.4
7 1 0 293.47 27.7
-7 1 0 344.37 28.2
-7 1 0 292.77 34.4
7 1 0 337.67 27.6
-7 1 0 326.07 28.8
7 1 0 360.76 27.4
-8 -1 0 211.78 45.7
-8 -1 0 126.39 19.1
8 -1 0 154.28 13.9
-8 -1 0 141.89 18.6
8 -1 0 135.59 17.8
-8 1 0 141.49 14.4
-8 1 0 138.09 13.6
8 1 0 153.38 13.2
8 1 0 120.09 13.2
-8 1 0 188.88 31.5
8 1 0 134.19 18
8 1 0 139.89 12.8
-8 1 0 147.39 28.5
-8 1 0 139.59 15.1
-9 -1 0 3.8 4.3
9 -1 0 1.4 1.4
-9 -1 0 5.7 5.2
-9 -1 0 2.4 8.1
9 -1 0 3.1 3.8
-9 1 0 2.1 2
9 1 0 4.7 1.7
-9 1 0 5.9 6.6
-9 1 0 1.6 2.2
-9 1 0 2.8 5.4
9 1 0 2.9 1.5
9 1 0 2.7 2
-9 1 0 0.8 1.2
-10 -1 0 111.59 25.5
-10 -1 0 169.48 30.3
-10 -1 0 173.78 46.6
10 -1 0 131.99 13.3
-10 1 0 171.98 38.8
10 1 0 122.09 12.1
-10 1 0 142.49 18.7
-10 1 0 127.79 13.2
10 1 0 122.39 12.9
10 1 0 123.39 18.5
-10 1 0 126.39 13.9
-10 1 0 145.69 31.6
10 1 0 121.89 12.4
11 -1 0 4.7 2.6
-11 -1 0 -0.4 2.6
-11 -1 0 1.4 4.3
-11 -1 0 1.9 7.4
11 -1 0 1.2 3.1
11 1 0 5.7 2.3
-11 1 0 -0.8 2.7
-11 1 0 20.5 6.8
-11 1 0 7.1 3.6
11 1 0 4.2 2.5
11 1 0 4.3 1.9
-12 -1 0 6.4 6.5
12 -1 0 10.8 7.1
12 -1 0 12.5 4
-12 -1 0 19.3 12.2
-12 -1 0 5.5 11.5
-12 -1 0 2.7 4
12 1 0 6.7 6.6
12 1 0 7.8 2.6
-12 1 0 12.9 11
12 1 0 8.1 3.6
-13 -1 0 1.9 4.3
-13 -1 0 2.1 4.8
-13 -1 0 2.6 3.9
13 -1 0 1.7 1.9
-13 -1 0 5.6 12.8
13 -1 0 3.9 4.1
13 1 0 3.2 2.1
-13 1 0 1.8 2.5
13 1 0 4.2 2.2
-13 1 0 6.9 8
13 1 0 4.6 2.7
-14 -1 0 196.18 36.3
14 -1 0 134.69 14.5
14 -1 0 152.58 22.6
-14 -1 0 140.09 37.4
-14 -1 0 165.88 54.69
-14 -1 0 121.39 29.6
14 1 0 114.89 14.2
-14 1 0 72.19 27.6
-14 1 0 87.19 17
-14 1 0 130.79 39.5
14 1 0 128.59 13.8
-15 -1 0 27.9 17.4
-15 -1 0 25.1 26.8
-15 -1 0 24.5 13.7
15 -1 0 28.9 5.9
15 -1 0 24.8 8.7
15 -1 0 11 7
-15 1 0 7.6 10
15 1 0 28.7 5.8
-15 1 0 24.1 13.8
15 1 0 15.4 4.4
-15 1 0 34.7 8.1
-16 -1 0 29.5 13
16 -1 0 41.7 12.2
16 -1 0 56.59 11.7
-16 1 0 10.7 19.9
16 1 0 64.69 9
-16 1 0 28 15.1
-17 -1 0 8.1 7.7
17 -1 0 8.4 6.9
-17 1 0 0.9 4.8
17 1 0 11.4 3.5
18 1 0 5.5 3.1
0 -2 0 220.08 32.1
0 -2 0 216.88 21.7
0 -2 0 206.08 23.4
0 -2 0 221.78 21.4
0 -2 0 260.07 20.9
0 -2 0 219.98 21.1
0 -2 0 257.07 20
1 -2 0 643.54 48.8
1 -2 0 568.84 57.89
-1 -2 0 634.04 49
1 -2 0 567.04 52.39
-1 -2 0 536.65 52.09
-1 -2 0 634.24 50.59
1 -2 0 534.25 50.49
1 -2 0 538.35 49.8
-1 -2 0 549.65 49.99
1 -2 0 667.23 49.9
1 -2 0 527.95 49.3
-1 -2 0 575.04 56.89
1 -2 0 542.45 49.2
-1 -2 0 684.53 64.79
2 -2 0 32.6 6.2
-2 -2 0 32.1 5.7
-2 -2 0 31.1 15
2 -2 0 27.4 12.9
-2 -2 0 28.5 7.7
-2 -2 0 26.4 3.3
-2 -2 0 27.4 5.8
2 -2 0 22 4.4
2 -2 0 33.4 5.6
2 -2 0 29.5 7.8
-2 -2 0 30.7 5.1
-2 2 0 32.2 10.9
2 2 0 25.8 2.5
-2 2 0 23.3 2.9
-3 -2 0 41.8 6.4
-3 -2 0 50.09 18.2
-3 -2 0 31.3 8.3
3 -2 0 39.9 8.1
3 -2 0 37 6.9
-3 -2 0 66.99 15.9
3 -2 0 34.3 5.7
3 -2 0 39.5 6.8
3 -2 0 30.7 5.2
-3 -2 0 44.8 6.2
3 -2 0 34.7 8.2
-3 -2 0 30.1 7.2
-3 -2 0 39.3 4.8
-3 -2 0 35.9 6.8
-3 -2 0 35.1 5.2
-3 2 0 30.2 3.7
3 2 0 31.2 4.8
-3 2 0 35.3 5.2
3 2 0 24.8 3.4
-3 2 0 50.59 7.7
-4 -2 0 92.99 12.5
4 -2 0 112.59 13
-4 -2 0 83.39 10.1
4 -2 0 85.39 10
4 -2 0 94.09 10.7
-4 -2 0 103.49 11.4
4 -2 0 93.29 11.1
-4 -2 0 95.49 9.5
4 -2 0 89.59 9.6
-4 -2 0 105.69 10.6
-4 -2 0 133.99 31.6
-4 2 0 91.49 9.2
4 2 0 80.29 8.6
4 2 0 75.09 9
-4 2 0 100.99 10.2
4 2 0 83.69 8.6
-4 2 0 104.79 9
-5 -2 0 368.76 46
-5 -2 0 304.97 28.1
-5 -2 0 358.76 27.1
5 -2 0 328.67 29.2
-5 -2 0 365.16 37.3
5 -2 0 245.18 26.3
-5 -2 0 249.78 26.5
-5 2 0 292.97 26.1
-5 2 0 341.37 27.4
5 2 0 254.97 25.2
5 2 0 261.57 25.2
-5 2 0 324.67 25.7
-6 -2 0 19.8 6.5
-6 -2 0 16.6 9.5
6 -2 0 17 4.6
-6 -2 0 19.8 15
6 -2 0 19.4 7
-6 -2 0 15.2 6.3
-6 -2 0 30.3 5.8
-6 -2 0 18.1 10.8
6 2 0 19.9 3.8
-6 2 0 22.6 4.5
-6 2 0 22 4.9
-6 2 0 18.3 5.1
6 2 0 19.6 3.6
6 2 0 20.4 4.2
-7 -2 0 78.39 15.8
-7 -2 0 76.49 20.9
-7 -2 0 54.39 11.9
7 -2 0 65.49 13.6
-7 -2 0 58.79 25.9
7 2 0 60.09 6.4
-7 2 0 57.79 6.9
7 2 0 60.69 6.7
7 2 0 52.99 6.5
-7 2 0 64.79 10.7
-7 2 0 62.99 9.3
8 -2 0 596.04 53.29
-8 -2 0 497.75 53.59
-8 -2 0 623.24 62.39
-8 -2 0 669.93 78.69
-8 -2 0 637.14 64.19
8 2 0 533.65 46
-8 2 0 546.65 47.1
-8 2 0 542.85 47.9
8 2 0 542.55 46.4
8 2 0 507.45 46.5
-8 2 0 546.55 49.1
-9 -2 0 36.7 12.9
-9 -2 0 31.3 14.9
9 -2 0 38.1 11.7
-9 -2 0 38.6 11.9
-9 -2 0 37.5 23.8
9 2 0 29.4 6
-9 2 0 29.5 7
9 2 0 38.6 6.2
-9 2 0 48 8.7
9 2 0 44.3 4.9
-9 2 0 46.4 9.8
10 -2 0 2 3.8
-10 -2 0 5.9 5.1
-10 -2 0 3.9 10.1
-10 -2 0 4.2 6.5
-10 -2 0 0.9 3
10 2 0 7.2 2.2
-10 2 0 4.5 3.5
10 2 0 3.2 1.8
-10 2 0 2.6 2.1
10 2 0 4.5 2.3
-10 2 0 2 1.7
-11 -2 0 3 9.4
-11 -2 0 3.2 5
11 -2 0 8.6 6.3
-11 -2 0 4.5 10.1
11 2 0 3.9 2.6
-11 2 0 7.7 4.1
-11 2 0 1.7 6.1
-11 2 0 1.7 2.2
11 2 0 6.4 2.4
-12 -2 0 789.42 86.49
-12 -2 0 975.5 97.49
12 -2 0 921.21 86.69
-12 -2 0 968.5 121.89
12 -2 0 889.71 85.09
12 2 0 993.7 76.49
-12 2 0 993.9 81.39
12 2 0 939.41 76.79
-12 2 0 767.92 77.29
12 2 0 948.31 77.49
-12 2 0 946.31 107.89
-12 2 0 922.11 78.99
-13 -2 0 122.79 46.9
-13 -2 0 152.18 30.9
13 -2 0 173.88 40.6
-13 -2 0 125.19 29.5
-13 -2 0 98.29 59.29
13 -2 0 122.59 26.1
13 -2 0 148.79 21.6
-13 -2 0 194.38 40
13 2 0 168.78 15.5
-13 2 0 192.48 19.8
-13 2 0 135.89 44.4
13 2 0 158.88 15
-13 2 0 143.09 24.7
-13 2 0 138.59 51.19
13 2 0 136.69 15.3
14 -2 0 6.3 4.9
14 -2 0 11.1 5.2
-14 -2 0 8.2 7.3
-14 -2 0 9.4 18.6
-14 -2 0 15 11
-14 2 0 5.4 4
-14 2 0 1.5 10.9
14 2 0 5.3 2.6
-14 2 0 7.1 10.7
14 2 0 3.9 1.9
14 2 0 7.7 2.9
-15 -2 0 27.8 13.4
-15 -2 0 45.7 21.1
15 -2 0 36 12
-15 -2 0 30.9 26.4
15 -2 0 72.39 18.7
15 -2 0 40.6 9
15 2 0 51.49 7.8
-15 2 0 72.99 12.5
15 2 0 38.4 6.5
-15 2 0 54.19 29.8
16 2 0 75.19 12.1
16 2 0 86.59 9.4
16 2 0 80.99 9.3
17 -2 0 37.1 9.3
-17 -2 0 15.3 7.6
17 2 0 30.6 6.5
0 -3 0 1.3 1.7
0 -3 0 6.4 7.8
0 -3 0 -0.9 1.5
0 -3 0 0.3 1
0 -3 0 11.4 11.4
0 -3 0 0.6 1.4
0 3 0 1.2 0.8
1 -3 0 75.29 26.7
1 -3 0 49.5 9.9
1 -3 0 44.3 6.1
-1 -3 0 78.79 21.5
-1 -3 0 65.39 10.5
-1 -3 0 40.2 8.1
1 -3 0 44.9 5
1 -3 0 47.1 8.1
-1 -3 0 52.69 8.5
1 -3 0 46.5 5.3
-1 -3 0 54.19 23.8
1 -3 0 35 7.9
1 -3 0 55.09 18.5
1 -3 0 54.29 11.9
-1 -3 0 58.59 12.6
-1 3 0 52.49 5.1
-1 3 0 53.79 8.1
1 3 0 56.29 4.9
2 -3 0 1129.09 97.49
2 -3 0 1049.7 109.69
-2 -3 0 1131.69 98.09
-2 -3 0 1137.69 101.99
-2 -3 0 1204.78 98.89
-2 -3 0 1320.77 112.59
2 -3 0 1273.37 97.19
2 -3 0 1027.2 97.89
2 -3 0 1053.99 113.59
2 -3 0 1185.18 96.29
2 -3 0 1092.59 97.19
-2 -3 0 1234.08 124.09
-2 -3 0 1173.18 99.09
-2 3 0 1241.48 95.59
2 3 0 1254.47 95.19
3 -3 0 178.68 19.5
-3 -3 0 205.68 18.8
3 -3 0 190.38 19.7
3 -3 0 189.68 18.4
3 -3 0 209.28 22.7
3 -3 0 209.28 19.6
-3 -3 0 209.08 20.8
-3 -3 0 216.28 19.5
-3 -3 0 184.08 28.4
-3 -3 0 219.48 51.49
3 -3 0 182.08 19.4
-3 -3 0 161.58 21.7
3 -3 0 173.88 18.5
3 -3 0 190.48 36.7
-3 3 0 210.58 17.3
3 3 0 189.48 16.9
-3 3 0 189.98 18.7
-3 3 0 195.08 17.7
4 -3 0 224.28 20.4
4 -3 0 191.28 19.3
-4 -3 0 206.08 18.8
4 -3 0 175.08 19.8
-4 -3 0 206.48 19.4
4 -3 0 215.38 23.1
-4 -3 0 249.88 54.79
-4 -3 0 175.78 22.5
4 -3 0 181.88 20.1
-4 -3 0 214.78 38.4
-4 3 0 205.58 17.7
-4 3 0 201.98 18.3
4 3 0 165.88 17.2
-5 -3 0 1417.76 111.89
5 -3 0 1320.67 110.79
5 -3 0 1326.67 111.89
-5 -3 0 1055.59 133.99
5 -3 0 1319.47 110.29
-5 -3 0 1325.67 108.09
5 -3 0 1108.99 109.59
-5 -3 0 1377.16 109.19
-5 -3 0 1334.97 111.49
-5 -3 0 1141.09 113.49
5 -3 0 1307.77 111.19
-5 -3 0 1498.85 126.59
5 3 0 1264.17 107.59
-5 3 0 1477.45 110.49
-5 3 0 1429.46 108.29
5 3 0 1239.98 107.79
-5 3 0 1402.06 109.09
-6 -3 0 278.77 63.79
6 -3 0 281.67 27.5
-6 -3 0 250.07 27.6
-6 -3 0 312.97 24.9
6 -3 0 223.98 24.1
6 -3 0 280.57 27
-6 -3 0 266.77 25
6 -3 0 253.67 25.2
6 -3 0 255.77 26.6
-6 -3 0 272.17 25.4
6 -3 0 283.17 28
6 3 0 241.58 23.7
6 3 0 274.07 23.3
-6 3 0 270.27 24.9
-6 3 0 290.97 26.1
-6 3 0 242.58 24.1
6 3 0 248.48 23.1
-7 -3 0 19.9 8.2
-7 -3 0 9.4 12.9
7 -3 0 23.2 7
7 -3 0 27.6 8.8
7 -3 0 28.8 9
-7 -3 0 18.3 12.7
7 -3 0 22.1 8
-7 -3 0 26 7.3
-7 3 0 21.2 4.8
7 3 0 26.2 6.6
7 3 0 22.2 4.2
-7 3 0 16.5 5.7
7 3 0 20.5 4.2
-7 3 0 22.6 5.6
-8 -3 0 320.77 31.9
8 -3 0 335.37 33.4
8 -3 0 298.57 31.7
-8 -3 0 336.57 45
8 -3 0 319.07 33.8
-8 -3 0 369.96 62.29
8 -3 0 321.77 33.9
-8 -3 0 335.27 35.6
8 3 0 317.17 28.1
-8 3 0 336.67 31.4
8 3 0 324.97 28.1
-8 3 0 340.47 30.1
8 3 0 262.57 27.3
-8 3 0 320.67 28.9
-9 -3 0 393.66 46.8
9 -3 0 467.15 46.3
9 -3 0 479.05 46.9
-9 -3 0 538.75 80.69
-9 -3 0 419.96 43.7
9 -3 0 467.35 44
9 -3 0 450.95 45.5
-9 -3 0 507.15 59.69
9 3 0 450.95 39
-9 3 0 445.96 42.9
9 3 0 480.05 39.8
-9 3 0 471.65 41.9
9 3 0 476.75 39.5
-9 3 0 442.46 40.4
-10 -3 0 849.81 87.89
10 -3 0 774.02 72.59
10 -3 0 713.43 68.99
10 -3 0 740.43 71.59
-10 -3 0 679.63 104.49
10 -3 0 735.83 72.39
-10 3 0 756.52 67.09
10 3 0 823.12 64.79
10 3 0 820.62 64.39
10 3 0 805.62 65.19
-10 3 0 720.93 65.69
-10 3 0 770.92 68.79
-11 -3 0 589.24 96.99
11 -3 0 726.63 65.49
11 -3 0 613.24 60.59
-11 -3 0 603.24 75.69
11 -3 0 664.93 64.89
11 -3 0 588.94 63.09
11 3 0 687.53 56.99
-11 3 0 695.13 60.99
11 3 0 713.33 56.09
11 3 0 734.73 56.59
-11 3 0 625.94 58.69
-11 3 0 640.04 57.69
-12 -3 0 5.4 8.1
-12 -3 0 2.3 9.6
12 -3 0 11 5.1
12 -3 0 10.7 6.9
12 -3 0 6.1 5.2
-12 -3 0 6.1 5.6
12 3 0 9.8 3.4
12 3 0 7.4 2.4
12 3 0 5.7 2.3
-12 3 0 13 5.6
-12 3 0 9.1 4
-12 3 0 6.6 3.5
13 -3 0 6.7 4.3
-13 -3 0 1.2 3.6
13 -3 0 6.7 7.8
13 -3 0 10.4 5.9
-13 -3 0 7.7 9.4
13 -3 0 10.5 7.2
-13 -3 0 11.4 16
-13 3 0 12.7 5.3
13 3 0 9.1 3.1
-13 3 0 8.9 4.1
13 3 0 7.4 2.4
-13 3 0 9.1 4.9
13 3 0 7.2 2.9
14 -3 0 45.9 9.3
-14 -3 0 41.4 16.5
-14 -3 0 34.3 28.2
-14 -3 0 17.2 8.4
14 -3 0 25.5 9.2
-14 3 0 37.5 8.9
14 3 0 31.4 5.7
14 3 0 30.7 5.3
14 3 0 38.8 6
-15 -3 0 4.9 5.5
15 -3 0 11.3 6
15 3 0 7.4 2.4
15 3 0 9.2 4.1
15 3 0 5.2 2.3
16 -3 0 1.8 2.6
-16 -3 0 1.3 8
-16 3 0 2.7 2.5
16 3 0 -0.3 0.7
16 3 0 1.2 1.4
0 -4 0 866.71 72.99
0 -4 0 716.33 87.09
0 -4 0 901.91 77.49
0 -4 0 805.22 70.89
0 -4 0 744.73 71.49
0 4 0 894.71 68.69
-1 -4 0 0.9 1.7
1 -4 0 5.3 4.8
1 -4 0 1.4 5.5
-1 -4 0 0.4 1.4
1 -4 0 2 2.3
1 -4 0 4.4 3.2
-1 -4 0 6.8 5.2
-1 -4 0 3.8 2.9
1 -4 0 1.5 1.8
-1 -4 0 3.8 11.5
1 4 0 2.2 1.4
-1 4 0 2.1 1.8
-2 -4 0 280.57 43.2
-2 -4 0 313.07 28.6
2 -4 0 301.07 28.6
2 -4 0 294.37 29.7
2 -4 0 189.58 44.1
2 -4 0 302.27 33.5
2 -4 0 312.17 30.3
-2 -4 0 228.78 62.79
-2 -4 0 276.67 29.7
-2 -4 0 323.97 29.5
-2 -4 0 335.17 34.7
-2 4 0 317.27 27.8
-2 4 0 340.27 26.8
2 4 0 290.37 28.2
-3 -4 0 119.19 14.7
-3 -4 0 117.29 13.3
3 -4 0 105.59 14.3
-3 -4 0 147.79 19.3
3 -4 0 120.69 13.5
-3 -4 0 130.49 14.3
3 -4 0 123.59 14.9
-3 -4 0 135.59 34.6
-3 -4 0 104.79 41.5
3 4 0 118.29 11.9
-3 4 0 114.59 12.6
-3 4 0 120.59 11.9
-4 -4 0 515.85 60.69
-4 -4 0 414.56 45.6
-4 -4 0 415.96 72.19
4 -4 0 452.25 40.7
4 -4 0 471.45 42.3
4 -4 0 432.06 40.4
-4 -4 0 490.35 40.7
-4 -4 0 554.74 42.1
4 -4 0 434.46 42.2
-4 -4 0 488.95 42.4
-4 4 0 368.66 38.5
-4 4 0 462.65 40
4 4 0 417.56 38.6
-4 4 0 465.45 41.2
-5 -4 0 20.1 5.9
-5 -4 0 14.1 7.4
5 -4 0 19.8 6.6
5 -4 0 21.3 6.7
-5 -4 0 22.8 20.4
5 -4 0 16.2 4.6
5 -4 0 22.1 7.2
-5 -4 0 19.9 5.2
5 -4 0 12.7 4.3
-5 -4 0 10.7 11.2
-5 -4 0 10.5 4.6
5 4 0 17.2 4.7
5 4 0 19.9 4.2
-5 4 0 23.4 6.4
-5 4 0 12.2 4.4
-5 4 0 19.7 4.7
-6 -4 0 44.3 30
6 -4 0 57.29 10.1
-6 -4 0 57.39 10.8
6 -4 0 51.79 11.3
6 -4 0 41.4 8.3
6 -4 0 57.39 12.2
-6 4 0 51.79 8.2
6 4 0 50.09 8.4
-6 4 0 50.19 10.2
6 4 0 58.59 7.7
-7 -4 0 94.39 30.4
7 -4 0 71.69 13.6
-7 -4 0 99.19 45.3
7 -4 0 74.49 10.3
7 -4 0 64.69 13.6
-7 4 0 71.49 12.6
7 4 0 71.39 8.4
-7 4 0 82.89 12.7
7 4 0 69.79 7.7
-7 4 0 54.39 9.3
8 -4 0 430.16 49.7
8 -4 0 482.25 49.5
8 -4 0 576.64 57.89
-8 -4 0 569.14 68.79
-8 -4 0 484.55 85.89
-8 4 0 509.85 49
-8 4 0 572.74 47
8 4 0 614.84 45.3
8 4 0 529.95 45.5
-8 4 0 543.45 48
-9 -4 0 556.74 68.29
9 -4 0 527.95 49.4
9 -4 0 488.35 50.59
9 -4 0 483.05 49
-9 4 0 524.55 47.5
9 4 0 578.94 45.1
9 4 0 527.45 45.1
-9 4 0 504.05 46.2
-9 4 0 496.95 48.6
9 4 0 547.35 44.5
10 -4 0 128.79 16.4
-10 -4 0 93.59 43.7
10 -4 0 93.89 16.3
10 -4 0 122.59 16.6
-10 -4 0 82.69 28.4
-10 4 0 118.69 13.6
-10 4 0 107.89 12.4
10 4 0 94.19 10.9
10 4 0 113.19 11.1
10 4 0 109.99 10.7
-10 4 0 72.39 14.6
11 -4 0 51.79 13.6
-11 -4 0 15.9 22.5
11 -4 0 32.1 8.4
11 -4 0 32.1 9.6
-11 -4 0 45.6 19.3
-11 4 0 22.4 6.7
-11 4 0 32.9 8.8
11 4 0 48.3 5.4
-11 4 0 23 6.1
11 4 0 40.4 5.7
12 -4 0 105.29 14.9
-12 -4 0 69.39 41.2
12 -4 0 63.99 13
-12 -4 0 83.49 24.9
12 4 0 133.09 11
-12 4 0 99.79 15.7
12 4 0 105.79 10.6
12 4 0 113.29 10.4
-12 4 0 70.39 12.4
-12 4 0 101.89 12.4
-13 -4 0 58.49 20.9
13 4 0 58.39 6.9
13 4 0 63.29 9.2
13 4 0 82.49 7.7
-13 4 0 64.49 12
-13 4 0 54.89 10.3
-13 4 0 46.6 9.5
14 -4 0 4.3 3.3
14 4 0 1.7 1.5
-14 4 0 4.1 2.6
14 4 0 3.4 1.6
-15 -4 0 7.7 7.1
-15 4 0 17.2 3.9
0 -5 0 2.3 2.5
0 -5 0 3.2 7.1
0 -5 0 -0.4 1
0 -5 0 4.8 3.9
0 5 0 2.2 2.2
0 5 0 2.2 1.7
-1 -5 0 1.3 3
-1 -5 0 -0.8 5.3
1 -5 0 -0.9 0.9
-1 -5 0 0.3 1.9
-1 -5 0 2.4 2.1
1 -5 0 2.4 2.7
1 -5 0 1.2 2.1
-1 -5 0 -0.8 1.5
-1 5 0 2.3 2.4
1 5 0 1 1.9
-1 5 0 4.2 2.1
1 5 0 1.2 1.2
-2 -5 0 34.6 10.9
2 -5 0 22.7 6.9
-2 -5 0 16.1 12.8
-2 -5 0 30.5 8.4
-2 -5 0 22.6 5.9
2 -5 0 23.5 6.1
2 -5 0 25.7 7.6
-2 -5 0 19.2 5.9
-2 5 0 20.5 5.6
-2 5 0 23.1 5.1
2 5 0 24 5.3
3 -5 0 39.7 8.1
-3 -5 0 44.1 21
-3 -5 0 41.7 9
-3 -5 0 43.1 8.4
3 -5 0 34.3 8.5
-3 -5 0 26.8 9.4
-3 -5 0 51.79 10.8
-3 5 0 44.7 8.3
-3 5 0 40.9 7.2
3 5 0 37.7 6.4
4 -5 0 425.36 40.9
-4 -5 0 350.96 56.49
4 -5 0 395.56 38.7
-4 -5 0 358.86 42.7
-4 -5 0 517.65 39.9
-4 -5 0 518.15 40.8
4 5 0 386.06 36.6
-4 5 0 453.55 39.1
-4 5 0 434.06 37.8
5 -5 0 217.78 25.8
-5 5 0 269.17 25.7
5 5 0 241.38 24.3
6 -5 0 340.27 34.7
-6 -5 0 338.37 63.89
6 -5 0 399.46 34.8
-6 5 0 393.56 33.7
6 5 0 355.16 30.4
-6 5 0 307.67 33.1
6 5 0 346.47 31.1
-6 5 0 348.67 32.1
-7 -5 0 1.9 4.9
7 -5 0 5.6 3.5
7 5 0 2.8 1.3
7 5 0 2.5 1.7
-7 5 0 3 2.4
-7 5 0 -0.1 1
-7 5 0 0.3 1.8
-8 -5 0 17.1 12.9
-8 5 0 34.9 8.6
-8 5 0 37.9 8.2
8 5 0 38.9 5.3
9 -5 0 17.9 5.5
-9 -5 0 35 17.9
-9 5 0 7.9 3.4
9 5 0 23.5 3.5
9 5 0 14.9 3.2
-9 5 0 14.8 4.7
-9 5 0 16.8 5.4
10 -5 0 138.69 22
-10 -5 0 86.49 26.1
-10 5 0 94.69 12.4
10 5 0 129.79 11.1
10 5 0 116.69 10.6
-10 5 0 93.99 11.8
-11 -5 0 4.9 5.7
11 5 0 1.4 1.2
-11 5 0 1.8 1.8
-11 5 0 0.1 1.2
-11 5 0 1.9 1.9
11 5 0 1.2 1
-12 -5 0 2.4 4.4
-12 5 0 4.5 4.3
-12 5 0 2.5 2.2
12 5 0 2.7 1.3
-13 -5 0 3 7.6
0 -6 0 691.23 60.39
-1 -6 0 262.67 25.5
1 -6 0 268.67 25.8
-1 6 0 252.07 24.6
-2 -6 0 42.3 8.2
2 -6 0 55.09 9.4
-2 6 0 50.69 8.9
3 -6 0 1.5 2.2
-3 -6 0 1.5 1.7
-3 6 0 0.3 1.6
-3 6 0 1.5 2
-4 -6 0 0.6 6.5
4 -6 0 3.5 2.7
-4 6 0 3.7 2.4
-4 6 0 3.4 2.5
5 -6 0 4 2.9
-5 -6 0 6 8
-5 6 0 4.1 2.2
-6 -6 0 5.6 8.2
6 -6 0 26.8 6.7
-6 6 0 29 6.3
-6 6 0 20.3 5.4
-7 -6 0 5.7 8.5
-7 6 0 13.9 5.5
-7 6 0 13.3 4.1
-8 -6 0 102.19 40.3
-8 6 0 124.29 13
-9 6 0 4.5 2.7
-18 0 1 0 3
17 0 -1 1.2 1.3
-17 0 1 5.1 7.8
16 0 -1 0.5 6.5
-16 0 1 0.3 9.3
16 0 -1 1.9 1.8
15 0 -1 2.2 4.8
-15 0 1 0.4 5
-15 0 1 11.5 12.1
15 0 -1 2.9 2
-14 0 1 0 4
14 0 -1 2.9 2.2
-14 0 1 4.8 14.5
14 0 -1 0 2.7
13 0 -1 1.1 1.7
13 0 -1 -0.4 0.8
-13 0 1 3.9 3.4
-13 0 1 0.9 10.4
-13 0 1 5.1 6.3
13 0 -1 2.4 3.8
13 0 -1 -1.2 2.1
-13 0 1 0.5 3.3
-12 0 1 3.9 6.5
12 0 -1 1.3 1.5
12 0 -1 1.8 1.6
12 0 -1 1.5 1.6
-12 0 1 6.7 10.4
-12 0 1 -0.6 1.8
12 0 -1 4.4 4.9
-12 0 1 0.1 3.3
-11 0 1 -0.2 4.1
11 0 -1 1.3 1.5
11 0 -1 0.9 1.2
11 0 -1 0.3 1.2
11 0 -1 0 2.2
-11 0 1 0.1 3.9
-11 0 1 4.3 4.2
10 0 -1 0.5 1
-10 0 1 4.3 7.3
-10 0 1 -0.3 1.3
-10 0 1 0 2.1
10 0 -1 -0.2 1
10 0 -1 0.3 0.8
10 0 -1 -0.1 2
-10 0 1 1.5 3.7
9 0 -1 1.3 1.2
-9 0 1 3.4 3.9
-9 0 1 5.7 5.9
9 0 -1 1.4 1.5
-9 0 1 3.9 6.4
9 0 -1 1.2 2.8
9 0 -1 0 0.7
-9 0 1 0.4 1.8
-8 0 1 4.2 6.9
-8 0 1 2.3 2
-8 0 1 2.4 3.6
8 0 -1 0 2.4
8 0 -1 0.4 0.8
8 0 -1 1.4 1.1
8 0 -1 0.5 1.1
-8 0 1 2 3.2
7 0 -1 1.4 1.3
-7 0 1 0.8 5.1
7 0 -1 1.8 2.9
7 0 -1 1.1 1
-7 0 1 6.7 5.3
-7 0 1 3.2 2.1
7 0 -1 1.1 1
-7 0 1 2.6 1.9
-7 0 1 2.1 3.1
-6 0 1 4.3 1.6
-6 0 1 -1.1 4.9
6 0 -1 1.9 1.3
6 0 -1 1.1 1.1
-6 0 1 1.5 3
-6 0 1 -0.5 2.4
6 0 -1 0.7 0.8
6 0 -1 2 2.7
-6 0 1 0.6 1.6
-5 0 1 4.3 3.9
-5 0 1 3.5 6.5
-5 0 1 0.8 2.5
5 0 -1 0.3 2
-5 0 1 1.2 1
5 0 -1 2.3 1.2
5 0 -1 0.9 0.8
5 0 -1 0.1 0.7
-5 0 1 2.1 1.7
-4 0 1 1.3 2.6
-4 0 1 0.5 1
4 0 -1 0.9 0.7
-3 0 1 0.2 2
-3 0 1 2.7 4.1
3 0 -1 0.9 1.8
-3 0 1 4.6 1.2
3 0 -1 0.6 0.6
-2 0 1 1.8 2.8
-2 0 1 -1.3 1.3
2 0 -1 13.5 3.9
2 0 -1 1.1 1.4
-1 0 1 0.6 1.9
0 0 1 0 0.4
0 0 -1 4.7 3
1 0 1 0.5 1.4
-1 0 -1 1.6 1.1
1 0 1 2.3 1
-2 0 -1 1.1 1.2
-2 0 -1 0.5 0.6
2 0 1 0.1 1.7
-3 0 -1 0.4 1.8
3 0 1 1.1 0.8
3 0 1 1.2 2.4
-3 0 -1 0.1 0.9
-4 0 -1 0.8 1
-4 0 -1 1.1 2.5
4 0 1 0.1 2.2
4 0 1 0.9 0.9
5 0 1 2.8 1.3
-5 0 -1 2.8 1.5
-5 0 -1 -0.1 2
5 0 1 0.5 0.8
-5 0 -1 0.7 1.6
-5 0 -1 6.5 2.4
5 0 1 0.1 2.3
-5 0 -1 6 4.3
5 0 1 1.6 0.9
6 0 1 1.4 1
-6 0 -1 1.1 1.2
6 0 1 3.7 1.8
-6 0 -1 2.8 3.5
-6 0 -1 3.2 2
6 0 1 1.2 0.9
6 0 1 4.5 3.6
-6 0 -1 1.6 1.7
7 0 1 1.9 1.4
7 0 1 0.4 2.7
-7 0 -1 1.6 1.8
7 0 1 0.8 0.9
-7 0 -1 3.4 4.2
7 0 1 3.1 1.3
-7 0 -1 0.4 1
-7 0 -1 -0.2 2.1
8 0 1 -0.6 1.2
-8 0 -1 0.4 1.4
-8 0 -1 1.5 3.1
-8 0 -1 0.4 2.2
-8 0 -1 2.7 1.8
8 0 1 2.2 3.2
8 0 1 1.6 1.2
8 0 1 0.5 1
-8 0 -1 1.3 1.9
-9 0 -1 2.7 3.5
9 0 1 -0.5 0.8
9 0 1 1.6 1.5
9 0 1 1.5 1.3
-9 0 -1 6 6
-9 0 -1 0.4 1.7
9 0 1 5 4.3
-9 0 -1 0.2 5.6
10 0 1 -0.6 0.9
10 0 1 1.1 2.9
-10 0 -1 2 4.2
-10 0 -1 0.5 1.6
-10 0 -1 12.4 12.1
10 0 1 1.7 1.3
11 0 1 1.2 1.4
11 0 1 0.7 1.5
-11 0 -1 -1.2 2.4
-11 0 -1 1.7 5.5
11 0 1 0.5 1
-11 0 -1 1.3 2.1
-11 0 -1 2 5.5
11 0 1 1.6 3.6
12 0 1 3.4 2.6
-12 0 -1 0 4.1
12 0 1 0.2 1.2
-12 0 -1 -0.6 5.7
12 0 1 0.7 1.2
-12 0 -1 6.5 9.6
12 0 1 1.9 3.8
-12 0 -1 1.5 2.6
-13 0 -1 1.2 5.1
13 0 1 3.3 5.1
-13 0 -1 -1 6.4
-13 0 -1 2.9 3.4
13 0 1 0.5 1.5
14 0 1 2 4.8
15 0 1 2.4 4
15 0 1 0.2 1.5
-15 0 -1 1.2 8.7
15 0 1 6.2 7.4
-15 0 -1 6 6.4
16 0 1 -0.3 1.1
-16 0 -1 6.7 10.8
-16 0 -1 0.1 3.4
17 0 1 0.6 1.1
-17 0 -1 -0.1 3.3
-18 -1 1 45 14.2
18 -1 -1 41 13.5
-18 1 1 45 15.1
17 -1 -1 11.7 5.7
-17 -1 1 13.2 11.1
17 1 -1 26.3 5.3
-17 1 1 9.1 8.3
-16 -1 1 652.13 79.69
16 -1 -1 829.32 80.89
16 -1 -1 927.51 69.49
-15 -1 1 141.59 39.1
15 -1 -1 218.38 21.4
15 -1 -1 219.48 30.9
15 -1 -1 226.58 27.9
15 1 -1 221.38 21.3
15 1 -1 241.78 21.4
-15 1 1 206.98 23.4
15 1 -1 224.78 22.2
-14 -1 1 30.9 26.6
14 -1 -1 25 11.4
-14 -1 1 26.4 16.8
-14 -1 1 22.4 13.9
-14 1 1 27.2 19.4
14 1 -1 21.7 5.9
-13 -1 1 108.09 42
-13 -1 1 126.19 29.2
13 -1 -1 125.99 18.8
-13 -1 1 81.69 23.1
-13 -1 1 107.39 31.9
13 -1 -1 107.59 12.6
13 -1 -1 124.79 25.8
-13 -1 1 78.09 22.9
-13 1 1 125.19 40
-13 1 1 81.29 26.2
13 1 -1 136.89 13.2
13 1 -1 117.89 12.3
-13 1 1 98.79 17
13 1 -1 119.39 12
-12 -1 1 53.99 16.9
12 -1 -1 76.19 18.5
12 -1 -1 66.99 10.6
-12 -1 1 96.89 38.2
-12 -1 1 104.39 25.7
12 1 -1 86.59 21.2
-12 1 1 36.5 17.5
-12 1 1 103.59 15.9
12 1 -1 89.79 8.8
-11 -1 1 10.2 13.3
11 -1 -1 3.2 4.2
11 -1 -1 3 2.1
-11 -1 1 6.4 5.4
-11 -1 1 4.4 5.4
-11 -1 1 8.2 7.9
-11 1 1 4.2 3.1
11 1 -1 7.2 2.6
-11 1 1 10.6 4.9
-11 1 1 7.7 7.9
11 1 -1 4.2 5
11 1 -1 7.7 2.9
11 1 -1 3.3 1.9
-10 -1 1 -0.7 1.9
-10 -1 1 3.7 5.3
10 -1 -1 0.5 2.8
-10 -1 1 -0.3 3.1
-10 -1 1 5.4 9.6
10 -1 -1 0.2 1.3
-10 1 1 1.6 5.2
10 1 -1 4.5 4.3
10 1 -1 -0.5 0.7
-10 1 1 2.2 2
-10 1 1 5.1 6
10 1 -1 1 1.5
-10 1 1 1.5 1.8
10 1 -1 2.8 2.1
9 -1 -1 357.86 33.3
-9 -1 1 446.66 57.99
-9 -1 1 321.67 38.9
-9 -1 1 357.96 41.5
9 -1 -1 432.76 40.1
-9 1 1 356.96 33.3
-9 1 1 346.47 42.4
9 1 -1 364.86 33.1
-9 1 1 388.36 34.3
-9 1 1 347.17 34.9
9 1 -1 404.56 32.4
9 1 -1 376.56 39
-9 1 1 487.35 50.69
9 1 -1 401.16 32.7
-8 -1 1 184.48 22.6
8 -1 -1 197.38 22.3
-8 -1 1 165.48 23.1
-8 -1 1 278.57 39.2
8 -1 -1 177.98 17.3
8 -1 -1 177.68 17.4
8 1 -1 205.78 16.7
-8 1 1 159.08 23.8
-8 1 1 184.88 17.4
-8 1 1 177.38 33.6
-8 1 1 198.58 18.4
8 1 -1 196.38 16.9
-8 1 1 172.08 19.1
8 1 -1 191.58 17.3
8 1 -1 188.58 22
-7 -1 1 64.49 22.5
7 -1 -1 46.5 6.6
-7 -1 1 31.4 8.4
7 -1 -1 50.49 11.2
7 -1 -1 45.7 5.1
-7 -1 1 64.19 14.7
7 1 -1 39.5 4.6
-7 1 1 39.4 15.1
-7 1 1 56.99 7.1
-7 1 1 61.49 9.3
-7 1 1 71.59 17.2
7 1 -1 38.7 10
7 1 -1 41.4 4.8
-7 1 1 42 7
7 1 -1 43.3 5.2
6 -1 -1 213.48 20.1
6 -1 -1 253.77 24.1
6 -1 -1 222.58 19.8
-6 -1 1 232.78 23.7
-6 -1 1 328.47 38.5
-6 -1 1 203.68 24.4
6 1 -1 249.78 19.5
-6 1 1 188.68 24.9
-6 1 1 283.87 22.1
-6 1 1 244.68 20.2
-6 1 1 151.18 26.7
6 1 -1 235.48 23.7
6 1 -1 208.18 19.8
6 1 -1 228.38 19.6
-6 1 1 225.58 20.7
-5 -1 1 -2.2 6.1
5 -1 -1 2.3 2.5
5 -1 -1 2.5 1.2
-5 -1 1 -0.8 1.8
5 -1 -1 0.7 1.1
-5 1 1 1.9 4.1
-5 1 1 -0.4 1
-5 1 1 0.4 2.6
-5 1 1 1.6 1.3
5 1 -1 1.6 2.3
5 1 -1 0.9 0.9
5 1 -1 0.8 1
-5 1 1 3.4 2.1
4 -1 -1 5331.57 484.45
-4 -1 1 5824.52 488.95
4 -1 -1 6479.85 492.05
-4 1 1 6413.26 486.05
-4 1 1 6086.49 489.85
1 -1 -1 3.1 2.6
1 -1 -1 5.5 4.2
-1 -1 1 0.5 5.2
1 -1 -1 2.6 1.4
1 -1 -1 3.3 1.7
-1 1 1 5.7 4.4
-1 1 1 3.9 0.9
0 -1 1 2423.36 193.38
0 -1 -1 2119.99 186.18
1 -1 1 870.61 67.69
1 -1 1 705.33 76.19
1 -1 1 884.91 67.69
1 1 1 806.92 66.79
-1 1 -1 813.32 68.39
2 -1 1 1934.31 142.79
-2 1 -1 1710.13 140.89
-2 1 -1 1705.13 143.39
2 1 1 1635.44 141.09
3 -1 1 64.99 8.3
-3 -1 -1 66.89 7.7
3 -1 1 78.49 8.8
3 1 1 62.29 6.5
3 1 1 65.99 9.4
-3 1 -1 77.99 9.5
-4 -1 -1 385.46 30
4 -1 1 320.87 30.6
4 -1 1 359.16 30.7
-4 -1 -1 334.57 30.4
4 1 1 341.77 27.5
4 1 1 330.27 31.4
-4 1 -1 309.37 31.2
-4 1 -1 335.47 27.5
4 1 1 276.27 27.4
-4 1 -1 297.57 27.8
-4 1 -1 308.87 28.3
5 -1 1 123.99 11.8
-5 -1 -1 139.49 15.5
5 -1 1 116.59 11.3
5 -1 1 136.89 15.1
-5 -1 -1 147.59 14.8
5 1 1 120.69 15.3
5 1 1 138.29 11.6
5 1 1 115.39 11.7
-5 1 -1 139.29 12.9
5 1 1 119.69 11.7
-5 1 -1 143.89 16.6
-5 1 -1 129.39 12.3
-5 1 -1 102.39 16.8
-6 -1 -1 441.06 41.9
6 -1 1 454.05 41.3
6 -1 1 428.36 37.4
-6 -1 -1 458.15 40.9
6 -1 1 399.66 36.9
6 1 1 451.85 42
-6 1 -1 437.26 36.9
6 1 1 428.06 36.9
6 1 1 444.26 36.4
-6 1 -1 458.05 38.3
-6 1 -1 404.16 42.5
7 -1 1 0.6 1.2
-7 -1 -1 1.6 2.6
-7 -1 -1 -1.8 6.1
-7 -1 -1 0.8 3.2
7 -1 1 0.4 2.4
7 1 1 1.1 1.1
7 1 1 1.6 1.2
7 1 1 -0.2 0.9
-7 1 -1 0.8 1.7
-7 1 -1 0.9 1.5
-7 1 -1 0.7 1.2
7 1 1 -0.1 1.9
-7 1 -1 3.4 3.7
-7 1 -1 3.3 4.9
-8 -1 -1 184.58 44.5
-8 -1 -1 103.09 20.1
8 -1 1 68.09 8.3
-8 -1 -1 73.89 15.8
8 -1 1 80.09 12.7
-8 1 -1 56.59 13.6
8 1 1 77.99 8.1
8 1 1 71.09 8.3
-8 1 -1 66.89 19.1
-8 1 -1 93.39 12.8
8 1 1 87.19 13.5
8 1 1 86.59 8
-8 1 -1 79.39 9.1
-8 1 -1 63.79 21.1
-9 -1 -1 396.06 43.1
-9 -1 -1 381.36 41.1
9 -1 1 406.76 40.9
9 -1 1 378.96 34.3
9 1 1 396.96 34.3
-9 1 -1 394.66 36.2
-9 1 -1 308.27 43.3
9 1 1 418.46 33.4
9 1 1 406.56 33.6
9 1 1 397.26 41.2
-9 1 -1 394.86 35.2
-9 1 -1 377.16 34.2
10 -1 1 22 5.2
-10 -1 -1 26.2 11.8
10 -1 1 13.7 7.4
-10 -1 -1 15.2 7.6
-10 1 -1 8.6 8.3
10 1 1 28.6 5.7
-10 1 -1 25 5.4
10 1 1 20.5 4.1
10 1 1 18.3 8.8
-10 1 -1 30.2 6.7
-10 1 -1 24.7 6.9
-10 1 -1 34.4 17.7
10 1 1 26.3 5
-11 -1 -1 -0.1 3.1
11 -1 1 -0.1 1.2
11 -1 1 0.7 2.6
-11 -1 -1 2.7 3.4
-11 -1 -1 0.3 5.9
-11 1 -1 2.1 2.8
11 1 1 7.1 2.5
11 1 1 2 1.8
11 1 1 2.4 4.2
-11 1 -1 2.7 2.4
-11 1 -1 3.1 6.1
11 1 1 2.7 1.5
-11 1 -1 0.7 2
-12 -1 -1 741.33 158.88
-12 -1 -1 394.66 50.49
-12 -1 -1 312.57 46.3
12 1 1 458.45 37.9
-12 1 -1 456.55 41.5
12 1 1 454.05 48.3
12 1 1 429.46 37.5
12 1 1 453.55 38.7
-13 -1 -1 3.7 8.7
-13 -1 -1 5.7 6.6
-13 -1 -1 -0.6 5.6
13 -1 1 8.3 7.2
13 -1 1 5.7 2.7
-13 -1 -1 2.8 5.6
13 1 1 4.3 2.1
13 1 1 5.3 6.7
-13 1 -1 4.8 7.5
-13 1 -1 6 3.7
13 1 1 9.1 3.6
13 1 1 5.2 2.5
-14 -1 -1 192.88 55.09
-14 -1 -1 158.28 34.6
14 -1 1 165.38 24.8
14 -1 1 155.18 17
14 1 1 172.08 16.7
-14 1 -1 164.98 19.4
14 1 1 167.78 16.5
14 1 1 168.58 17.2
-14 1 -1 144.29 36.7
-15 -1 -1 75.39 27.3
15 -1 1 142.19 19.9
-15 -1 -1 145.39 41.4
-15 -1 -1 101.29 42.5
-15 -1 -1 83.29 24.6
-15 1 -1 140.89 41.9
-15 1 -1 133.59 33.4
-15 1 -1 113.09 19.2
15 1 1 149.59 14
-16 -1 -1 4.4 5.9
16 -1 1 6.7 5.1
-16 1 -1 1.2 4.6
16 1 1 1.9 1.7
-17 -1 -1 1.7 3.5
17 -1 1 9.9 6.7
17 -1 1 5 4.5
17 1 1 3.4 2
-18 -1 -1 2.5 4
18 1 1 0.6 1.3
17 -2 -1 20 9.1
-17 -2 1 9.9 7.4
17 2 -1 20.8 5.2
16 -2 -1 0.6 2.4
-16 -2 1 5.5 8.3
-16 2 1 0.9 2
16 2 -1 1.3 1.3
16 2 -1 0.4 1.6
16 2 -1 1.2 1.8
15 -2 -1 133.29 26.1
-15 -2 1 130.29 28.7
-15 -2 1 75.59 25.4
-15 -2 1 58.09 34
15 2 -1 96.69 16.1
-15 2 1 108.39 39.3
-15 2 1 162.78 20.7
15 2 -1 133.39 12.4
14 -2 -1 633.04 55.89
-14 -2 1 581.54 68.69
14 -2 -1 513.35 60.39
14 -2 -1 552.54 59.59
-14 -2 1 507.15 124.79
14 2 -1 626.44 52.89
14 2 -1 678.53 52.79
14 2 -1 687.23 52.49
-14 2 1 596.14 55.99
13 -2 -1 146.19 34.7
-13 -2 1 218.08 43
-13 -2 1 133.69 32.1
13 -2 -1 223.28 26.5
-13 2 1 146.19 38.5
13 2 -1 176.68 18.5
13 2 -1 210.68 18.1
13 2 -1 198.08 18.3
-13 2 1 179.38 21.3
-12 -2 1 136.79 33.4
-12 -2 1 89.69 39.7
12 -2 -1 86.49 20.5
12 -2 -1 93.49 20
12 -2 -1 100.49 21.8
-12 -2 1 47.2 15.1
-12 -2 1 54.49 21
-12 2 1 75.99 31.3
-12 2 1 122.79 18.1
12 2 -1 94.89 9.7
12 2 -1 85.39 9.9
-12 2 1 73.19 11.5
-12 2 1 93.39 11.5
-12 2 1 62.39 23.2
12 2 -1 92.79 9.4
-11 -2 1 210.58 32.1
-11 -2 1 225.38 62.89
-11 -2 1 263.07 46.5
11 -2 -1 198.18 25.5
-11 -2 1 174.38 27
-11 -2 1 179.78 25.5
-11 2 1 142.49 23.8
-11 2 1 178.58 19.4
-11 2 1 217.58 50.49
11 2 -1 201.78 17.4
-11 2 1 120.89 34.9
11 2 -1 173.58 18.2
-11 2 1 205.48 19
-10 -2 1 13.4 7.8
10 -2 -1 14.6 7.7
-10 -2 1 25 19.3
-10 -2 1 10.2 8.7
-10 -2 1 13 8.1
10 -2 -1 26.9 10
-10 2 1 16.4 6.1
-10 2 1 14.9 4.8
-10 2 1 19.9 22.7
-10 2 1 31.1 6.4
10 2 -1 17.5 4.3
10 2 -1 15.5 3.6
10 2 -1 18.4 3.7
-9 -2 1 223.88 30
-9 -2 1 212.68 27.9
9 -2 -1 262.87 30.5
-9 -2 1 281.97 37.1
9 2 -1 262.17 23.7
-9 2 1 189.38 41.4
-9 2 1 247.88 24
9 2 -1 260.77 22
-9 2 1 261.57 25.5
-9 2 1 271.57 24.5
9 2 -1 256.87 22.3
-8 -2 1 467.75 53.89
-8 -2 1 576.94 61.69
-8 -2 1 635.74 78.09
8 -2 -1 580.74 53.79
8 2 -1 595.84 47
-8 2 1 550.34 48.9
-8 2 1 593.84 50.39
8 2 -1 586.24 47.3
8 2 -1 544.85 47.5
-8 2 1 543.55 48
-7 -2 1 215.28 28
-7 -2 1 158.78 20.6
7 -2 -1 172.98 20.1
-7 -2 1 177.38 19.8
-7 -2 1 229.88 38.5
-7 -2 1 160.48 20.3
-7 2 1 183.88 17.8
-7 2 1 161.48 16.5
7 2 -1 165.28 14.9
7 2 -1 157.08 15.4
-7 2 1 160.88 15.8
-6 -2 1 450.05 55.39
-6 -2 1 352.36 41.7
-6 -2 1 308.57 35.7
-6 -2 1 375.76 34.8
-6 -2 1 388.66 32
-6 -2 1 362.86 36.2
6 -2 -1 403.86 37.3
-6 2 1 389.46 32.5
-6 2 1 389.46 33.5
6 2 -1 338.77 31.1
6 2 -1 370.06 31.2
-6 2 1 381.66 31.7
6 2 -1 333.57 31.2
-5 -2 1 1093.29 78.89
-5 -2 1 1118.39 102.29
5 -2 -1 900.31 78.49
5 -2 -1 949.21 80.79
-5 -2 1 1020.4 89.29
-5 -2 1 905.11 80.99
-5 -2 1 990.6 79.79
-5 -2 1 826.82 81.79
-5 -2 1 943.61 77.89
-5 2 1 942.11 77.99
5 2 -1 873.01 76.69
5 2 -1 827.12 76.79
-5 2 1 972.7 77.39
-5 2 1 935.91 78.89
4 -2 -1 751.92 59.99
4 -2 -1 721.33 59.59
4 -2 -1 697.73 58.99
4 -2 -1 736.13 60.59
-4 -2 1 704.13 58.39
-4 -2 1 730.73 60.49
-4 -2 1 769.72 59.09
-4 -2 1 608.14 61.69
4 -2 -1 574.44 57.89
4 -2 -1 689.43 60.59
4 2 -1 625.34 56.99
-4 2 1 697.03 58.09
-4 2 1 781.72 57.69
-4 2 1 761.32 59.19
4 2 -1 584.64 56.99
-4 2 1 802.42 71.09
-3 -2 1 72.19 8.2
-3 -2 1 102.19 27.9
3 -2 -1 64.39 8.5
-3 -2 1 89.99 8.9
3 -2 -1 71.99 9.1
3 -2 -1 64.29 7.9
3 -2 -1 76.69 9.4
-3 -2 1 73.59 9.5
-3 -2 1 84.69 7.8
3 -2 -1 86.89 10.8
-3 -2 1 77.39 14.7
3 -2 -1 77.49 10.7
3 -2 -1 79.49 9
-3 -2 1 95.69 20.2
-3 -2 1 72.89 8.7
3 2 -1 73.69 6.6
-3 2 1 84.69 7.5
-3 2 1 93.29 21
-2 -2 1 603.54 55.89
2 -2 -1 581.24 47.6
2 -2 -1 647.54 49.7
-2 -2 1 572.34 47
-2 -2 1 550.34 47.2
2 -2 -1 556.74 49.5
2 -2 -1 480.95 46.4
-2 -2 1 609.84 63.59
-2 -2 1 432.86 49.1
2 -2 -1 602.24 47.1
-2 -2 1 501.55 47.9
2 -2 -1 481.15 47
2 -2 -1 497.75 53.59
2 -2 -1 544.65 47.7
-2 2 1 559.84 54.89
-2 2 1 582.44 46.9
-2 2 1 622.54 45.6
1 -2 -1 1003.4 84.49
-1 -2 1 983.8 86.09
1 -2 -1 972.6 94.59
-1 -2 1 1030.5 93.59
1 -2 -1 1077.69 87.49
1 -2 -1 934.71 84.89
1 -2 -1 947.71 84.79
-1 -2 1 974 87.99
1 -2 -1 1075.29 84.39
-1 -2 1 1204.98 103.89
-1 2 1 1108.99 83.19
0 -2 -1 466.75 43.3
0 -2 -1 503.25 44.4
0 -2 1 485.65 46.4
0 -2 -1 556.74 42.7
0 -2 -1 543.25 44.6
0 -2 -1 533.75 43.2
0 -2 1 588.84 60.79
0 -2 -1 646.14 56.69
0 -2 -1 409.16 44.9
0 -2 -1 492.85 50.09
0 -2 1 479.15 43.5
0 -2 1 446.06 44.3
0 -2 1 545.65 52.89
0 -2 1 489.85 44.1
0 -2 -1 457.45 43.1
0 2 1 561.64 41.6
-1 -2 -1 264.47 27.4
1 -2 1 238.08 25.1
-1 -2 -1 327.57 32.8
-1 -2 -1 306.27 24.5
1 -2 1 247.98 33.1
1 -2 1 328.27 24.5
-1 -2 -1 241.48 25.1
1 -2 1 307.07 24.1
-1 -2 -1 277.27 25.3
1 -2 1 242.28 37.4
-1 -2 -1 359.26 38.1
-1 -2 -1 244.38 25.4
-1 2 -1 277.27 23.1
1 2 1 296.17 23.5
2 -2 1 2579.74 212.78
2 -2 1 2664.63 214.88
2 -2 1 2477.55 211.88
2 -2 1 2549.34 227.48
-2 -2 -1 2704.33 211.38
2 -2 1 2211.08 220.98
-2 -2 -1 2445.76 211.68
-2 -2 -1 2668.43 211.48
-2 -2 -1 2574.84 210.88
2 -2 1 2856.21 211.48
2 2 1 2778.02 209.68
-2 2 -1 2534.45 210.58
-3 -2 -1 3789.32 311.37
3 -2 1 4293.57 313.27
3 -2 1 4018.3 312.97
-3 -2 -1 3864.71 312.37
3 -2 1 3489.05 312.27
3 -2 1 3909.81 315.27
-3 -2 -1 4090.49 311.97
3 -2 1 3661.23 311.67
3 2 1 3326.57 310.57
-3 2 -1 3868.71 310.77
-3 2 -1 4224.68 312.57
3 2 1 3667.23 316.27
4 -2 1 24 4.7
-4 -2 -1 22.6 4.4
-4 -2 -1 34.9 6.9
4 -2 1 22.1 5.5
-4 -2 -1 19.1 4.5
4 -2 1 23.2 6
4 -2 1 18 5.5
-4 -2 -1 40 17.6
-4 -2 -1 28.5 5.6
-4 -2 -1 27.1 6.4
-4 -2 -1 22.7 7.5
-4 2 -1 18.9 3.5
4 2 1 24.3 4.8
-4 2 -1 35.5 6.1
-4 2 -1 26.5 4.6
4 2 1 23.6 4.2
4 2 1 24.5 4.3
5 -2 1 1973.4 186.48
5 -2 1 2016.8 186.08
-5 -2 -1 2510.25 189.88
-5 -2 -1 2582.54 186.28
-5 2 -1 2343.27 186.98
5 2 1 2139.29 185.38
-5 2 -1 2395.16 185.58
-5 2 -1 2333.87 186.08
-6 -2 -1 964.4 82.89
-6 -2 -1 981.5 84.29
6 -2 1 1025.9 83.79
-6 2 -1 1020.6 81.99
6 2 1 874.91 79.19
-6 2 -1 1001.8 79.29
6 2 1 923.01 78.89
6 2 1 912.41 78.99
-7 -2 -1 430.56 56.89
-7 -2 -1 319.87 35
-7 -2 -1 338.47 36.6
7 -2 1 394.66 36.5
-7 2 -1 363.36 31.3
7 2 1 354.66 31.1
-7 2 -1 359.86 32
7 2 1 361.66 30.7
-7 2 -1 372.86 33.2
7 2 1 340.77 31
-8 -2 -1 4.3 4
-8 -2 -1 10.2 12.6
8 -2 1 0.9 2.8
-8 -2 -1 -0.5 1.5
-8 2 -1 3.6 2.1
-8 2 -1 -0.4 1
8 2 1 1.1 1.4
8 2 1 -0.6 0.8
-8 2 -1 1.9 2.1
8 2 1 1.3 1.3
-9 -2 -1 85.69 19.7
-9 -2 -1 76.19 23.8
-9 -2 -1 73.69 19.4
9 -2 1 82.09 17.6
-9 -2 -1 96.49 34.5
9 2 1 68.39 8.2
-9 2 -1 87.99 11.6
9 2 1 80.49 8.2
9 2 1 82.69 10.7
-9 2 -1 82.59 13.5
-9 2 -1 72.39 11.7
-10 -2 -1 466.95 56.39
-10 -2 -1 646.94 66.59
-10 -2 -1 586.64 82.29
-10 -2 -1 505.05 55.29
10 -2 1 536.65 54.99
-10 2 -1 571.94 50.69
10 2 1 556.54 47.8
10 2 1 609.24 47
-10 2 -1 532.65 48
-10 2 -1 543.15 49.1
10 2 1 566.04 47.2
-11 -2 -1 12 22.7
-11 -2 -1 6.4 5.7
-11 -2 -1 5.7 6
-11 -2 -1 7.2 8
-11 2 -1 5.2 2.6
11 2 1 6.2 2.9
-11 2 -1 8.7 4.8
11 2 1 5.6 2.5
-12 -2 -1 353.66 50.19
-12 -2 -1 422.66 71.69
12 -2 1 457.25 45.6
-12 -2 -1 313.17 45.3
12 2 1 439.96 36
-12 2 -1 369.76 38.3
12 2 1 423.26 35.2
12 2 1 416.96 34.7
-12 2 -1 378.06 36.8
-12 2 -1 354.86 35.7
13 -2 1 115.99 19.2
-13 -2 -1 99.29 29
-13 -2 -1 77.19 37.4
-13 -2 -1 121.69 26.6
13 2 1 127.29 17.5
-13 2 -1 110.19 21.7
-13 2 -1 95.59 35.7
-14 -2 -1 79.49 40.3
-14 -2 -1 93.59 24.6
14 -2 1 82.19 21.2
14 -2 1 118.09 17.6
-14 -2 -1 62.29 21.1
-14 -2 -1 55.59 17.1
14 2 1 122.49 11.5
-14 2 -1 98.09 16.7
14 2 1 94.99 11.2
-14 2 -1 101.39 37.3
14 2 1 119.89 11.2
15 -2 1 49.7 12.7
15 -2 1 30.3 11.4
15 -2 1 31.8 8.1
-15 -2 -1 11.4 21.2
-15 -2 -1 15.7 8.9
-15 -2 -1 31.6 14.1
15 2 1 47.4 7.2
-15 2 -1 50.19 47.1
15 2 1 35.1 6.6
15 2 1 35.7 6.5
-15 2 -1 26.4 7.5
-16 -2 -1 7.9 6.8
16 -2 1 2.6 3.9
-16 2 -1 4.4 3
16 2 1 4.5 2.3
16 2 1 2.9 2.1
17 -2 1 61.99 12.3
-17 -2 -1 16.2 8.3
17 2 1 39.6 5.7
16 -3 -1 12.1 5.4
-16 3 1 8.9 3.4
16 3 -1 11.1 2.7
16 3 -1 19.3 3.7
-15 -3 1 24 12.6
15 -3 -1 31.5 9.6
15 3 -1 42 6.7
-15 3 1 85.99 17.9
15 3 -1 46.6 6.6
15 3 -1 47.7 7.3
-14 -3 1 11 21.6
-14 -3 1 26 14
14 -3 -1 34.8 11
-14 3 1 20.9 6.7
14 3 -1 20.1 4.4
14 3 -1 35.7 5.5
14 3 -1 25.9 5.1
13 -3 -1 63.19 12.5
-13 -3 1 66.39 17.1
-13 -3 1 67.59 22.6
13 -3 -1 47.2 16.3
13 -3 -1 62.09 15.3
-13 -3 1 39.4 32.4
13 3 -1 99.69 9.5
13 3 -1 100.69 9.9
13 3 -1 89.29 8.9
-13 3 1 58.39 12.5
-13 3 1 84.89 14.8
-13 3 1 94.59 11.3
12 -3 -1 141.19 17.4
12 -3 -1 130.29 20.4
-12 -3 1 114.89 48.5
-12 -3 1 125.29 32.7
12 -3 -1 193.38 24.6
-12 -3 1 96.49 23.3
12 -3 -1 132.49 29.3
-12 3 1 134.99 15.3
12 3 -1 149.39 14.3
12 3 -1 158.98 14.7
-12 3 1 150.38 22.2
-12 3 1 136.39 16.4
12 3 -1 149.79 14.6
11 -3 -1 38.2 11.9
11 -3 -1 25.3 7.7
-11 -3 1 59.49 22.7
-11 -3 1 64.89 39.4
-11 -3 1 34.6 12.2
11 -3 -1 34.5 11.3
11 -3 -1 26.3 9.2
-11 3 1 40.5 9.8
11 3 -1 44.6 6.6
11 3 -1 33.6 6.3
-11 3 1 45.1 8.4
11 3 -1 44.5 6.1
-11 3 1 52.79 10
-10 -3 1 183.78 61.19
10 -3 -1 179.98 22.7
-10 -3 1 134.79 27.1
10 -3 -1 151.48 19.2
10 -3 -1 170.58 22
-10 -3 1 176.78 40.3
10 -3 -1 173.98 22.9
-10 3 1 167.58 19.6
-10 3 1 162.28 17.1
10 3 -1 180.68 15.6
-10 3 1 175.98 18.4
10 3 -1 160.38 15.8
10 3 -1 164.88 16.3
-9 -3 1 18.2 13.4
9 -3 -1 9.7 5.9
9 -3 -1 15.9 7.7
9 -3 -1 7.5 4.6
-9 -3 1 15.4 17.2
9 -3 -1 8.9 4.5
-9 -3 1 9.2 6.4
-9 3 1 15.9 5.4
-9 3 1 6.6 2.9
9 3 -1 14.8 3.6
9 3 -1 9 2.4
-9 3 1 13.8 6
9 3 -1 11.4 3.3
8 -3 -1 198.38 22.8
-8 -3 1 217.68 42.6
-8 -3 1 143.99 49.3
8 -3 -1 166.38 21
-8 -3 1 145.89 21.4
8 -3 -1 176.88 20.1
8 -3 -1 171.78 21.7
-8 3 1 191.88 17.7
8 3 -1 187.58 16.8
-8 3 1 183.88 19.8
-8 3 1 178.48 18.4
8 3 -1 179.98 16.1
8 3 -1 178.58 16.6
-7 -3 1 13.8 4.5
7 -3 -1 14 6.1
-7 -3 1 7.8 5
7 -3 -1 8.2 5.2
-7 -3 1 11.3 8.7
7 -3 -1 8.6 5.1
-7 -3 1 6 11.2
-7 -3 1 6 5.5
7 3 -1 13.8 3
-7 3 1 21 6.2
7 3 -1 8.6 2.5
-7 3 1 7.3 3.2
7 3 -1 13.7 3.4
-7 3 1 12.3 4.2
-6 -3 1 206.58 25
-6 -3 1 262.67 47.2
-6 -3 1 244.08 22
-6 -3 1 297.67 24.2
-6 -3 1 258.17 60.09
6 -3 -1 242.78 24
6 -3 -1 226.48 24.9
6 -3 -1 235.38 24.3
-6 -3 1 204.58 26.5
-6 -3 1 224.48 22.9
6 3 -1 221.98 20.4
-6 3 1 239.18 22.2
6 3 -1 240.68 20.5
-6 3 1 244.18 23.4
-6 3 1 237.68 21.4
6 3 -1 206.98 20.8
-5 -3 1 610.14 86.19
5 -3 -1 643.94 62.19
-5 -3 1 713.83 60.99
-5 -3 1 719.43 75.59
-5 -3 1 721.53 62.39
5 -3 -1 673.53 60.69
5 -3 -1 709.43 62.69
5 -3 -1 719.43 61.89
5 -3 -1 765.02 64.19
-5 -3 1 697.13 66.79
-5 -3 1 843.52 62.19
-5 3 1 746.03 60.99
-5 3 1 763.22 60.19
5 3 -1 670.53 59.29
-5 3 1 718.33 62.09
-4 -3 1 381.16 33.9
4 -3 -1 355.86 34.9
-4 -3 1 387.56 34.5
-4 -3 1 447.56 48.6
-4 -3 1 395.86 40.3
4 -3 -1 349.37 33.5
4 -3 -1 375.86 35.7
-4 -3 1 390.66 58.59
-4 -3 1 379.06 36.3
4 -3 -1 368.96 34.6
4 -3 -1 412.06 35.1
-4 3 1 404.16 32.8
4 3 -1 347.67 32
-4 3 1 405.36 35.3
-4 3 1 391.96 33.4
3 -3 -1 427.66 39
3 -3 -1 417.66 39.2
-3 -3 1 423.26 43.2
3 -3 -1 400.86 39.4
3 -3 -1 444.86 38.3
-3 -3 1 429.96 38.2
3 -3 -1 405.86 37.8
-3 -3 1 429.86 38.6
3 -3 -1 467.85 42.3
-3 -3 1 506.95 52.79
3 -3 -1 446.16 42.5
3 3 -1 427.26 35.8
-3 3 1 427.36 37.2
-3 3 1 450.65 36.7
-3 3 1 454.75 38.6
2 -3 -1 111.79 14.2
2 -3 -1 144.09 15.1
2 -3 -1 126.39 15.5
-2 -3 1 136.69 16
2 -3 -1 128.39 13.8
-2 -3 1 189.58 26.9
2 -3 -1 131.99 14.5
2 -3 -1 156.18 13.9
-2 -3 1 147.59 41.8
-2 -3 1 140.29 15.5
-2 -3 1 164.08 15.5
-2 -3 1 135.89 18.2
2 -3 -1 140.59 29.4
-2 3 1 124.39 12.9
-2 3 1 148.69 14.4
-1 -3 1 467.95 64.89
1 -3 -1 532.65 43.1
1 -3 -1 406.26 56.09
1 -3 -1 491.95 42.6
1 -3 -1 520.15 46.7
1 -3 -1 508.05 44.7
-1 -3 1 523.45 44.7
-1 -3 1 521.05 56.39
1 -3 -1 453.75 42.5
1 -3 -1 454.55 43.1
-1 -3 1 513.55 48.7
1 -3 -1 499.15 41.6
-1 -3 1 502.55 47.2
-1 -3 1 429.96 46.7
1 -3 -1 420.46 52.49
1 3 -1 512.75 39.9
-1 3 1 458.95 41.2
-1 3 1 535.75 41
-1 3 1 528.45 42.9
0 -3 -1 4.6 3.9
0 -3 1 1.1 2
0 -3 1 2.4 3.3
0 -3 -1 0.3 0.8
0 -3 -1 0.7 1.6
0 -3 1 2.5 1.8
0 -3 1 0.9 2.2
0 -3 -1 -1 0.9
0 -3 -1 8.4 7.8
0 -3 -1 1.8 1.6
0 -3 -1 2.2 1.9
0 -3 1 2 7.3
0 -3 1 4 6.5
0 -3 -1 1.4 1.4
0 3 -1 2.8 1
0 3 1 2.4 1.2
0 3 1 2.7 2.3
-1 -3 -1 274.17 26.2
1 -3 1 246.08 26.3
-1 -3 -1 272.37 25.6
-1 -3 -1 292.27 36.1
-1 -3 -1 270.57 24.6
1 -3 1 261.87 25.3
-1 -3 -1 252.97 28.4
1 -3 1 272.97 30.6
1 -3 1 264.37 37.2
-1 -3 -1 304.37 23.5
1 -3 1 229.48 41.4
-1 -3 -1 299.77 24.3
-1 -3 -1 274.87 42.6
1 3 1 238.88 24.3
1 3 1 285.07 23.4
-1 3 -1 276.07 23
-2 -3 -1 199.18 17.8
2 -3 1 202.98 38.8
2 -3 1 182.58 16.3
2 -3 1 167.08 21.3
-2 -3 -1 189.38 21.5
2 -3 1 160.88 17.9
-2 -3 -1 256.57 38.9
2 -3 1 176.68 19.8
-2 -3 -1 160.08 18.4
2 -3 1 199.78 20.5
-2 -3 -1 209.08 16.4
2 -3 1 193.68 48.7
-2 -3 -1 179.38 17
2 -3 1 182.78 16.6
-2 -3 -1 208.08 28.5
-2 -3 -1 177.08 17.7
2 -3 1 194.58 18.9
2 3 1 145.39 16.5
-2 3 -1 177.38 16.6
2 3 1 195.68 16.4
-2 3 -1 191.58 16.1
-2 3 -1 192.98 17.6
3 -3 1 21.1 6.1
3 -3 1 25.7 8.6
3 -3 1 21.4 13.3
3 -3 1 19.4 5.7
3 -3 1 20.9 5.1
-3 -3 -1 17.1 6.8
3 -3 1 17.7 5.5
-3 -3 -1 27.3 6.1
-3 -3 -1 28.3 6.2
-3 -3 -1 25.2 6.5
-3 -3 -1 22.9 5.2
-3 -3 -1 30.6 13.8
-3 -3 -1 29.5 5.1
-3 -3 -1 37.1 20.4
3 -3 1 25 5.3
-3 3 -1 23.6 5.4
-3 3 -1 28.3 4.3
-3 3 -1 22.1 4.5
3 3 1 23 6.2
3 3 1 20.9 4.3
4 -3 1 230.38 25.4
4 -3 1 254.77 24.5
-4 -3 -1 306.07 46.9
-4 -3 -1 217.38 27.1
4 -3 1 243.48 25.2
4 -3 1 232.98 24.2
4 -3 1 287.97 29.1
-4 -3 -1 323.57 37.8
-4 -3 -1 314.37 26.4
-4 -3 -1 300.07 24.3
-4 -3 -1 293.77 24.9
4 -3 1 265.87 25.8
-4 -3 -1 264.77 24.1
4 -3 1 224.98 35.7
-4 3 -1 300.27 23.2
4 3 1 208.38 22.6
-4 3 -1 268.27 23.6
4 3 1 246.38 23.8
4 3 1 237.88 23.1
-5 -3 -1 55.89 11.3
-5 -3 -1 44.6 7.4
5 -3 1 35 8.1
5 -3 1 43.5 9.3
-5 -3 -1 34.8 7.8
-5 -3 -1 36.6 22
-5 -3 -1 47.6 6.7
5 -3 1 40.2 8.5
5 -3 1 42.3 9.7
-5 -3 -1 56.79 19
-5 -3 -1 39.2 7.5
5 -3 1 30.7 6.7
5 3 1 38.2 5.8
-5 3 -1 48.2 7.5
5 3 1 33.1 6.5
5 3 1 29.7 5.8
-5 3 -1 50.79 7
-5 3 -1 49.8 9
-6 -3 -1 108.39 38.3
6 -3 1 79.19 12
-6 -3 -1 95.59 10.7
-6 -3 -1 104.99 29.3
6 -3 1 70.29 10.5
6 -3 1 85.49 15.4
-6 -3 -1 64.49 13.9
6 -3 1 63.69 12.2
6 -3 1 64.39 13
6 -3 1 59.99 9.9
-6 -3 -1 62.29 9.6
6 3 1 72.29 8
6 3 1 71.29 10.4
-6 3 -1 86.19 12.6
6 3 1 68.59 7.8
-7 -3 -1 180.28 37.2
7 -3 1 117.09 16.1
7 -3 1 113.59 13.6
7 -3 1 138.49 16.2
7 -3 1 134.19 15.9
-7 -3 -1 126.69 41.3
-7 -3 -1 127.69 15.6
7 3 1 118.89 12.6
-7 3 -1 115.59 12.5
7 3 1 120.59 12.1
-7 3 -1 113.19 13.2
-7 3 -1 133.29 17.7
8 -3 1 605.34 62.59
8 -3 1 633.74 62.19
-8 -3 -1 699.93 94.79
8 -3 1 707.63 64.59
-8 -3 -1 671.23 63.09
8 -3 1 667.83 63.99
-8 -3 -1 798.02 79.39
-8 -3 -1 686.63 66.29
-8 3 -1 686.93 61.29
-8 3 -1 700.63 59.99
8 3 1 709.03 58.49
8 3 1 750.12 58.09
8 3 1 691.83 58.29
-8 3 -1 703.63 58.99
9 -3 1 1200.48 104.89
9 -3 1 1239.28 106.09
-9 -3 -1 1027.3 106.69
-9 -3 -1 1163.18 104.49
-9 -3 -1 1305.77 145.79
9 -3 1 1193.98 103.49
-9 3 -1 1180.18 99.29
9 3 1 1242.88 98.69
9 3 1 1196.38 97.99
10 -3 1 30.5 8.8
-10 -3 -1 38.7 13.9
10 -3 1 41.2 12.8
-10 -3 -1 29.2 16.6
-10 -3 -1 21.9 21.2
-10 -3 -1 26.4 10
10 -3 1 34.9 10.7
10 -3 1 40.2 12.1
-10 3 -1 44.9 8.3
10 3 1 44.7 7.4
-10 3 -1 29.3 8.6
-10 3 -1 38 8.8
10 3 1 52.09 7.6
10 3 1 39.5 6.1
11 -3 1 548.95 58.59
-11 -3 -1 579.14 70.99
11 -3 1 574.34 55.99
-11 -3 -1 508.85 56.69
11 -3 1 624.54 59.19
11 -3 1 632.74 59.69
-11 -3 -1 559.24 91.69
11 3 1 618.94 51.99
-11 3 -1 630.34 55.69
11 3 1 715.53 51.89
-11 3 -1 574.64 52.49
-11 3 -1 599.54 53.79
11 3 1 600.24 50.89
12 -3 1 203.58 24.8
-12 -3 -1 116.09 47.8
12 -3 1 192.88 22
12 -3 1 204.78 25.4
12 -3 1 162.38 23.9
-12 -3 -1 139.59 29.4
-12 -3 -1 163.28 37.8
12 3 1 180.28 18.1
-12 3 -1 157.88 18.5
12 3 1 217.38 17.8
-12 3 -1 229.28 22.5
-12 3 -1 176.08 19.7
12 3 1 197.18 17.9
13 -3 1 7.4 4.1
-13 -3 -1 12.5 7.9
13 -3 1 10.3 7.8
-13 -3 -1 34.6 16
-13 -3 -1 20.3 22.7
13 -3 1 15.8 7.2
13 -3 1 9.8 6.6
-13 3 -1 6.2 3.2
-13 3 -1 10.6 4.7
13 3 1 10.5 3
13 3 1 10.5 3.4
-13 3 -1 12.7 4.2
13 3 1 14.2 3.5
14 -3 1 20 7.9
-14 -3 -1 23.7 12.6
-14 -3 -1 23.1 31.5
-14 -3 -1 16 8
14 -3 1 21.2 6.6
14 3 1 23.8 4.9
-14 3 -1 26.4 7.4
14 3 1 27.5 5.1
14 3 1 20.3 4.3
15 -3 1 29.1 9.4
-15 -3 -1 51.19 17.1
-15 3 -1 53.89 10
15 3 1 51.69 7.4
15 3 1 60.19 6.8
15 3 1 64.79 6.9
-16 -3 -1 0.9 5.2
16 -3 1 -0.2 1.3
16 3 1 0.5 1.3
16 3 1 1.5 1.4
-16 3 -1 0.2 1.4
-15 4 1 11.8 3.5
15 4 -1 20.7 4.1
-14 -4 1 2.7 8.8
14 4 -1 3 1.7
-14 4 1 5.2 2.8
14 4 -1 5.5 2.1
-13 -4 1 -0.7 2.9
13 -4 -1 3 3.3
13 4 -1 6.8 2.3
-13 4 1 3.8 2.9
13 4 -1 1.8 1.3
-13 4 1 -0.2 1.7
-13 4 1 0.2 1.8
-12 -4 1 6.1 9.2
12 -4 -1 0.5 2.1
-12 -4 1 3 14.6
12 4 -1 1.9 1.3
-12 4 1 4 2.5
-12 4 1 2.2 2.3
12 4 -1 3.7 1.8
-12 4 1 3.3 3.9
-11 -4 1 4.3 7.4
11 -4 -1 0.1 1.6
-11 -4 1 6.6 19.4
11 -4 -1 1.1 2.5
-11 4 1 0.3 1.8
-11 4 1 2.4 2.2
11 4 -1 2.8 1.4
11 4 -1 0.9 1.1
-11 4 1 1.6 1.7
-10 -4 1 66.59 25.4
10 -4 -1 33.6 10.4
-10 -4 1 27.9 30.2
10 -4 -1 32.5 8.3
10 -4 -1 42.1 13.2
-10 4 1 41.2 8.8
-10 4 1 37.3 9.6
10 4 -1 47.6 5.2
-10 4 1 26.4 6.8
10 4 -1 42.4 5.3
9 -4 -1 95.29 15.4
9 -4 -1 115.79 15.3
-9 -4 1 144.59 38.7
-9 -4 1 62.99 36.4
9 -4 -1 109.89 17.3
9 4 -1 108.49 10.6
-9 4 1 101.99 13.1
9 4 -1 123.49 11.2
-9 4 1 108.39 12.4
-9 4 1 93.89 16
8 -4 -1 19 7.9
-8 -4 1 47.6 33.5
8 -4 -1 21.7 6.9
-8 -4 1 34.3 17.9
8 -4 -1 22.7 8.2
8 4 -1 34.5 5.6
-8 4 1 33.5 8.8
-8 4 1 35.2 7
-8 4 1 41.1 8.9
8 4 -1 36.8 5
7 -4 -1 88.49 11.8
-7 -4 1 22.9 21.6
7 -4 -1 78.49 14.1
-7 -4 1 85.79 28.8
7 -4 -1 100.59 13.8
7 4 -1 75.39 8.8
-7 4 1 70.59 13.3
-7 4 1 92.19 13.7
-7 4 1 86.39 12
7 4 -1 90.39 8.5
6 -4 -1 174.88 19.5
-6 -4 1 230.68 20.7
6 -4 -1 197.88 22.7
6 -4 -1 183.88 21.7
6 -4 -1 205.18 21.1
-6 -4 1 198.58 65.39
-6 -4 1 210.18 26.5
-6 -4 1 226.58 22
-6 4 1 210.78 19.7
6 4 -1 195.88 18.9
-6 4 1 193.08 21.5
6 4 -1 214.68 18.4
-5 -4 1 202.98 19.4
-5 -4 1 134.59 49.99
5 -4 -1 182.88 19.8
-5 -4 1 179.78 24.1
-5 -4 1 205.98 20.3
-5 -4 1 171.18 41.6
5 -4 -1 160.88 17.7
5 -4 -1 177.28 19.9
5 -4 -1 179.88 19.9
-5 -4 1 173.98 18.1
-5 4 1 183.08 19.5
-5 4 1 188.08 18.4
5 4 -1 154.88 16
-5 4 1 181.08 17.3
4 -4 -1 48.2 7.2
-4 -4 1 73.19 26.5
4 -4 -1 67.39 11.8
4 -4 -1 53.59 10.7
-4 -4 1 51.99 10.5
4 -4 -1 41.4 8.2
-4 -4 1 75.89 11.8
4 -4 -1 44 9.8
4 -4 -1 46.3 6.3
-4 -4 1 54.69 31.7
-4 -4 1 51.79 9.1
-4 -4 1 47.2 13.1
-4 4 1 54.79 9.2
-4 4 1 50.99 9.8
4 4 -1 52.09 7.2
-4 4 1 45 7.6
3 -4 -1 47.1 9.8
3 -4 -1 31.1 8.2
-3 -4 1 35.8 9.1
-3 -4 1 42.4 8.1
-3 -4 1 44.1 33.7
-3 -4 1 55.39 22
-3 -4 1 34.7 8.3
-3 -4 1 48.4 13.1
3 -4 -1 46.7 8.8
3 -4 -1 44.6 8.4
-3 4 1 53.99 7.5
-3 4 1 48.4 8.2
-3 4 1 49.2 10
-2 -4 1 253.87 26.4
2 -4 -1 268.87 30.3
-2 -4 1 266.77 25.9
-2 -4 1 201.38 59.69
2 -4 -1 284.47 27.4
-2 -4 1 286.77 32.2
2 -4 -1 265.47 25.6
2 -4 -1 237.18 26.2
-2 -4 1 292.37 28.1
-2 -4 1 310.77 44
2 4 -1 266.57 23.2
-2 4 1 286.77 26.1
-2 4 1 275.37 24.1
-1 -4 1 99.49 12.1
-1 -4 1 103.99 16.3
-1 -4 1 86.19 18.1
1 -4 -1 116.49 30.3
1 -4 -1 85.19 10.6
-1 -4 1 63.99 33
-1 -4 1 112.49 32
-1 -4 1 74.59 12.3
1 -4 -1 93.19 14.1
1 -4 -1 101.69 15.4
1 -4 -1 90.19 17.6
1 4 -1 92.49 8.7
-1 4 1 92.19 9.4
-1 4 1 82.49 9.8
-1 4 1 89.39 15
0 -4 1 89.69 15.2
0 -4 -1 91.09 17.7
0 -4 -1 78.59 10.4
0 -4 -1 88.49 27.1
0 -4 -1 87.99 14.5
0 -4 1 74.59 12.3
0 -4 1 80.39 13.8
0 -4 1 100.79 20.2
0 -4 1 46.3 44.9
0 -4 -1 96.49 14.4
0 4 1 102.69 14.1
0 4 1 103.69 10.3
0 4 -1 90.49 8.7
-1 -4 -1 63.19 11.2
-1 -4 -1 75.09 13
-1 -4 -1 62.19 14.3
-1 -4 -1 55.49 10
1 -4 1 63.59 10.8
1 -4 1 76.49 26.3
1 -4 1 80.09 17.5
1 -4 1 85.89 13.6
1 -4 1 83.19 14.2
-1 4 -1 70.69 8.1
1 4 1 67.89 8.3
2 -4 1 1116.69 99.59
-2 -4 -1 1163.98 97.89
-2 -4 -1 1132.29 116.59
2 -4 1 1227.18 100.49
2 -4 1 1156.78 98.39
-2 -4 -1 1215.28 99.79
2 -4 1 1232.38 105.09
-2 -4 -1 863.31 124.09
-2 -4 -1 1230.98 98.99
-2 4 -1 1185.18 96.49
2 4 1 1134.59 96.99
-2 4 -1 1234.18 95.89
2 4 1 1139.09 96.09
3 -4 1 403.66 63.09
-3 -4 -1 560.04 51.39
-3 -4 -1 623.74 50.29
3 -4 1 598.94 52.39
-3 -4 -1 564.44 82.59
-3 -4 -1 550.04 54.69
3 -4 1 607.34 56.69
3 -4 1 549.65 50.39
3 -4 1 527.85 51.69
-3 -4 -1 655.53 70.29
-3 -4 -1 620.84 50.99
-3 4 -1 585.44 49
3 4 1 529.85 48.5
-3 4 -1 611.84 48.3
-3 4 -1 537.35 50.39
-4 -4 -1 270.37 26.2
-4 -4 -1 250.27 29
4 -4 1 215.18 25.6
-4 -4 -1 335.67 44.1
4 -4 1 241.48 25
-4 -4 -1 304.57 26.1
-4 -4 -1 282.67 25
-4 -4 -1 187.78 55.19
4 -4 1 239.98 26.5
4 4 1 227.98 24.3
-4 4 -1 275.47 24.4
-4 4 -1 307.97 26
4 4 1 250.17 23.5
-4 4 -1 249.68 23.2
-5 -4 -1 8.8 13.7
-5 -4 -1 2.9 2.3
-5 -4 -1 -0.5 1.3
5 -4 1 0.4 1.6
5 -4 1 0.4 1.8
5 -4 1 1.7 1.5
5 -4 1 0.7 1.7
-5 -4 -1 5.2 7.7
5 -4 1 0.7 1.1
5 -4 1 2.4 2.8
5 4 1 1.3 1.9
-5 4 -1 1 1.4
-5 4 -1 0.6 1.6
5 4 1 3.7 2.2
-5 4 -1 1.5 1.8
6 -4 1 1156.28 101.39
6 -4 1 1183.88 103.49
-6 -4 -1 1464.25 153.58
6 -4 1 1162.48 100.59
-6 -4 -1 1100.99 142.09
6 -4 1 1347.27 103.59
6 4 1 1204.88 99.79
-6 4 -1 1339.57 103.39
6 4 1 1105.89 100.39
7 -4 1 114.69 14.4
7 -4 1 132.99 16.9
-7 -4 -1 131.19 52.49
7 -4 1 135.29 17.1
-7 -4 -1 149.59 38.2
7 4 1 126.59 13.5
-7 4 -1 145.39 14.1
-7 4 -1 138.99 15
-7 4 -1 142.89 16.1
7 4 1 134.09 13
7 4 1 117.39 12.7
-8 -4 -1 4.9 7.8
8 -4 1 2.6 2.8
8 -4 1 -0.9 1.8
8 -4 1 5.4 5.2
-8 -4 -1 8.4 15
-8 4 -1 -0.6 1.1
8 4 1 -0.4 1.2
8 4 1 0.7 1.3
8 4 1 1.4 1.4
-8 4 -1 4.9 3.5
-8 4 -1 0.6 1.4
9 -4 1 100.99 15.7
-9 -4 -1 81.19 27.3
9 -4 1 86.89 16.3
9 -4 1 87.59 13.1
-9 -4 -1 85.99 53.19
-9 4 -1 106.29 11.9
-9 4 -1 114.79 13.2
9 4 1 102.09 10.4
9 4 1 114.49 11.2
-9 4 -1 109.89 16.9
10 -4 1 44.7 10.5
-10 -4 -1 57.49 22.7
10 -4 1 60.69 12.3
10 -4 1 52.79 13.4
-10 -4 -1 49.99 34.5
10 4 1 57.89 6.9
10 4 1 52.49 7.8
-10 4 -1 52.69 9.3
-10 4 -1 55.09 10.6
10 4 1 55.89 6.4
-10 4 -1 57.69 11.5
-11 -4 -1 153.38 58.09
11 -4 1 140.29 18.5
11 -4 1 133.49 17.1
-11 -4 -1 104.79 30.8
11 -4 1 150.58 17.5
-11 4 -1 132.19 14.8
11 4 1 147.29 13.4
11 4 1 149.99 13.8
-11 4 -1 112.59 18.2
-11 4 -1 131.89 15.6
-12 -4 -1 7.3 23.7
12 -4 1 17.1 5.6
12 -4 1 21.9 7.3
-12 -4 -1 31.9 16.4
-12 4 -1 26.6 6
12 4 1 22.8 4.4
12 4 1 28.6 4.8
-12 4 -1 18.4 5.8
-12 4 -1 30.8 7.5
12 4 1 25.2 4.3
-13 -4 -1 25.9 17.2
13 -4 1 24.5 7.3
-13 4 -1 21.6 5.4
-13 4 -1 10.9 4.1
13 4 1 22.3 4.1
-13 4 -1 15.1 6.4
13 4 1 21 4
13 4 1 20.5 3.8
15 4 1 2.2 1.6
-13 -5 1 0.1 4.7
-12 5 1 93.29 11.4
12 5 -1 116.19 10.1
-12 5 1 94.09 11.6
-11 -5 1 31.3 15.2
-11 5 1 19.6 4.9
-11 5 1 26 6.1
-11 5 1 20.4 5.6
11 5 -1 18.3 3.3
11 5 -1 29.3 4.3
-10 -5 1 4.1 5.4
10 5 -1 3.2 2.1
-10 5 1 4.1 2.4
-10 5 1 0.6 1.7
-10 5 1 2 2.6
10 5 -1 2.8 1.5
-9 -5 1 -0.7 3.3
9 -5 -1 2.4 4
-9 5 1 3.7 2.7
-9 5 1 0 1.1
9 5 -1 2.1 1.3
-9 5 1 4.8 3
9 5 -1 3.8 1.6
-8 -5 1 49.5 43.9
-8 -5 1 94.79 29.7
-8 5 1 46.3 10.4
-8 5 1 58.29 10.6
-8 5 1 62.79 9.8
8 5 -1 60.89 6.4
-7 -5 1 101.79 55.19
7 -5 -1 160.78 18.6
-7 -5 1 150.18 40.9
-7 5 1 143.09 18
-7 5 1 148.09 16.7
-7 5 1 177.18 18.3
7 5 -1 184.38 15
7 5 -1 171.38 15.4
-6 -5 1 3.3 2.9
-6 -5 1 0.3 4
6 -5 -1 9 4.4
-6 5 1 6.9 3.4
6 5 -1 4.6 2.2
-6 5 1 4.2 3.4
6 5 -1 4.1 1.6
-6 5 1 8 3.6
5 -5 -1 12.2 5.1
-5 -5 1 20.1 11.8
-5 5 1 24.9 8.2
-5 5 1 14.6 6.8
-4 -5 1 153.28 18.2
-4 -5 1 186.68 18.3
-4 -5 1 175.78 17.3
4 -5 -1 161.58 16.5
-4 -5 1 167.08 22.3
-4 -5 1 133.79 39
4 -5 -1 153.38 18
4 5 -1 121.29 14
-4 5 1 164.98 17
-4 5 1 177.48 24.7
-4 5 1 157.68 15.8
3 -5 -1 186.48 19
-3 -5 1 201.18 21.4
-3 -5 1 192.78 19.5
-3 -5 1 195.38 25
-3 -5 1 209.18 20.6
-3 -5 1 216.68 49.99
3 -5 -1 173.48 20
3 5 -1 154.88 16.5
-3 5 1 179.88 18.9
-3 5 1 185.88 18
-2 -5 1 561.14 48.5
-2 -5 1 535.85 70.89
-2 -5 1 561.44 50.59
2 -5 -1 526.35 49.2
2 -5 -1 532.85 47.8
-2 -5 1 596.24 55.89
-2 -5 1 572.94 49.5
-2 5 1 543.75 46.6
2 5 -1 466.55 45.4
-2 5 1 547.65 47.8
-1 -5 1 318.17 34.7
-1 -5 1 302.67 28
-1 -5 1 190.98 50.09
-1 -5 1 279.27 28.6
1 -5 -1 288.17 28.5
1 -5 -1 302.87 27.6
-1 -5 1 291.87 29.8
-1 5 1 268.27 26.8
1 5 -1 261.37 24.8
-1 5 1 302.97 26.1
0 -5 1 45.1 22.5
0 -5 1 52.89 11.7
0 -5 -1 47.9 9.8
0 -5 1 45.3 9.1
0 -5 1 51.69 10.8
0 -5 1 62.79 15.2
0 -5 -1 58.59 9.8
0 5 1 47.4 9.3
0 5 1 65.49 9.2
0 5 -1 55.49 6.5
1 -5 1 3 9.2
-1 -5 -1 0 2
1 -5 1 2 3.3
1 -5 1 2.4 2.4
1 -5 1 0.5 2.1
-1 -5 -1 2 6.5
1 -5 1 1.8 2.9
-1 -5 -1 0.5 1.3
1 5 1 1.7 2.2
-1 5 -1 1 1.6
-1 5 -1 4.3 2.3
-2 -5 -1 18.1 14.9
-2 -5 -1 9.8 4.1
2 -5 1 8.2 4.3
2 -5 1 1.6 2.3
-2 -5 -1 5.7 3
2 -5 1 9.5 4
2 5 1 9.3 4.1
-2 5 -1 9.4 3.1
-2 5 -1 9.9 3.6
2 5 1 7.8 3
3 -5 1 25.1 7.5
-3 -5 -1 16.7 12.3
-3 -5 -1 8.8 3.6
3 -5 1 11.8 4.1
3 -5 1 8.6 4.3
-3 -5 -1 15 5.1
-3 5 -1 8.3 3.2
-3 5 -1 18.9 5.1
3 5 1 13.1 3.7
3 5 1 20.7 5.7
4 -5 1 79.99 14.3
-4 -5 -1 125.49 34.3
4 -5 1 91.09 13.3
-4 -5 -1 103.09 12.1
-4 5 -1 92.19 11
4 5 1 72.69 11.7
-4 5 -1 95.49 10.1
4 5 1 75.39 9.4
5 -5 1 9 6
-5 -5 -1 5 12.1
5 -5 1 11.2 4
-5 5 -1 7.5 4.2
5 5 1 9 3.5
-5 5 -1 23.2 6.9
5 5 1 13.7 4.3
6 -5 1 2.1 2.5
6 -5 1 1.5 1.8
-6 -5 -1 2.1 5.8
6 5 1 6 2.6
-6 5 -1 7.1 3.3
-6 5 -1 8.4 4.1
6 5 1 5.8 2.3
7 -5 1 -0.2 2.2
-7 -5 -1 1 5
7 5 1 5.1 2.3
-7 5 -1 2.2 2.6
-7 5 -1 0.9 2
-7 5 -1 3.1 2.4
7 5 1 2.8 1.6
-8 -5 -1 0.5 3.9
-8 5 -1 0.5 1.7
8 5 1 1.1 1
-8 5 -1 1.1 1.9
-9 -5 -1 108.49 30.1
9 -5 1 89.29 15.3
-9 5 -1 87.49 13.8
-9 5 -1 106.19 12.8
9 5 1 116.09 10.6
9 5 1 120.39 11.1
-9 5 -1 119.69 12.4
-10 -5 -1 7 7.9
10 -5 1 1 1.9
-10 5 -1 0.5 1.9
-10 5 -1 8.7 3.6
10 5 1 4.4 1.7
-10 5 -1 3.5 2
10 5 1 5.9 2.3
-11 -5 -1 2.7 5.7
11 5 1 1.5 1
-11 5 -1 0.3 1.3
-11 5 -1 0.5 1.4
11 5 1 0.3 1.2
-12 -5 -1 12 8.2
-12 5 -1 18.6 4.9
-12 5 -1 26.4 6.5
12 5 1 33.2 3.8
-9 -6 1 21.4 13.8
-9 6 1 48.7 9.7
-8 -6 1 0.8 5.1
-8 6 1 3 2.4
-7 6 1 41.1 7.7
-7 6 1 72.39 8.4
-6 -6 1 41.8 16.8
-6 6 1 68.89 10.3
-6 6 1 39.9 8.9
-5 -6 1 0.3 4.6
5 -6 -1 3.7 2.2
-5 6 1 0.5 1.8
-5 6 1 2.3 2
4 -6 -1 21.2 7.6
-4 6 1 8.9 3.9
-4 6 1 4.9 3.3
3 -6 -1 30.7 6.9
-3 -6 1 67.59 10
-3 -6 1 27.1 17.9
-3 6 1 44.1 8.6
-3 6 1 52.99 9.2
-2 -6 1 18.1 5.2
2 -6 -1 18.1 5.1
-2 6 1 21.3 5.8
-1 -6 1 7.7 3.5
-1 -6 1 4.6 2.9
1 -6 -1 4.1 2.6
-1 6 1 4.7 3.1
-1 6 1 10.1 3.3
0 -6 1 128.39 13.6
0 -6 1 122.69 12.8
0 -6 -1 98.79 12.3
0 6 1 103.19 14.1
0 6 1 88.49 11.7
-1 -6 -1 248.38 24.6
1 -6 1 271.97 25.7
1 -6 1 243.58 24.3
-2 -6 -1 28.3 6.3
2 -6 1 21.9 5.8
2 -6 1 18.5 4.9
-2 6 -1 27.8 6.4
3 -6 1 24.6 6
3 -6 1 16.9 4.4
-3 6 -1 16.4 4
-3 6 -1 26.1 6
4 -6 1 17.7 5.3
-4 6 -1 13.7 3.8
-4 6 -1 17.8 6.3
5 -6 1 0.8 3.4
-5 -6 -1 0.8 6.3
-5 6 -1 0 1.3
-5 6 -1 1.2 1.9
-6 -6 -1 51.29 21.8
6 -6 1 112.89 12.7
-6 6 -1 100.39 11.1
-6 6 -1 133.89 12.6
7 -6 1 15.1 4.4
-7 -6 -1 7.5 8.6
-7 6 -1 37.1 6.6
-7 6 -1 12.2 4.4
-8 -6 -1 2.1 6.9
-8 6 -1 10.9 3.5
-9 6 -1 74.59 8.6
-18 0 2 16 10.1
18 0 -2 24.7 4.6
-17 0 2 22.7 12.2
-15 0 2 47.3 23.5
15 0 -2 55.19 9.1
-15 0 2 27.6 14.3
14 0 -2 231.68 20.7
-14 0 2 131.29 35.1
14 0 -2 251.87 29.1
14 0 -2 159.38 27.4
14 0 -2 221.58 20.3
-14 0 2 179.58 44.3
13 0 -2 1034.8 83.29
-13 0 2 914.11 97.59
-13 0 2 979.7 107.79
13 0 -2 1015.8 82.89
13 0 -2 964.7 92.49
13 0 -2 961.2 90.69
12 0 -2 0.9 3.3
-12 0 2 0.8 2.4
12 0 -2 1.7 1.6
-12 0 2 1.1 4.3
12 0 -2 0.9 1.4
12 0 -2 5.1 2.4
-12 0 2 3.7 6.4
-12 0 2 13.6 14
11 0 -2 164.28 16.4
-11 0 2 173.58 44
-11 0 2 131.09 31.4
11 0 -2 186.88 17.4
11 0 -2 191.38 17.1
-11 0 2 180.48 26.5
-11 0 2 173.78 19.2
10 0 -2 127.69 13
10 0 -2 148.69 13.6
-10 0 2 174.18 40.1
10 0 -2 145.79 19.3
10 0 -2 152.08 14.1
-10 0 2 135.59 15.6
-10 0 2 96.29 24.1
-10 0 2 115.69 24.3
9 0 -2 887.21 77.19
9 0 -2 825.92 70.39
-9 0 2 820.42 79.39
9 0 -2 819.92 70.79
-9 0 2 826.12 72.59
-9 0 2 1081.59 99.99
9 0 -2 819.92 70.09
8 0 -2 164.88 16.1
-8 0 2 235.08 31.9
8 0 -2 161.58 15.5
8 0 -2 177.38 20.6
-8 0 2 188.48 18
-8 0 2 190.98 23
-8 0 2 141.89 22.5
8 0 -2 187.08 16
7 0 -2 167.98 15
7 0 -2 169.68 14.7
7 0 -2 200.88 19.9
-7 0 2 156.08 15.2
-7 0 2 139.99 21
-7 0 2 235.08 29.6
-7 0 2 174.38 16.8
-7 0 2 152.58 20.1
7 0 -2 151.88 15.2
-6 0 2 1211.38 97.99
-6 0 2 1101.79 93.39
-6 0 2 1112.99 92.09
6 0 -2 1182.08 96.09
6 0 -2 1093.89 91.79
6 0 -2 1077.19 92.09
-5 0 2 149.79 16.4
-5 0 2 129.29 12.1
5 0 -2 141.99 11.7
5 0 -2 120.29 12
-5 0 2 173.28 21.7
-5 0 2 114.39 16.7
5 0 -2 132.89 14.7
5 0 -2 135.69 11.9
0 0 2 4140.79 341.17
1 0 2 508.05 40.1
1 0 2 445.66 41.7
2 0 2 5471.65 442.16
-3 0 -2 453.25 39.1
3 0 2 468.55 40.9
-3 0 -2 434.36 37.1
3 0 2 445.56 36.9
-4 0 -2 587.34 57.59
-4 0 -2 736.03 57.09
4 0 2 757.22 61.69
-4 0 -2 691.73 59.69
4 0 2 699.53 57.49
4 0 2 688.63 56.59
5 0 2 503.65 44
5 0 2 376.76 40.6
5 0 2 478.05 38.6
-5 0 -2 483.95 39.1
5 0 2 476.55 38.8
-5 0 -2 484.05 42.8
-5 0 -2 418.06 39.8
-5 0 -2 481.35 39.7
-5 0 -2 473.25 44
-6 0 -2 95.49 17
6 0 2 65.49 6.4
-6 0 -2 68.79 7.1
-6 0 -2 66.59 14
6 0 2 70.79 14.4
6 0 2 62.09 7
6 0 2 61.09 6.6
-6 0 -2 72.39 10
7 0 2 155.98 14
7 0 2 148.59 19.2
7 0 2 155.68 14.5
-7 0 -2 140.19 15.4
-7 0 -2 157.38 15.1
-7 0 -2 153.58 14.4
7 0 2 154.68 13.7
-7 0 -2 146.69 20.2
-7 0 -2 173.78 20.1
-8 0 -2 1357.46 127.19
8 0 2 1545.35 127.69
8 0 2 1517.95 120.39
-8 0 -2 1481.85 121.89
-8 0 -2 1362.96 119.99
8 0 2 1419.16 119.49
8 0 2 1553.04 119.39
-9 0 -2 821.82 79.49
-9 0 -2 832.72 70.69
9 0 2 842.62 76.59
9 0 2 783.82 67.99
-9 0 -2 809.82 77.69
9 0 2 804.02 67.69
9 0 2 855.51 68.89
10 0 2 416.96 41.5
10 0 2 340.27 31.8
-10 0 -2 330.17 41.3
-10 0 -2 300.37 41.5
10 0 2 371.66 31.7
-10 0 -2 359.66 34.5
10 0 2 438.36 33.3
-11 0 -2 3.5 4.7
-11 0 -2 18.9 11.5
11 0 2 24.6 4.7
11 0 2 12.4 3.7
-11 0 -2 8.9 12.4
11 0 2 14.8 4.3
-11 0 -2 18.3 6.3
11 0 2 14.6 8.3
12 0 2 808.02 63.09
-12 0 -2 594.94 74.79
-12 0 -2 727.63 64.59
12 0 2 705.93 71.69
-12 0 -2 910.61 99.09
12 0 2 686.03 61.29
-13 0 -2 10.4 14.9
13 0 2 2.7 1.9
13 0 2 13.4 8.6
-13 0 -2 6.3 8.1
-13 0 -2 7.9 4.7
-14 0 -2 117.29 32.4
-14 0 -2 161.88 52.39
14 0 2 185.18 17.4
14 0 2 156.48 24.8
15 0 2 109.79 24.7
-15 0 -2 47.9 18.7
15 0 2 103.99 11
16 0 2 455.45 41.4
16 0 2 503.85 55.59
17 0 2 112.19 11.9
-18 0 -2 3.9 4.6
18 1 -2 176.98 16.6
17 -1 -2 25 8.3
-17 1 2 12.2 8.6
16 -1 -2 15.2 8.9
-16 -1 2 10.8 7.9
16 -1 -2 14.8 6.9
16 -1 -2 21.3 5
-16 -1 2 7.7 14
16 1 -2 23.8 5
16 1 -2 26.6 5.7
-16 1 2 19.2 12.3
-16 1 2 7.1 12.6
15 -1 -2 69.79 10.2
-15 -1 2 56.09 19.5
-15 -1 2 51.09 35.5
15 -1 -2 36.2 11.4
15 -1 -2 73.69 27.7
15 1 -2 67.39 9.6
-15 1 2 70.59 12.3
15 1 -2 82.79 8.5
15 1 -2 48.5 8
-15 1 2 23.3 13.6
-14 -1 2 19 14.3
-14 -1 2 24.5 13.4
14 -1 -2 21.3 9.5
-14 -1 2 24.1 21.2
14 -1 -2 16 5.7
14 -1 -2 12.3 8.5
-14 1 2 6.5 8.8
14 1 -2 24.1 5.6
-14 1 2 22 16.8
14 1 -2 22.2 5
-14 1 2 22 8.5
14 1 -2 17.3 4.5
-13 -1 2 54.19 22.4
-13 -1 2 56.49 19.5
13 -1 -2 54.89 15.9
-13 -1 2 63.19 31.5
-13 -1 2 95.29 27
13 -1 -2 74.69 11.2
13 -1 -2 68.59 17.2
13 1 -2 70.79 8.6
13 1 -2 94.99 9
13 1 -2 85.39 11.5
-13 1 2 57.39 22
-13 1 2 61.69 12.6
-13 1 2 70.39 28.8
-12 -1 2 360.26 59.69
12 -1 -2 341.67 38.1
12 -1 -2 333.87 36.7
12 -1 -2 349.67 30.4
-12 -1 2 359.96 49
-12 -1 2 231.98 36.8
-12 -1 2 343.57 42.7
-12 1 2 317.67 50.19
-12 1 2 388.66 33.6
12 1 -2 327.97 29
-12 1 2 242.28 50.99
-11 -1 2 38.1 15.9
11 -1 -2 36.4 7
-11 -1 2 35.7 21.6
11 -1 -2 28.3 10.5
-11 -1 2 46.5 17.1
-11 1 2 35.6 8.9
11 1 -2 36.7 5.8
-11 1 2 41.1 17.5
11 1 -2 44 14.1
11 1 -2 35.5 6.7
11 1 -2 35.4 6.1
10 -1 -2 168.58 16.7
-10 -1 2 191.78 27.1
-10 -1 2 176.68 45.3
10 -1 -2 153.98 21.6
-10 -1 2 143.59 28.8
10 1 -2 174.98 15.9
10 1 -2 170.28 22.1
-10 1 2 181.28 16.9
-10 1 2 145.29 32.7
-10 1 2 177.58 17.7
10 1 -2 166.58 16.4
-10 1 2 188.78 24.5
10 1 -2 177.48 16
-9 -1 2 2.9 4.1
9 -1 -2 1.5 1.3
-9 -1 2 1.9 8.3
9 -1 -2 3.3 2.1
-9 -1 2 2.4 4.9
9 -1 -2 1.1 1.3
9 -1 -2 2.1 3.2
-9 -1 2 4 4.5
9 1 -2 3.4 1.7
9 1 -2 1.6 1.1
-9 1 2 1.5 4.7
9 1 -2 2.9 1.5
-9 1 2 1.3 4.7
-9 1 2 0.9 1.7
-9 1 2 1.9 2.4
9 1 -2 0.8 2.3
-9 1 2 4.9 5.9
8 -1 -2 839.02 72.59
8 -1 -2 821.52 72.19
-8 -1 2 1013.4 84.69
-8 -1 2 763.42 77.89
8 -1 -2 924.21 78.29
-8 -1 2 1053.79 98.79
8 1 -2 890.21 71.89
-8 1 2 846.42 72.59
-8 1 2 916.21 73.69
-8 1 2 666.43 79.59
-8 1 2 875.01 101.19
8 1 -2 920.71 71.69
8 1 -2 891.21 77.79
8 1 -2 889.81 72.79
7 -1 -2 221.38 22.1
7 -1 -2 278.37 26.9
-7 -1 2 298.47 31.7
-7 -1 2 302.67 40.4
-7 -1 2 202.58 27.1
-7 -1 2 251.67 26.8
7 -1 -2 225.58 21.8
7 -1 -2 231.48 22.2
7 1 -2 231.58 21.9
7 1 -2 281.07 21.5
-7 1 2 288.07 62.19
-7 1 2 318.27 32.9
-7 1 2 235.48 23.6
-7 1 2 272.27 23.2
7 1 -2 259.97 21.6
7 1 -2 262.97 26.3
-7 1 2 242.18 29.2
-7 1 2 241.48 22.2
6 -1 -2 977.6 91.29
6 -1 -2 1085.09 91.09
6 -1 -2 1075.59 91.39
-6 -1 2 957.5 96.39
-6 -1 2 1247.58 100.89
-6 -1 2 1139.29 95.69
6 -1 -2 1298.77 96.09
6 1 -2 1111.79 90.79
-6 1 2 1185.48 93.19
-6 1 2 1026.4 97.99
-6 1 2 1169.18 91.49
6 1 -2 1079.59 91.09
-6 1 2 1094.49 92.09
6 1 -2 1212.28 95.39
5 -1 -2 728.43 65.99
5 -1 -2 726.53 66.29
-5 -1 2 868.01 69.89
-5 -1 2 913.71 82.89
5 -1 -2 885.51 69.99
-5 -1 2 797.42 73.69
-5 1 2 799.82 72.39
5 1 -2 743.63 66.09
5 1 -2 830.92 65.69
5 1 -2 802.42 69.09
-5 1 2 871.21 68.09
5 1 -2 757.22 65.79
-5 1 2 822.12 66.39
-5 1 2 840.32 67.09
-4 -1 2 5895.31 427.96
-4 -1 2 4449.35 431.46
-4 1 2 5271.67 427.76
-4 1 2 5658.53 433.16
-4 1 2 5211.38 428.36
3 -1 -2 9999 810.02
2 -1 -2 780.22 63.09
-2 -1 2 634.74 62.89
-2 -1 2 852.21 74.89
2 -1 -2 779.62 66.09
-2 -1 2 755.92 62.59
2 -1 -2 790.02 63.59
-2 1 2 782.02 69.09
2 1 -2 714.93 62.19
-2 1 2 791.62 61.79
-1 -1 2 1302.77 117.49
1 -1 -2 1297.47 105.69
-1 1 2 1280.57 104.69
0 -1 -2 897.31 72.79
0 -1 2 793.32 83.89
0 1 2 925.91 71.89
1 -1 2 102.99 25.3
1 -1 2 101.99 8.9
-1 -1 -2 82.49 8.6
1 -1 2 87.09 8.2
-1 1 -2 78.39 7.2
1 1 2 66.19 14.3
1 1 2 87.29 7.8
2 -1 2 1742.43 135.59
2 1 2 1578.54 134.49
-2 1 -2 1683.53 136.49
-2 1 -2 1632.34 133.99
-3 -1 -2 1720.73 151.48
3 -1 2 1891.81 150.88
3 1 2 1694.53 148.79
-3 1 -2 1941.71 148.59
-3 1 -2 2061.49 150.98
3 1 2 1626.74 148.79
-3 1 -2 1908.81 151.98
-3 1 -2 1926.71 149.69
3 1 2 1772.72 153.38
4 -1 2 890.51 67.59
4 -1 2 764.32 65.29
4 -1 2 705.73 65.19
-4 -1 -2 803.02 64.79
-4 -1 -2 813.82 65.79
-4 1 -2 748.73 62.79
4 1 2 749.53 67.49
4 1 2 737.53 62.39
-4 1 -2 752.82 63.29
4 1 2 751.62 62.59
4 1 2 643.54 62.59
-4 1 -2 775.72 62.29
-5 -1 -2 338.47 29.3
5 -1 2 294.77 26
-5 -1 -2 289.37 27.2
-5 -1 -2 324.27 30
5 -1 2 362.26 30.7
5 1 2 289.57 26
5 1 2 285.67 25.7
5 1 2 288.47 30.8
-5 1 -2 317.77 26
-5 1 -2 283.37 30.4
5 1 2 275.97 25.9
-5 1 -2 322.77 27.1
-5 1 -2 275.17 33.3
-5 1 -2 293.07 26.4
-6 -1 -2 86.09 15.5
6 -1 2 71.09 10.9
-6 -1 -2 74.39 10.6
6 -1 2 73.69 7.7
-6 -1 -2 80.29 8.9
-6 1 -2 89.89 11.4
-6 1 -2 68.59 8
-6 1 -2 61.99 16.3
-6 1 -2 76.19 15.7
-6 1 -2 64.79 7.4
6 1 2 64.59 7.5
6 1 2 70.79 7.5
6 1 2 73.29 7.2
-7 -1 -2 1428.06 120.29
7 -1 2 1429.66 120.79
-7 -1 -2 1346.27 116.29
7 -1 2 1355.26 114.89
-7 -1 -2 1462.25 121.89
-7 1 -2 1408.26 114.89
-7 1 -2 1282.77 123.19
7 1 2 1385.06 114.49
-7 1 -2 1350.46 115.49
7 1 2 1536.25 115.19
7 1 2 1462.25 122.09
7 1 2 1367.46 114.89
-7 1 -2 1390.06 116.39
-8 -1 -2 137.29 19.2
8 -1 2 129.49 13
8 -1 2 124.09 17.7
-8 -1 -2 130.79 18
-8 -1 -2 122.29 14.2
8 1 2 126.69 18.4
-8 1 -2 127.19 12.9
8 1 2 130.49 13
-8 1 -2 126.19 14.3
-8 1 -2 127.39 27
8 1 2 141.29 12.6
-8 1 -2 141.39 13.9
8 1 2 130.39 12.2
-9 -1 -2 193.38 26
9 -1 2 191.58 18.2
-9 -1 -2 288.07 45.1
9 -1 2 194.88 24.2
-9 -1 -2 181.08 24.3
-9 1 -2 159.88 19.4
9 1 2 199.58 17.7
-9 1 -2 177.18 18.8
9 1 2 185.28 24.5
9 1 2 195.68 18.3
9 1 2 200.58 17.4
-9 1 -2 188.88 35.6
-9 1 -2 194.48 18.3
-10 -1 -2 823.72 86.39
-10 -1 -2 1192.08 115.99
-10 -1 -2 827.02 84.69
10 -1 2 938.01 84.59
-10 1 -2 875.41 76.09
10 1 2 902.21 85.09
10 1 2 911.81 76.09
-10 1 -2 870.71 78.19
10 1 2 959.8 75.09
10 1 2 879.01 75.19
-11 -1 -2 34.1 11.9
-11 -1 -2 73.39 20.4
-11 -1 -2 88.59 36.1
11 -1 2 79.29 11.2
11 -1 2 72.49 18.5
11 1 2 66.29 18
-11 1 -2 75.29 10.9
-11 1 -2 73.59 11.7
11 1 2 72.89 8.1
-11 1 -2 126.89 36.4
-11 1 -2 35 15.9
-11 1 -2 78.29 13.5
11 1 2 63.79 7.6
11 1 2 86.89 9.2
-12 -1 -2 245.48 39.7
12 -1 2 375.56 32.6
-12 -1 -2 478.05 68.99
-12 -1 -2 345.27 44.8
12 -1 2 313.97 39.8
12 1 2 318.57 33.1
12 1 2 378.56 31.8
-12 1 -2 366.06 35.1
12 1 2 413.06 58.79
12 1 2 399.96 32.9
13 -1 2 362.86 34
-13 -1 -2 477.25 71.39
-13 -1 -2 257.27 42.4
-13 -1 -2 328.97 46.1
-13 -1 -2 429.76 50.49
13 -1 2 365.76 43
-13 1 -2 287.87 46.3
-13 1 -2 413.06 37.4
13 1 2 423.66 33.9
13 1 2 361.86 44.5
13 1 2 386.26 33.3
13 1 2 415.56 34.6
-14 -1 -2 12.1 9.6
-14 -1 -2 0.8 4
14 -1 2 3.3 2.4
14 -1 2 5.6 5
-14 -1 -2 1.1 9.6
-14 -1 -2 9.6 9.2
-14 1 -2 2.4 5.2
-14 1 -2 12.2 5.3
14 1 2 11.3 4.1
14 1 2 10.1 3.6
14 1 2 4.6 3.6
15 -1 2 13.6 4.7
-15 -1 -2 13.7 9.7
15 -1 2 12 7.4
-15 -1 -2 24.6 11.9
15 -1 2 14.8 8
-15 -1 -2 13.5 11.4
-15 1 -2 11 6.1
15 1 2 30.7 6.5
-15 1 -2 16.2 17.9
-15 1 -2 11.3 11.6
16 -1 2 53.59 12.8
-16 -1 -2 29.4 12.3
-16 1 -2 87.09 18.3
16 1 2 66.89 9
-17 -1 -2 21.3 10.8
17 -1 2 23.9 8.2
17 -1 2 22.1 5.9
-17 1 -2 16.8 10.9
17 1 2 23.9 5.9
-18 -1 -2 9.4 6.7
17 -2 -2 4.3 4
17 2 -2 7.3 2.7
-16 -2 2 15 11.6
16 -2 -2 7.5 4.4
16 2 -2 14.4 3.7
16 2 -2 7.2 2.8
-16 2 2 1.1 5.8
16 2 -2 20.5 6.7
-16 2 2 23.3 6.8
-15 -2 2 306.67 80.59
-15 -2 2 275.07 39.3
-15 2 2 266.17 27.8
15 2 -2 270.57 23.6
-15 2 2 147.89 39.5
-15 2 2 161.48 48.3
15 2 -2 256.47 22.8
14 -2 -2 23.6 10.4
14 -2 -2 23.4 9.1
-14 -2 2 13.3 9.4
-14 -2 2 29.9 14
-14 -2 2 28.6 25.3
-14 2 2 2.8 7.6
14 2 -2 25 5.4
14 2 -2 32 5.7
-14 2 2 38.6 30.7
14 2 -2 24.9 4.8
-14 2 2 29.3 8.4
13 -2 -2 115.49 18.1
13 -2 -2 124.09 15.4
-13 -2 2 79.69 23.8
13 -2 -2 82.99 28.9
-13 -2 2 124.09 31.5
-13 2 2 91.99 30.2
13 2 -2 122.29 12.5
13 2 -2 106.19 11.5
-13 2 2 122.89 18.7
13 2 -2 122.39 12.1
12 -2 -2 616.04 60.89
-12 -2 2 612.34 70.49
-12 -2 2 577.94 67.39
-12 -2 2 586.44 91.49
12 -2 -2 572.34 60.69
12 -2 -2 641.84 62.59
-12 -2 2 462.65 62.29
12 2 -2 666.43 52.29
-12 2 2 600.74 53.79
12 2 -2 700.33 52.89
-12 2 2 535.45 77.09
12 2 -2 652.63 53.19
-12 2 2 577.04 56.19
-12 2 2 681.13 55.29
-11 -2 2 0.6 2.7
-11 -2 2 1.1 4.4
11 -2 -2 8.8 7.8
11 -2 -2 2.4 4.1
-11 -2 2 3.3 9.6
-11 -2 2 5 6.2
-11 -2 2 4.6 5.1
11 -2 -2 2.7 4.5
11 -2 -2 1.2 1.7
-11 2 2 2.2 2.2
-11 2 2 -0.3 4.6
-11 2 2 -1.1 5.6
11 2 -2 1.9 1.6
11 2 -2 1.4 2.2
11 2 -2 0 0.9
-11 2 2 -0.4 1.3
-11 2 2 1.2 1.6
-10 -2 2 48.3 15.6
-10 -2 2 61.29 18.9
-10 -2 2 81.99 24
10 -2 -2 38.5 10.6
10 -2 -2 56.99 14.6
-10 -2 2 78.89 18.9
10 -2 -2 48.3 12.5
-10 -2 2 67.19 30.9
-10 2 2 63.99 25.6
-10 2 2 50.59 9.1
-10 2 2 67.49 12.3
10 2 -2 43.6 6.5
-10 2 2 42.1 19.1
-10 2 2 60.69 9.1
10 2 -2 63.09 8.7
10 2 -2 53.29 6.3
-9 -2 2 1.6 2.7
9 -2 -2 5.9 2.8
9 -2 -2 2.3 4.2
9 -2 -2 1.7 5.8
-9 -2 2 1.9 4.2
-9 -2 2 3.6 4.4
-9 -2 2 7.2 7
-9 2 2 2.4 2.4
-9 2 2 3 6.9
9 2 -2 2.5 1.3
-9 2 2 5.4 3.6
-9 2 2 7 3
9 2 -2 3.1 1.6
-9 2 2 3.7 7
8 -2 -2 438.46 43.5
-8 -2 2 484.15 52.59
-8 -2 2 496.75 67.19
-8 -2 2 372.26 44.5
8 -2 -2 440.66 44
-8 -2 2 477.55 48.3
8 -2 -2 423.86 38.8
8 2 -2 484.75 37.6
8 2 -2 464.15 37.8
-8 2 2 435.86 56.19
-8 2 2 447.16 38.8
8 2 -2 434.86 38.1
-8 2 2 469.75 41.1
-8 2 2 435.56 39.6
7 -2 -2 2452.65 215.08
-7 -2 2 2771.42 242.88
-7 -2 2 2641.14 218.68
-7 -2 2 2487.25 214.78
7 -2 -2 2516.45 215.58
-7 -2 2 2756.72 225.38
-7 -2 2 2378.86 216.68
-7 -2 2 2858.21 210.88
-7 2 2 2617.74 210.78
-7 2 2 2508.55 211.48
-7 2 2 2736.33 212.98
-7 2 2 2560.14 229.78
7 2 -2 2477.65 210.08
-6 -2 2 79.79 15
6 -2 -2 56.59 11.9
6 -2 -2 76.89 13.2
-6 -2 2 57.29 11.6
-6 -2 2 73.59 27.9
-6 -2 2 60.69 13.5
-6 -2 2 71.39 7.8
-6 -2 2 85.09 21.4
6 -2 -2 63.29 9.7
-6 -2 2 64.29 10.6
6 2 -2 50.49 5.7
-6 2 2 64.29 10.2
6 2 -2 58.59 6.2
-6 2 2 53.49 7.2
-6 2 2 69.29 21.8
6 2 -2 57.49 6.2
-6 2 2 57.69 7.9
-5 -2 2 261.47 25.5
-5 -2 2 246.08 27.8
5 -2 -2 275.97 26.5
-5 -2 2 270.77 25
-5 -2 2 206.28 25.6
-5 -2 2 306.77 24.5
-5 -2 2 252.47 24.6
5 -2 -2 262.67 24.7
-5 -2 2 256.07 32.3
5 -2 -2 272.87 26.4
-5 -2 2 258.37 23.6
-5 -2 2 315.47 43.8
-5 2 2 275.07 35.4
-5 2 2 277.97 23.9
5 2 -2 259.17 22.3
-5 2 2 307.47 23.4
-5 2 2 286.07 24.9
5 2 -2 231.48 22.4
-4 -2 2 37.7 10
4 -2 -2 16.9 3.9
-4 -2 2 42.4 13.7
-4 -2 2 29 5.1
4 -2 -2 30.1 5.7
4 -2 -2 23.1 6.3
-4 -2 2 22.9 6.4
4 -2 -2 19.8 4.9
-4 -2 2 22.2 5.3
4 -2 -2 24.2 6.2
-4 -2 2 30.9 17.1
-4 -2 2 18.2 6.1
-4 2 2 27.3 12.4
-4 2 2 28.6 4.3
4 2 -2 22 3.2
-4 2 2 31.8 6.1
3 -2 -2 41.3 6.3
-3 -2 2 55.29 8.1
3 -2 -2 44.9 6.9
3 -2 -2 47.5 7.5
3 -2 -2 43 7.3
-3 -2 2 55.89 15.5
-3 -2 2 42.6 6.7
-3 -2 2 46.2 21.3
3 -2 -2 44.7 6.4
-3 -2 2 47.2 10.8
-3 -2 2 45.7 8
-3 2 2 49.6 5.1
-3 2 2 41.5 5.3
-3 2 2 62.19 8.6
-2 -2 2 367.46 37.1
2 -2 -2 327.27 27.6
2 -2 -2 301.57 28.2
2 -2 -2 301.97 27.5
-2 -2 2 300.67 27.9
-2 -2 2 260.57 29.9
2 -2 -2 379.96 31.6
2 -2 -2 261.77 27
2 -2 -2 272.87 29.4
-2 -2 2 309.27 27.2
-2 -2 2 292.77 27.5
-2 -2 2 377.26 46.1
2 -2 -2 281.37 26.6
2 -2 -2 307.67 29.3
-2 2 2 263.47 34.3
-2 2 2 320.07 26.5
-2 2 2 354.56 26.1
-2 2 2 338.47 27.6
1 -2 -2 781.82 62.59
1 -2 -2 748.13 59.09
1 -2 -2 699.83 61.09
1 -2 -2 676.33 58.49
-1 -2 2 751.82 64.79
1 -2 -2 694.93 66.69
-1 -2 2 647.14 58.79
-1 -2 2 662.43 76.09
-1 -2 2 671.03 59.69
1 -2 -2 634.64 59.49
1 -2 -2 819.52 59.89
-1 -2 2 673.23 59.39
-1 2 2 785.92 57.69
-1 2 2 552.84 64.99
-1 2 2 736.43 59.19
0 -2 2 0.8 4.1
0 -2 2 6.6 9.4
0 -2 -2 5.7 3.2
0 -2 -2 2.6 2.1
0 -2 2 1.1 1.6
0 -2 -2 3 2.1
0 -2 -2 5.2 5.5
0 -2 -2 2.6 1.8
0 -2 -2 4.5 2.1
0 -2 2 3.8 2.5
0 -2 2 3.2 3.1
0 -2 2 5.8 2.8
0 2 2 3.3 1.2
1 -2 2 661.83 79.69
1 -2 2 770.92 74.69
1 -2 2 709.83 63.59
1 -2 2 724.13 66.39
1 -2 2 726.93 62.79
-1 -2 -2 764.82 62.49
-1 -2 -2 737.33 63.29
-1 -2 -2 834.22 62.79
1 -2 2 823.92 61.59
-1 -2 -2 848.22 70.89
-1 -2 -2 670.13 62.49
1 -2 2 714.33 63.39
-1 -2 -2 657.83 65.09
1 2 2 779.52 63.49
1 2 2 740.33 63.99
1 2 2 841.02 61.59
-1 2 -2 715.63 60.59
-2 -2 -2 116.39 21
2 -2 2 56.29 6.5
2 -2 2 78.69 21.6
-2 -2 -2 60.09 7.1
-2 -2 -2 53.89 6.8
-2 -2 -2 60.29 6.7
2 -2 2 60.69 7.8
2 -2 2 70.89 13
2 -2 2 57.69 22.1
2 -2 2 61.09 9.4
2 -2 2 62.49 6.8
-2 -2 -2 84.99 22.1
2 -2 2 55.79 6.9
2 2 2 51.09 13.6
-2 2 -2 59.49 5.6
2 2 2 64.29 6.8
2 2 2 56.39 6.6
2 2 2 58.79 6
3 -2 2 144.59 14.5
3 -2 2 145.99 15.4
3 -2 2 116.19 30.3
3 -2 2 140.29 17.3
-3 -2 -2 143.49 14
-3 -2 -2 165.18 15.2
-3 -2 -2 171.78 16
-3 -2 -2 149.39 15.2
3 -2 2 150.98 15.6
3 -2 2 120.59 14.7
3 -2 2 165.58 15.3
-3 -2 -2 151.48 14.4
3 2 2 126.79 17.9
3 2 2 144.89 13.8
-3 2 -2 167.18 13.3
3 2 2 144.39 13.7
-4 -2 -2 850.51 70.09
4 -2 2 964.8 72.19
4 -2 2 860.61 73.69
-4 -2 -2 932.71 69.69
4 -2 2 843.72 71.79
4 -2 2 727.63 70.29
4 -2 2 765.52 69.79
4 2 2 772.72 68.99
4 2 2 779.42 69.09
-4 2 -2 912.31 68.89
4 2 2 742.63 74.39
-4 2 -2 830.72 69.39
-4 2 -2 883.81 70.19
5 -2 2 422.46 39.7
5 -2 2 376.16 39.3
5 -2 2 487.15 42.1
5 -2 2 487.05 43.1
-5 -2 -2 566.94 61.49
-5 -2 -2 480.75 42.3
-5 -2 -2 505.25 41.7
-5 2 -2 488.35 39.8
5 2 2 444.66 38.4
-5 2 -2 463.85 38.8
-5 2 -2 436.26 38.6
5 2 2 399.26 43.7
5 2 2 418.36 38.3
-6 -2 -2 67.89 12.7
6 -2 2 74.29 11.1
6 -2 2 67.49 8.6
-6 -2 -2 114.19 33.7
-6 2 -2 85.29 12
6 2 2 76.19 8.1
6 2 2 92.69 19
6 2 2 64.89 8
-6 2 -2 85.09 8.3
-6 2 -2 78.59 8.8
-7 -2 -2 443.96 42.7
-7 -2 -2 478.05 44.4
7 -2 2 372.16 41.8
7 -2 2 364.46 38
-7 2 -2 473.05 38.9
-7 2 -2 434.06 37.8
7 2 2 492.25 37.7
-7 2 -2 441.66 39.6
7 2 2 465.65 38
7 2 2 446.46 37.9
-8 -2 -2 88.19 18.7
-8 -2 -2 67.49 15.8
-8 -2 -2 83.29 30.7
8 -2 2 56.89 13.8
-8 2 -2 80.09 10.4
8 2 2 51.29 8.5
8 2 2 64.79 9.3
-8 2 -2 72.19 13.8
-9 -2 -2 84.59 19.9
9 -2 2 133.39 19.2
-9 -2 -2 141.89 21.3
-9 -2 -2 198.08 53.89
-9 2 -2 158.08 16.8
9 2 2 145.89 13.9
9 2 2 162.88 13.8
-9 2 -2 130.79 15
9 2 2 138.29 14.1
-9 2 -2 140.39 14.4
-10 -2 -2 2.2 3.7
10 -2 2 3.3 4.4
-10 -2 -2 3.2 10.1
-10 -2 -2 2.9 5
10 2 2 4.7 2.3
10 2 2 9.1 2.7
-10 2 -2 5 3.2
10 2 2 6.1 2.6
-10 2 -2 4.1 3.2
-10 2 -2 7 3.1
-11 -2 -2 32.5 25.7
-11 -2 -2 12.8 9.8
-11 -2 -2 10.5 6.9
-11 -2 -2 24.6 12.1
11 -2 2 13.3 7.9
11 2 2 11.8 4
11 2 2 12.6 3.8
-11 2 -2 6.1 3.5
-11 2 -2 10.8 4.9
11 2 2 16.9 4
-11 2 -2 6.1 3.4
12 -2 2 145.99 22.1
-12 -2 -2 139.19 35.2
-12 -2 -2 102.99 25.8
-12 -2 -2 133.49 49.4
-12 -2 -2 163.88 34.1
-12 2 -2 160.08 22
-12 2 -2 137.49 15.6
12 2 2 153.98 14.9
12 2 2 139.69 15.3
-12 2 -2 168.78 17.2
12 2 2 153.28 14.6
13 -2 2 221.18 29.6
-13 -2 -2 190.18 45.9
-13 -2 -2 283.47 72.19
-13 -2 -2 253.27 37.5
13 2 2 242.38 21.6
-13 2 -2 203.18 23
-13 2 -2 227.48 25
13 2 2 234.88 21.8
13 2 2 246.18 22.6
-14 -2 -2 3.2 5.6
14 -2 2 1.3 3.1
-14 -2 -2 0.8 4.4
-14 -2 -2 2.6 10.3
-14 -2 -2 2.9 11.5
-14 -2 -2 4.2 5.4
14 -2 2 0.6 3.9
14 2 2 1.2 2.4
-14 2 -2 0.3 2.1
-14 2 -2 2.2 13.7
14 2 2 1.3 1.6
14 2 2 0.9 1.3
15 -2 2 0.4 4.3
15 -2 2 2.5 2.4
-15 -2 -2 4.2 25.9
-15 -2 -2 4.9 6.1
15 -2 2 0.3 2.1
-15 -2 -2 4.6 5.9
-15 2 -2 0.6 1.8
15 2 2 0 1.1
15 2 2 1.5 1.3
15 2 2 0 1.3
-16 -2 -2 47.1 20.2
16 -2 2 93.89 13.5
-16 -2 -2 53.49 14.8
16 -2 2 76.29 13.3
-16 2 -2 69.99 11.3
16 2 2 80.49 8.7
17 -2 2 8.1 4.2
-17 -2 -2 2.5 4.2
17 2 2 10.5 2.7
16 -3 -2 4.5 3.6
16 3 -2 6.4 3.4
16 3 -2 2.2 1.4
-16 3 2 3.2 2.3
15 -3 -2 246.98 30.5
-15 -3 2 314.67 40.8
-15 3 2 303.77 29.7
15 3 -2 266.37 25.9
15 3 -2 348.67 26.7
15 3 -2 296.67 26.6
-14 -3 2 4.3 14.9
14 -3 -2 -0.1 3.3
-14 -3 2 -0.5 3.7
-14 3 2 2 2
14 3 -2 0.8 1.1
14 3 -2 3.3 1.8
14 3 -2 -0.3 1.1
-13 -3 2 233.68 85.79
13 -3 -2 243.08 52.99
-13 -3 2 329.77 46.7
13 3 -2 316.67 28
13 3 -2 337.87 28.5
13 3 -2 335.47 28.8
-13 3 2 283.57 30.1
-13 3 2 351.86 32.8
-12 -3 2 184.58 49.1
-12 -3 2 128.09 53.09
-12 -3 2 123.89 29.1
12 -3 -2 233.68 27.9
12 -3 -2 188.38 25.9
12 3 -2 202.88 20.3
-12 3 2 230.98 24.4
12 3 -2 236.68 21.1
12 3 -2 208.98 19.6
11 -3 -2 329.67 36.1
11 -3 -2 422.36 41.9
-11 -3 2 353.86 51.59
-11 -3 2 369.56 90.79
11 -3 -2 322.37 40
11 -3 -2 329.97 40.3
11 3 -2 394.76 32.8
11 3 -2 383.46 33.5
-11 3 2 394.66 34.9
11 3 -2 406.46 33.2
-11 3 2 424.46 36.3
-11 3 2 384.26 37.5
10 -3 -2 8.1 5.5
-10 -3 2 36.1 17.8
10 -3 -2 13 7.3
-10 -3 2 6.9 7.8
-10 -3 2 14.6 16.9
10 -3 -2 11 5.6
10 -3 -2 12.8 7.1
-10 3 2 18.2 5.8
-10 3 2 14.9 4.4
-10 3 2 16.9 6
10 3 -2 9.9 3.2
10 3 -2 14.7 3.4
10 3 -2 18.5 3.6
9 -3 -2 71.19 12.8
-9 -3 2 77.99 25.5
9 -3 -2 124.19 24.6
-9 -3 2 52.19 14.8
9 -3 -2 67.99 15.6
-9 -3 2 84.79 39.5
9 -3 -2 73.39 16.4
-9 3 2 83.49 11.4
9 3 -2 70.89 7.8
9 3 -2 67.09 8.1
-9 3 2 87.69 14.9
-9 3 2 78.59 12.5
9 3 -2 76.39 7.6
-8 -3 2 129.09 31.9
-8 -3 2 55.99 30.4
-8 -3 2 106.99 22.2
8 -3 -2 92.89 14.8
8 -3 -2 127.89 16.4
-8 -3 2 89.19 19.6
8 -3 -2 98.49 14.4
8 -3 -2 107.89 13.4
8 3 -2 102.19 9.7
-8 3 2 112.79 16.9
-8 3 2 107.19 11.4
8 3 -2 105.79 10.2
8 3 -2 95.89 10.2
-8 3 2 96.89 12
-7 -3 2 480.05 60.39
7 -3 -2 451.35 46.9
7 -3 -2 513.15 49.9
7 -3 -2 509.05 49
-7 -3 2 595.44 82.39
-7 -3 2 524.95 52.69
-7 -3 2 610.34 46
-7 3 2 534.75 45.3
-7 3 2 510.65 47.5
7 3 -2 543.45 43.8
7 3 -2 507.95 44.1
7 3 -2 496.05 44.1
-7 3 2 573.34 46.6
-6 -3 2 17.4 4.6
6 -3 -2 19 5.8
-6 -3 2 12.3 6.9
6 -3 -2 18 6.7
-6 -3 2 17.9 17.6
6 -3 -2 27.4 7.3
-6 -3 2 27.3 6.1
-6 -3 2 20.8 6.2
-6 3 2 16.5 4.9
-6 3 2 18.7 4.6
6 3 -2 21.5 3.6
6 3 -2 21.9 4.1
-6 3 2 29.2 7.1
5 -3 -2 28.7 8.1
-5 -3 2 35.1 22.2
-5 -3 2 42.9 17
-5 -3 2 33.7 6.4
-5 -3 2 33.1 6.9
5 -3 -2 24 5.2
5 -3 -2 29.3 7
5 -3 -2 27.5 7.3
-5 -3 2 22.3 9
-5 -3 2 35.4 7.9
-5 3 2 21 5.2
5 3 -2 31.8 4.5
-5 3 2 27.9 5.3
-5 3 2 32.2 7.4
-4 -3 2 37.5 16
4 -3 -2 22.5 5
-4 -3 2 26.8 9.8
4 -3 -2 34.6 8.4
-4 -3 2 20.8 5.3
-4 -3 2 43.6 7.7
4 -3 -2 34.1 7.3
4 -3 -2 29.9 7.3
-4 -3 2 32 7.7
-4 -3 2 42 24.4
-4 3 2 28.2 6.7
-4 3 2 33.9 5.5
-4 3 2 33.9 6.3
4 3 -2 35.8 4.5
-3 -3 2 148.29 14.9
3 -3 -2 115.09 14.7
-3 -3 2 159.68 15.6
3 -3 -2 128.59 14.2
-3 -3 2 168.28 16.7
-3 -3 2 173.98 47.6
3 -3 -2 149.69 15.3
3 -3 -2 128.29 15
3 -3 -2 139.99 20.6
-3 -3 2 226.28 39.5
-3 3 2 139.39 15.1
-3 3 2 153.48 13.6
-3 3 2 156.28 15.9
2 -3 -2 1056.39 92.29
-2 -3 2 1172.18 123.19
-2 -3 2 1081.79 91.59
-2 -3 2 1102.69 108.19
2 -3 -2 1087.69 91.29
2 -3 -2 985.2 90.79
-2 -3 2 1104.19 92.19
2 -3 -2 1140.99 92.59
2 -3 -2 1131.29 103.69
2 -3 -2 999 91.59
-2 3 2 1093.59 90.49
-2 3 2 1158.58 91.99
-2 3 2 1202.58 89.99
1 -3 -2 783.22 73.39
-1 -3 2 741.73 97.59
1 -3 -2 897.71 85.19
-1 -3 2 919.11 80.69
1 -3 -2 989 76.09
1 -3 -2 885.11 72.79
1 -3 -2 959.3 75.69
-1 -3 2 763.32 78.99
-1 -3 2 855.51 74.59
1 -3 -2 809.92 76.19
1 -3 -2 817.52 72.79
-1 -3 2 951.3 89.69
1 -3 -2 845.72 73.79
-1 3 2 903.61 72.29
-1 3 2 925.51 73.79
0 -3 -2 805.62 68.09
0 -3 -2 808.52 71.09
0 -3 2 744.23 93.19
0 -3 -2 804.72 79.19
0 -3 -2 791.02 67.99
0 -3 -2 745.33 67.89
0 -3 -2 698.63 83.09
0 -3 -2 844.92 67.19
0 -3 -2 880.71 69.99
0 -3 2 799.42 83.09
0 3 2 811.22 68.79
0 3 2 739.23 67.49
0 3 2 882.51 66.29
1 -3 2 1623.94 141.39
1 -3 2 1652.83 136.99
1 -3 2 1589.04 137.29
1 -3 2 1380.76 159.78
-1 -3 -2 1796.92 135.09
-1 -3 -2 1705.53 148.29
-1 -3 -2 1639.04 137.39
-1 -3 -2 1597.94 138.99
-1 -3 -2 1682.03 136.09
-1 -3 -2 1705.13 135.99
-1 -3 -2 1576.14 135.99
-1 -3 -2 1596.94 156.08
1 -3 2 1685.43 153.28
1 3 2 1756.72 134.49
1 3 2 1603.04 136.19
1 3 2 1551.14 135.49
-1 3 -2 1705.23 133.19
-2 -3 -2 12.3 11.2
2 -3 2 8.5 3.9
2 -3 2 10.1 5.5
2 -3 2 8.8 9.8
-2 -3 -2 5.8 3
2 -3 2 6 2.9
-2 -3 -2 2.7 2
2 -3 2 4 10.2
-2 -3 -2 8.1 3
-2 -3 -2 10.9 5.3
2 -3 2 6.2 3.5
-2 -3 -2 6.3 3
-2 -3 -2 18.5 10
2 3 2 11.5 3.3
-2 3 -2 3.8 2.4
-2 3 -2 7 1.8
2 3 2 3.9 1.9
2 3 2 11.7 3.3
3 -3 2 408.46 37.2
-3 -3 -2 395.56 41
3 -3 2 387.86 38.3
-3 -3 -2 467.85 38.1
-3 -3 -2 462.05 38.6
-3 -3 -2 488.05 60.79
-3 -3 -2 466.75 39.5
3 -3 2 410.56 39.6
3 -3 2 467.05 43.6
-3 -3 -2 483.35 50.89
3 -3 2 458.15 37.7
3 -3 2 414.16 38.6
-3 -3 -2 486.75 38.5
3 -3 2 332.87 50.19
3 -3 2 427.86 39.8
-3 3 -2 475.55 36.6
-3 3 -2 453.15 38.1
-3 3 -2 412.36 36.9
3 3 2 391.16 37
3 3 2 408.86 37.8
3 3 2 428.16 37.3
4 -3 2 504.65 46.3
4 -3 2 437.96 40.7
-4 -3 -2 476.35 42
4 -3 2 437.56 42.4
-4 -3 -2 560.04 55.39
-4 -3 -2 491.25 41.6
-4 -3 -2 532.65 65.79
-4 -3 -2 524.35 43.9
4 -3 2 477.15 42.3
4 -3 2 414.66 41.8
4 -3 2 451.05 41.1
-4 -3 -2 485.85 41.1
4 -3 2 458.95 56.59
-4 -3 -2 479.15 40.5
4 -3 2 435.96 41.2
4 3 2 383.76 41.2
-4 3 -2 467.35 39.9
4 3 2 437.96 40.7
-4 3 -2 459.75 41.3
4 3 2 455.95 40
-4 3 -2 476.75 39.4
-5 -3 -2 16.7 5.7
5 -3 2 18.3 6.2
5 -3 2 8.9 3.5
-5 -3 -2 17 4.6
5 -3 2 13.5 5.2
5 -3 2 15.7 5.5
-5 -3 -2 18.6 6.7
5 -3 2 11.9 4.6
-5 -3 -2 20.6 15.8
5 -3 2 16.7 5.2
-5 -3 -2 17.6 11.9
5 3 2 7.8 3.5
5 3 2 16.1 3.9
-5 3 -2 21.7 5
5 3 2 13.9 3.5
-5 3 -2 8.2 2.8
-5 3 -2 16.9 5
6 -3 2 201.68 21
6 -3 2 171.78 18.8
6 -3 2 177.08 19.5
-6 -3 -2 209.58 21.4
-6 -3 -2 231.78 41.1
6 -3 2 184.08 21
-6 -3 -2 289.67 62.19
-6 -3 -2 218.88 23.2
-6 3 -2 196.18 19
6 3 2 175.48 17.7
-6 3 -2 199.38 20.7
6 3 2 158.28 18.7
-6 3 -2 193.88 18
6 3 2 191.68 18.1
7 -3 2 674.83 69.79
-7 -3 -2 911.71 88.29
7 -3 2 795.82 75.09
7 -3 2 767.72 72.89
-7 -3 -2 913.41 76.99
-7 -3 -2 818.52 73.79
-7 -3 -2 931.11 106.59
7 3 2 861.81 69.89
7 3 2 867.81 69.19
-7 3 -2 898.81 72.09
-7 3 -2 779.62 69.29
-7 3 -2 866.31 70.59
7 3 2 782.92 69.09
-8 -3 -2 2.1 3.8
-8 -3 -2 9.9 8.7
8 -3 2 -0.4 1.6
8 -3 2 1.6 3
-8 -3 -2 8.3 11.9
-8 -3 -2 7.3 5
-8 3 -2 2.3 1.9
8 3 2 6.2 2.4
-8 3 -2 3.6 2.4
-8 3 -2 9.3 4.3
8 3 2 1.9 1.6
8 3 2 3.8 2.2
-9 -3 -2 -0.3 8.1
-9 -3 -2 4.3 4.2
9 -3 2 3.6 4.4
9 -3 2 6.1 6
-9 -3 -2 11.2 8.7
9 -3 2 3.6 3.5
9 -3 2 7 5
-9 3 -2 5.6 3.3
-9 3 -2 5.7 3.9
9 3 2 5.2 2.4
-9 3 -2 17.6 6.2
-10 -3 -2 46.3 13.3
10 -3 2 61.29 15
-10 -3 -2 27.7 11.4
10 -3 2 41.5 12.6
-10 -3 -2 61.19 31.8
10 -3 2 46.7 12.9
-10 -3 -2 51.59 20.6
10 -3 2 36.2 10.2
10 3 2 44.2 7
-10 3 -2 69.49 11.7
-10 3 -2 64.59 10
10 3 2 54.89 6.7
-10 3 -2 39.9 10.2
10 3 2 57.59 8.7
-11 -3 -2 9.4 10.1
11 -3 2 10.6 7.2
-11 -3 -2 8.4 5.8
-11 -3 -2 27.8 33.2
11 -3 2 2.4 2.9
-11 -3 -2 12.6 8
11 -3 2 12.9 7.1
11 3 2 10.7 3
11 3 2 6.3 2.6
-11 3 -2 11.5 5.1
-11 3 -2 11.9 4.4
11 3 2 11.6 3.8
-11 3 -2 9.9 4.3
12 -3 2 50.59 11.2
12 -3 2 34.6 11.6
12 -3 2 35.6 10.6
-12 -3 -2 60.49 35.5
-12 -3 -2 47.3 18.6
-12 -3 -2 39 12.2
12 -3 2 34.2 10.6
-12 -3 -2 34.6 13.7
-12 3 -2 53.09 11.3
-12 3 -2 30.9 7.4
12 3 2 46.9 7.1
12 3 2 41.3 7.2
-12 3 -2 39.3 8.2
12 3 2 59.59 6.2
-13 -3 -2 10.6 9.7
13 -3 2 1.8 3.6
-13 -3 -2 8.1 16.8
13 -3 2 0.7 3.5
13 3 2 3 2
13 3 2 3.2 2
-13 3 -2 1.4 2.4
-13 3 -2 1 2.3
-14 -3 -2 14.8 9.4
14 -3 2 13.4 5.2
-14 -3 -2 12.9 9.2
14 -3 2 17.3 7.2
14 3 2 8.9 3.7
-14 3 -2 22.8 6.3
14 3 2 21.3 4.2
14 3 2 19.7 4.5
15 -3 2 33.3 7.7
15 -3 2 49.1 11.1
-15 -3 -2 34.6 12.9
15 3 2 53.19 6.1
-15 3 -2 52.89 9.3
15 3 2 37 6.2
-16 3 -2 1.4 2.2
16 3 2 1.2 1.1
-15 4 2 8.6 4
14 -4 -2 47.1 9.9
-14 -4 2 21.4 14.6
-14 4 2 28.1 7.1
14 4 -2 59.09 6.1
14 4 -2 59.39 6.3
-13 -4 2 67.59 23.3
13 -4 -2 155.28 17.5
-13 4 2 68.89 15.9
13 4 -2 137.29 12.4
-13 4 2 105.79 19.1
-13 4 2 108.49 16.4
13 4 -2 140.49 12.2
-12 -4 2 8.3 11.6
-12 -4 2 6 21.4
12 -4 -2 9.6 7.5
12 -4 -2 12.9 7.1
12 4 -2 11.7 2.8
-12 4 2 8.9 3.8
-12 4 2 13.3 4.8
12 4 -2 14.1 3.3
-11 -4 2 30.6 17
-11 -4 2 30.2 29.8
11 -4 -2 36.1 12.1
11 -4 -2 27.1 9.5
11 4 -2 40.4 5
-11 4 2 25.3 6.1
-11 4 2 38.3 8.4
11 4 -2 49 6.1
-11 4 2 39.6 9.4
10 -4 -2 74.89 17.1
10 -4 -2 58.09 13
-10 -4 2 40.9 20.1
10 -4 -2 50.99 12.6
-10 -4 2 65.29 40.2
10 4 -2 54.29 6.5
-10 4 2 72.69 13.3
10 4 -2 59.09 6.3
-10 4 2 57.79 10
-10 4 2 48.9 9.8
9 -4 -2 18.4 7.5
9 -4 -2 16.4 6.9
-9 -4 2 11.4 11.7
-9 -4 2 -1.3 10
9 -4 -2 13.9 5.3
9 4 -2 22.2 3.7
-9 4 2 21.6 5.7
-9 4 2 14 5.2
9 4 -2 15.8 3.4
-9 4 2 14.8 6.3
8 -4 -2 278.87 30.9
-8 -4 2 293.07 85.69
8 -4 -2 293.57 31.6
-8 -4 2 209.08 48.8
8 -4 -2 267.67 28.4
-8 4 2 251.17 27.2
8 4 -2 290.17 24.4
-8 4 2 256.37 28.6
8 4 -2 322.37 25.1
-8 4 2 280.97 26.6
-7 -4 2 13.2 19.3
7 -4 -2 1 2.3
7 -4 -2 -0.2 1.4
-7 -4 2 1.8 5.9
7 -4 -2 0.7 1.9
-7 -4 2 -0.2 1.8
-7 4 2 1.6 2
7 4 -2 0.6 0.9
-7 4 2 3.1 2.6
-7 4 2 4.7 3.6
-6 -4 2 21.5 9.5
6 -4 -2 30.7 7.7
-6 -4 2 -1.5 8.1
-6 -4 2 26.6 7.5
6 -4 -2 17.4 5.8
6 -4 -2 16 6.6
-6 -4 2 21.4 5.5
6 4 -2 23.5 3.9
-6 4 2 19.7 6.1
-6 4 2 23.3 5.2
-5 -4 2 5 2.7
-5 -4 2 8.7 6.8
5 -4 -2 4.5 3.5
-5 -4 2 0.3 10.9
-5 -4 2 8.7 3.5
5 -4 -2 3.2 2.2
-5 -4 2 -1 3.4
5 -4 -2 6.7 3.8
-5 -4 2 2.1 2.4
-5 4 2 1 2
-5 4 2 3.3 2.1
-5 4 2 6.1 3.3
5 4 -2 6.9 2.2
-4 -4 2 218.38 28.6
-4 -4 2 301.97 54.99
4 -4 -2 211.08 23
-4 -4 2 246.68 23.4
-4 -4 2 171.78 56.09
4 -4 -2 218.18 21.7
4 -4 -2 227.18 23.5
-4 -4 2 227.88 24.3
-4 -4 2 222.48 22.4
4 -4 -2 229.08 21.8
-4 4 2 237.18 23.5
-4 4 2 235.28 21.2
4 4 -2 204.58 19.7
-4 4 2 258.27 22.6
3 -4 -2 4.5 3
3 -4 -2 1.6 2
3 -4 -2 1.8 1.5
-3 -4 2 -0.1 1.4
-3 -4 2 2.2 2.2
-3 -4 2 1.7 1.5
-3 -4 2 0.2 2.3
3 -4 -2 2.9 2.3
-3 -4 2 -1 8.9
-3 -4 2 4.7 8.6
-3 4 2 2 2.5
-3 4 2 2.5 1.7
-3 4 2 3.2 2.3
2 -4 -2 36.1 4.5
-2 -4 2 39.9 8.9
-2 -4 2 38.4 26.4
-2 -4 2 31.7 8.8
-2 -4 2 55.09 14.8
2 -4 -2 43 7.8
2 -4 -2 40.8 8
-2 -4 2 89.39 28.3
-2 -4 2 45.7 8.7
2 -4 -2 46.2 9.7
2 -4 -2 43.6 5.5
2 -4 -2 47.1 9.2
-2 4 2 46.9 8.1
2 4 -2 40.7 4.3
-2 4 2 42.6 6.8
-1 -4 2 317.07 47.2
-1 -4 2 328.57 32.1
1 -4 -2 340.57 31.2
1 -4 -2 301.57 29.1
-1 -4 2 293.27 30.4
1 -4 -2 299.77 29.9
-1 -4 2 273.77 72.09
-1 -4 2 331.87 30.2
-1 -4 2 316.47 36.3
-1 4 2 291.57 29.3
1 4 -2 331.67 26.5
-1 4 2 320.07 28
0 -4 -2 153.88 16.8
0 -4 2 102.19 43
0 -4 -2 136.89 18.5
0 -4 -2 136.99 15.7
0 -4 2 166.78 41.8
0 -4 -2 171.68 36.8
0 -4 2 132.99 15.6
0 -4 2 141.29 16.5
0 -4 2 155.68 26.1
0 -4 2 120.29 19.6
0 -4 -2 137.49 15
0 4 2 155.08 14.2
0 4 -2 148.99 12.8
0 4 2 131.99 14.8
0 4 2 153.28 16.5
1 -4 2 111.49 34
1 -4 2 155.38 21.1
-1 -4 -2 168.58 38.6
1 -4 2 164.58 17.3
-1 -4 -2 124.09 14.5
-1 -4 -2 125.89 15.1
-1 -4 -2 150.48 19.9
1 -4 2 133.49 16.9
1 -4 2 139.09 15.6
-1 -4 -2 129.19 15.9
1 4 2 127.29 14
1 4 2 151.68 19.1
1 4 2 154.28 14
-1 4 -2 151.68 13.8
-2 -4 -2 185.68 38.9
2 -4 2 141.39 16.6
2 -4 2 141.69 17.6
-2 -4 -2 168.28 17
2 -4 2 152.88 18.3
2 -4 2 127.99 35.9
2 -4 2 165.78 22
-2 -4 -2 153.58 16.1
-2 -4 -2 159.98 17.6
2 4 2 155.68 18.4
-2 4 -2 161.68 15
-2 4 -2 172.38 14.5
2 4 2 122.09 15.8
3 -4 2 136.59 17.4
-3 -4 -2 161.18 16
3 -4 2 130.69 17.2
3 -4 2 162.38 21.7
3 -4 2 145.59 37.8
-3 -4 -2 155.28 16.4
-3 -4 -2 124.09 44.7
3 -4 2 148.79 16.5
-3 -4 -2 149.29 17
-3 -4 -2 176.48 38.2
3 4 2 148.39 15.2
-3 4 -2 160.88 14.4
-3 4 -2 146.39 14.9
3 4 2 148.39 16
4 -4 2 311.57 34.2
4 -4 2 348.07 35.3
-4 -4 -2 443.56 34.3
4 -4 2 334.97 33.4
4 -4 2 438.76 41
-4 -4 -2 397.26 50.59
-4 -4 -2 335.77 76.99
-4 4 -2 357.66 32.2
4 4 2 317.17 31.1
-4 4 -2 365.66 33.4
4 4 2 334.97 32
-4 4 -2 400.56 31.7
4 4 2 333.07 33
5 -4 2 459.85 42.6
5 -4 2 427.46 39.7
5 -4 2 433.46 40.1
-5 -4 -2 412.06 70.79
-5 -4 -2 440.86 56.79
5 -4 2 468.35 41.6
5 4 2 446.66 37.8
-5 4 -2 476.25 40.6
5 4 2 345.77 38.4
-5 4 -2 471.55 38.3
-5 4 -2 468.55 39.3
5 4 2 424.56 38.4
6 -4 2 146.99 24.5
-6 -4 -2 152.88 50.29
-6 -4 -2 183.08 40.8
6 -4 2 192.68 21
6 -4 2 155.38 15.8
6 -4 2 156.48 18.6
-6 4 -2 179.98 18
-6 4 -2 182.38 17.8
6 4 2 173.18 16.2
7 -4 2 161.68 17.9
7 -4 2 161.48 20.4
7 -4 2 172.08 20.1
-7 -4 -2 141.09 50.79
-7 -4 -2 168.68 38.2
7 -4 2 158.98 17.4
-7 4 -2 173.78 19.3
-7 4 -2 181.48 18.4
7 4 2 177.58 17.4
7 4 2 183.28 16.8
7 4 2 182.78 16.7
-7 4 -2 169.38 17.1
8 -4 2 653.73 60.89
-8 -4 -2 635.04 76.79
8 -4 2 632.44 60.79
8 -4 2 614.24 57.89
-8 -4 -2 700.53 101.19
8 4 2 608.74 55.69
8 4 2 718.23 56.69
-8 4 -2 637.84 59.09
-8 4 -2 687.23 58.29
8 4 2 696.23 55.89
-8 4 -2 680.53 56.99
9 -4 2 63.69 12
-9 -4 -2 52.09 36.2
9 4 2 35.5 7.1
-9 4 -2 47.3 11.7
-10 -4 -2 3.7 16.4
10 -4 2 8.1 4.8
10 -4 2 14.9 6.2
10 -4 2 17.5 7.4
-10 -4 -2 11 10.5
10 4 2 12.1 3.4
-10 4 -2 8.5 3.5
-10 4 -2 9.4 4.1
10 4 2 13.1 3.2
-10 4 -2 19.1 6.4
10 4 2 11.4 3.4
11 -4 2 316.27 36.9
-11 -4 -2 212.08 67.79
-11 -4 -2 163.58 38.8
11 -4 2 225.88 23.6
-11 4 -2 201.78 22.2
-11 4 -2 231.38 23.8
11 4 2 256.67 20.8
11 4 2 192.98 20.6
-11 4 -2 190.18 24.4
-12 -4 -2 -0.5 2.8
12 -4 2 -0.1 1.5
12 -4 2 0.8 2
-12 -4 -2 -2.6 17.6
-12 4 -2 -0.8 1.2
12 4 2 0.7 1.2
12 4 2 1.2 1.3
12 4 2 1.7 1.6
-12 4 -2 2.6 2.2
-12 4 -2 0.9 1.8
-13 -4 -2 198.68 40.1
13 -4 2 257.87 23.9
13 -4 2 302.37 29.9
-13 4 -2 182.48 21.6
13 4 2 197.28 20
-13 4 -2 190.38 22
-13 4 -2 237.68 21.8
-14 -4 -2 38.6 15.6
14 4 2 57.29 6.1
-14 4 -2 37.4 7.2
-12 -5 2 4.2 5.9
-12 5 2 15.9 4.4
-12 5 2 14.1 4.5
12 5 -2 12.2 2.6
-11 -5 2 1.6 4.9
11 5 -2 1.5 1.7
11 5 -2 0.8 0.9
-11 5 2 2.4 2.1
-11 5 2 1.2 1.7
-11 5 2 0.1 1.3
-10 -5 2 26.8 14.8
-10 5 2 27.6 6.7
10 5 -2 32.3 4.5
-10 5 2 35.2 7.5
-10 5 2 27.7 6.8
-9 -5 2 16 12.9
9 5 -2 3.9 1.5
9 5 -2 6.8 2
-9 5 2 3.7 2.4
-9 5 2 3.3 2.8
-9 5 2 5.4 3.8
-8 -5 2 12.4 12
-8 -5 2 1.6 19.1
-8 5 2 34.1 7.7
8 5 -2 26 3.7
-8 5 2 27.6 6.1
-8 5 2 18.5 6
8 5 -2 21.4 4.6
-7 -5 2 160.08 41.9
-7 -5 2 67.19 44.3
7 -5 -2 115.39 14.7
7 5 -2 140.79 11.7
-7 5 2 128.39 15
-7 5 2 117.39 13.7
-7 5 2 136.89 15.8
-6 -5 2 1.8 6.3
6 -5 -2 2.2 2.3
-6 -5 2 2.1 14.9
-6 -5 2 5.8 3.4
-6 -5 2 -0.1 2.7
6 5 -2 3.8 1.4
-6 5 2 1.1 2.2
-6 5 2 1.2 2
-6 5 2 2.9 2.2
-5 -5 2 28.8 16.6
5 -5 -2 33.6 10.4
5 -5 -2 50.29 9.1
-5 5 2 34 11.9
-5 5 2 42.7 10.4
-4 -5 2 12.5 12.2
-4 -5 2 19.5 5.6
4 -5 -2 13.2 4.7
4 -5 -2 19.8 5
-4 -5 2 16.4 8.2
-4 -5 2 19.4 5.8
-4 -5 2 21.8 6.8
-4 5 2 17.4 4.8
-4 5 2 12.1 4.4
-4 5 2 10.8 4.4
-3 -5 2 190.18 47.9
-3 -5 2 204.08 22.5
-3 -5 2 205.58 20.7
-3 -5 2 204.28 21.4
3 -5 -2 170.78 20.4
3 -5 -2 188.58 19.7
-3 -5 2 189.48 26.2
-3 5 2 203.88 20.5
-3 5 2 182.38 22.3
-3 5 2 219.38 19.6
-2 -5 2 372.36 70.59
2 -5 -2 411.66 35.7
2 -5 -2 328.97 35.9
-2 -5 2 379.36 38.3
-2 -5 2 419.76 43.8
-2 -5 2 423.06 36.8
-2 -5 2 405.46 37.4
-2 5 2 368.36 34.5
-2 5 2 395.06 35.9
-1 -5 2 764.62 64.99
-1 -5 2 742.23 62.29
-1 -5 2 702.73 62.99
1 -5 -2 628.74 61.59
-1 -5 2 735.33 69.79
1 -5 -2 804.52 61.69
-1 5 2 700.23 61.39
-1 5 2 671.63 59.99
1 5 -2 648.64 58.99
0 -5 2 205.38 22.8
0 -5 2 227.08 21.4
0 -5 2 141.29 26.8
0 -5 -2 187.78 20.5
0 -5 -2 169.38 19.4
0 -5 2 211.48 22
0 -5 2 116.19 37
0 5 2 198.38 19
0 5 -2 191.78 17.6
0 5 2 248.48 21.2
1 -5 2 10.2 11.6
1 -5 2 3.5 3.7
-1 -5 -2 5.4 13.8
-1 -5 -2 9.4 3.8
1 -5 2 7.7 4.6
-1 -5 -2 9.9 4.1
1 -5 2 7.3 3.8
1 -5 2 8.8 6.4
-1 5 -2 9.8 2.9
1 5 2 10.9 4.1
1 5 2 6.1 3.8
2 -5 2 166.18 20
2 -5 2 80.39 29.1
-2 -5 -2 154.08 17.9
2 -5 2 179.28 20
2 -5 2 192.68 19.1
-2 -5 -2 163.18 39.7
-2 5 -2 180.28 16.1
-2 5 -2 179.88 17.4
2 5 2 159.08 18
2 5 2 176.08 17.3
3 -5 2 508.55 51.49
3 -5 2 561.84 50.29
3 -5 2 542.75 51.79
-3 -5 -2 622.54 50.59
3 5 2 508.05 48.1
-3 5 -2 606.44 47.9
-3 5 -2 558.04 48.7
3 5 2 547.25 49.7
-4 -5 -2 28 6.9
4 -5 2 28 7.9
4 -5 2 26.8 7.4
4 -5 2 26.8 7.8
-4 -5 -2 22.9 16.9
-4 5 -2 23.4 5.3
4 5 2 30.7 6
4 5 2 18.1 7.6
-4 5 -2 19 6.6
-5 -5 -2 7.8 9.5
5 -5 2 14.2 4.7
5 -5 2 15.2 6.2
5 5 2 12.5 4.3
-5 5 -2 18.3 5.3
-5 5 -2 19.6 4.5
5 5 2 18.3 4.3
6 -5 2 125.99 16.8
-6 -5 -2 137.99 37.2
6 -5 2 123.59 14.7
6 5 2 143.89 14.3
-6 5 -2 158.48 15.7
6 5 2 132.59 13.4
-6 5 -2 131.19 14
7 -5 2 21.1 6.9
-7 -5 -2 22.9 14.8
7 5 2 23.8 4.4
-7 5 -2 27.4 6.1
7 5 2 22.1 4.8
-7 5 -2 12.5 6.1
-7 5 -2 13.1 4.7
8 5 2 61.79 6.8
-8 5 -2 50.29 9
-8 5 -2 61.19 10.8
-8 5 -2 51.69 9.7
8 5 2 83.09 9.6
9 -5 2 3.7 3.1
-9 -5 -2 7.7 7.8
9 5 2 6.1 1.9
-9 5 -2 4.7 2.9
-9 5 -2 7.6 3.5
-9 5 -2 3.6 2.3
9 5 2 7.6 2.4
-10 -5 -2 2.3 5.6
10 -5 2 -0.2 1.5
10 5 2 1.3 1.2
-10 5 -2 0.8 1.6
10 5 2 0 0.7
-10 5 -2 0.4 1.2
-10 5 -2 0.2 1.2
-11 -5 -2 72.59 21
11 -5 2 100.89 11.2
-11 5 -2 56.49 10.5
-11 5 -2 115.39 10.8
11 5 2 80.19 8.5
-11 5 -2 60.59 10.1
-12 5 -2 386.46 34.8
-9 -6 2 1.7 4.7
-9 6 2 0.6 2.1
-8 -6 2 1.4 4.4
-8 6 2 0.5 2.3
-7 -6 2 1.9 5.5
-7 6 2 1.6 1.8
-7 6 2 2.6 2
-6 -6 2 3.1 6.1
-6 6 2 -0.2 1.3
-6 6 2 5.4 3
-5 -6 2 14.5 17
-5 6 2 24.4 5.9
-5 6 2 15.8 4.3
4 -6 -2 55.89 9.2
-4 -6 2 42.2 24.1
-4 6 2 60.89 10.3
-4 6 2 80.49 11.8
-3 -6 2 7.6 8.4
-3 -6 2 5.8 3.1
3 -6 -2 4.3 2.7
-3 6 2 5.8 3.2
2 -6 -2 15.4 4.7
-2 -6 2 4.3 7.8
-2 -6 2 19.7 5.4
-2 -6 2 15.7 4.5
-2 6 2 14.4 5.1
-2 6 2 14.4 4.5
-1 -6 2 36.7 7.7
-1 -6 2 36 7.3
1 -6 -2 19.5 5.1
-1 6 2 42.4 7.5
-1 6 2 34.6 7.4
0 -6 -2 0.1 1.4
0 -6 2 -0.1 1.2
0 -6 2 1.9 2.3
0 6 2 4.2 2.9
0 6 2 2.5 1.9
1 -6 2 931.91 77.29
-1 -6 -2 944.11 77.29
1 -6 2 838.62 77.79
2 -6 2 166.58 18.1
2 -6 2 188.08 17.6
2 6 2 159.78 16.6
2 6 2 149.88 16.1
3 -6 2 3.2 2.6
3 -6 2 5.8 2.9
3 6 2 5.7 2.4
4 -6 2 95.29 12.6
4 6 2 111.09 10.8
-4 6 -2 95.89 10.8
-4 6 -2 121.69 13.5
5 -6 2 9.2 5.2
-5 6 -2 7.4 3.6
5 6 2 26.9 4.1
-5 6 -2 14.9 4.2
6 -6 2 38.7 7.9
-6 6 -2 64.99 7.5
-6 6 -2 43.6 7.3
-7 -6 -2 14.5 12.5
7 -6 2 35.6 6.4
-8 6 -2 7.9 3
-9 6 -2 95.39 15.1
18 0 -3 0.9 1.3
-18 0 3 0.2 3
17 0 -3 -0.3 0.9
-17 0 3 -1 2.5
-15 0 3 0.4 6.2
15 0 -3 -0.3 3.9
15 0 -3 0.9 1.4
-15 0 3 0.5 4.4
14 0 -3 2.4 3.9
14 0 -3 3.4 4.5
14 0 -3 1.1 1.7
14 0 -3 -1 0.8
-14 0 3 4.9 8.7
-14 0 3 0.3 4.4
13 0 -3 2.3 2.2
-13 0 3 0.2 3.4
13 0 -3 0.4 1.2
-13 0 3 0.9 4.6
13 0 -3 -0.2 2.2
13 0 -3 0.6 1.3
13 0 -3 2.2 4.1
12 0 -3 1.9 3.8
12 0 -3 1.9 1.7
12 0 -3 -0.1 1.2
-12 0 3 1.9 2.5
-12 0 3 6.4 11.4
-12 0 3 7.4 8.5
12 0 -3 -0.3 0.8
12 0 -3 0.5 2.5
-12 0 3 0.9 3.7
-11 0 3 0.1 1.8
11 0 -3 1 2.9
-11 0 3 0.9 4
-11 0 3 0.6 5.2
-11 0 3 5.9 8.1
11 0 -3 8.5 2.8
11 0 -3 4.1 2
-11 0 3 3.5 5.1
11 0 -3 1.6 1.3
10 0 -3 0.6 2.6
-10 0 3 2.9 3.7
10 0 -3 2.7 1.7
10 0 -3 3.8 2.1
10 0 -3 3.5 1.7
-10 0 3 0.7 1.8
-10 0 3 3 6.5
-10 0 3 3.6 4.7
9 0 -3 0.2 0.7
-9 0 3 8.5 6.9
9 0 -3 0.6 1
-9 0 3 4.7 6.3
9 0 -3 -0.5 0.9
-9 0 3 1.9 2.1
-9 0 3 1 3.2
9 0 -3 2.5 2.8
8 0 -3 1.2 2.6
-8 0 3 0.9 4.2
8 0 -3 -0.1 1
8 0 -3 -0.1 0.9
-8 0 3 0.5 1.5
-8 0 3 -0.6 2.2
8 0 -3 1.1 1
-8 0 3 2.3 5.3
7 0 -3 0.9 1.1
7 0 -3 0.7 1.9
-7 0 3 -0.1 2.3
7 0 -3 1.8 1.1
7 0 -3 0.6 0.9
-7 0 3 -0.1 4.2
-7 0 3 4.8 2.8
-7 0 3 -0.7 2
-6 0 3 2.8 2
-6 0 3 3.4 5.6
-6 0 3 1.1 2.8
6 0 -3 2.9 2.7
6 0 -3 0.7 1
6 0 -3 -0.3 0.7
6 0 -3 -0.6 0.5
-6 0 3 0.9 2.3
-5 0 3 -1.6 4.2
-5 0 3 1 3.4
5 0 -3 0.3 1.9
5 0 -3 0.1 0.7
-5 0 3 1.4 1.8
5 0 -3 1.1 1
-5 0 3 0.9 2.6
-5 0 3 1.1 1
5 0 -3 0.8 0.8
-4 0 3 -0.6 2.6
-4 0 3 1.3 1
-4 0 3 3.6 4.1
4 0 -3 1.3 0.8
-4 0 3 4.3 5.1
4 0 -3 1.7 1.1
4 0 -3 0.5 0.7
4 0 -3 -0.6 1.4
3 0 -3 0.1 1.6
3 0 -3 2.6 1.9
-3 0 3 8.1 6.5
3 0 -3 0.4 0.7
-3 0 3 5.7 6.2
-3 0 3 0.1 1.2
2 0 -3 2.6 1.9
2 0 -3 -0.9 1.2
-2 0 3 2.2 6.4
2 0 -3 0.4 0.7
-2 0 3 -0.5 4.2
-1 0 3 3.9 7.1
1 0 -3 0.1 0.6
-1 0 3 -1.2 3.7
-1 0 3 1.1 1.5
1 0 -3 0 1
0 0 3 1.6 3.7
0 0 -3 1 0.8
0 0 3 0.8 1.3
1 0 3 2.5 1.7
-1 0 -3 0.1 0.7
1 0 3 3 3.4
1 0 3 0.7 0.8
-1 0 -3 1.1 1.4
2 0 3 2 1.1
2 0 3 -0.7 1
2 0 3 -2.8 2.2
-2 0 -3 3.4 2.3
-2 0 -3 4.1 1.4
-3 0 -3 -0.5 1.6
3 0 3 2.8 1.1
-3 0 -3 1.1 1
3 0 3 -1.2 2.5
-4 0 -3 2.6 1.8
-4 0 -3 2.7 2.5
4 0 3 1.8 1.3
4 0 3 0.8 3.2
4 0 3 1.5 1
-4 0 -3 2.2 3.2
-4 0 -3 0.8 1.1
5 0 3 0.8 3.1
-5 0 -3 2 2.9
-5 0 -3 2.7 1.5
5 0 3 2 1.4
-5 0 -3 4.3 2
5 0 3 3.1 1.2
-5 0 -3 2.4 2.7
5 0 3 1 1
-5 0 -3 1.1 1.5
6 0 3 0.7 1
-6 0 -3 2 1.4
-6 0 -3 1.7 1.7
-6 0 -3 1.2 2.7
6 0 3 4.3 4.2
-6 0 -3 1.8 2.9
-7 0 -3 3.1 1.9
-7 0 -3 2.2 1.7
-7 0 -3 4.3 4.5
-7 0 -3 1.1 2.4
7 0 3 2 1.5
7 0 3 -0.3 2.6
7 0 3 -0.1 0.7
7 0 3 2.7 1.4
-8 0 -3 5.5 5.4
8 0 3 -0.2 0.8
-8 0 -3 0.1 2.3
-8 0 -3 1.1 1.8
-8 0 -3 1.6 1.6
8 0 3 0.9 1
-8 0 -3 3 2.3
8 0 3 1.5 1.3
8 0 3 1.5 3.6
-9 0 -3 0.5 2.5
-9 0 -3 1.3 2.8
9 0 3 2.9 1.5
9 0 3 3.6 2.1
-9 0 -3 1.8 2.4
9 0 3 2.6 1.5
9 0 3 1.1 3.2
-10 0 -3 1.5 4.1
10 0 3 2.2 1.6
-10 0 -3 1 1.6
-10 0 -3 3.5 5.2
10 0 3 1.5 1.3
10 0 3 1.2 3.6
10 0 3 0.2 0.9
-11 0 -3 0.4 5.8
-11 0 -3 5.5 5.8
11 0 3 1.1 1.4
-11 0 -3 3.2 3.3
11 0 3 0 1.2
-11 0 -3 0.2 3
11 0 3 6.6 5.6
-12 0 -3 -0.5 6.9
12 0 3 2 4.5
12 0 3 -0.3 1.3
-12 0 -3 -1.1 2.4
-12 0 -3 -0.4 1.7
-13 0 -3 1.6 9.9
-13 0 -3 4 3.9
13 0 3 0.9 3.1
-13 0 -3 5.5 7.1
13 0 3 2.4 2.3
14 0 3 0.7 4
-14 0 -3 1 10.8
-14 0 -3 2.9 5.3
14 0 3 0.9 1.3
15 0 3 2.6 6
-15 0 -3 6.6 6.8
-16 0 -3 1.7 4.5
16 0 3 0.7 3.9
16 0 3 0.7 1.6
-17 0 -3 8.3 9.1
18 1 -3 260.87 23.4
17 -1 -3 185.78 18.8
17 -1 -3 126.09 18.6
16 -1 -3 1000.9 105.19
16 -1 -3 1247.38 99.89
16 1 -3 1324.07 99.89
16 1 -3 1268.87 99.69
-16 1 3 1069.19 124.69
-15 -1 3 12 16.1
-15 -1 3 27.6 14.2
15 -1 -3 16.9 13.2
15 -1 -3 33.2 6.8
15 -1 -3 35.6 11.4
-15 1 3 23.1 6.5
15 1 -3 32.8 6.4
15 1 -3 27.6 5.9
15 1 -3 22.7 5.5
14 -1 -3 13.3 4.3
-14 -1 3 15.4 19.6
-14 -1 3 7.7 15.2
-14 -1 3 3.7 5.9
14 -1 -3 17.4 13.7
14 -1 -3 13.9 8.3
14 1 -3 24.4 5.5
14 1 -3 18.5 4.5
-14 1 3 3.9 7.3
-14 1 3 18.4 9.1
-14 1 3 8.2 13.2
14 1 -3 15.8 4.5
13 -1 -3 119.89 19.2
-13 -1 3 155.28 50.39
-13 -1 3 166.28 40
13 -1 -3 140.19 14.6
-13 -1 3 78.09 24
13 -1 -3 138.79 21.4
13 1 -3 163.38 14.8
13 1 -3 139.49 14
-13 1 3 118.99 33.6
13 1 -3 130.19 13.5
-13 1 3 134.29 19.6
-13 1 3 137.59 40.1
-12 -1 3 49.7 13.9
-12 -1 3 78.39 22.5
12 -1 -3 72.89 18.1
12 -1 -3 67.29 10.3
-12 -1 3 64.29 25
-12 -1 3 90.39 36.4
12 -1 -3 92.29 19.7
-12 1 3 41.4 18.6
-12 1 3 86.49 31.6
12 1 -3 67.99 7.8
-12 1 3 98.49 15.1
-11 -1 3 70.99 24.5
-11 -1 3 100.99 37.4
-11 -1 3 96.99 24.2
-11 -1 3 83.19 23.1
11 -1 -3 96.39 20.4
-11 -1 3 85.39 20.8
11 -1 -3 100.79 15.5
11 -1 -3 94.19 10.7
-11 1 3 94.79 15.1
11 1 -3 89.09 9.8
11 1 -3 98.89 21.3
11 1 -3 103.09 10.6
-11 1 3 102.09 32.5
-11 1 3 93.99 27.1
11 1 -3 91.79 9.6
10 -1 -3 3 4.5
-10 -1 3 6.3 5.4
-10 -1 3 13.5 12.6
10 -1 -3 7.5 5.1
-10 -1 3 5.1 7.5
-10 -1 3 16.5 10.5
-10 -1 3 4.3 5.5
10 -1 -3 8.9 4.3
10 -1 -3 10.3 3.4
10 -1 -3 5.3 2.7
-10 1 3 6.2 3
-10 1 3 10.2 10.8
-10 1 3 4.4 2.9
-10 1 3 8.2 4.3
10 1 -3 9.9 6.1
10 1 -3 10.3 3.1
-10 1 3 1.2 3.9
10 1 -3 5.6 2.1
10 1 -3 11.8 2.7
9 -1 -3 209.68 22.4
-9 -1 3 176.08 24.9
9 -1 -3 168.98 20.5
-9 -1 3 213.18 48.8
-9 -1 3 135.79 20.8
9 -1 -3 160.88 15.6
9 -1 -3 178.58 16.2
-9 -1 3 128.19 21.9
9 -1 -3 168.88 16.1
-9 1 3 177.08 16.2
-9 1 3 124.59 30.5
9 1 -3 156.28 15.1
-9 1 3 178.18 18.1
9 1 -3 175.48 15.8
9 1 -3 165.18 14.9
9 1 -3 152.38 20.1
-9 1 3 208.48 35.8
8 -1 -3 1618.54 131.19
-8 -1 3 1554.04 135.79
-8 -1 3 1821.42 153.78
8 -1 -3 1413.06 125.19
8 -1 -3 1557.04 124.99
8 -1 -3 1432.76 125.19
-8 -1 3 1548.95 132.09
8 1 -3 1541.35 124.29
-8 1 3 1548.05 126.29
8 1 -3 1574.04 124.49
8 1 -3 1507.85 130.19
-8 1 3 1589.24 125.49
8 1 -3 1532.15 124.99
-8 1 3 1422.16 127.69
-8 1 3 1347.27 134.19
7 -1 -3 261.47 26.6
-7 -1 3 276.07 39.6
7 -1 -3 231.18 22.2
7 -1 -3 236.18 22.2
7 -1 -3 244.98 22
-7 -1 3 232.38 26.6
-7 -1 3 206.08 27.5
7 1 -3 257.07 21.6
-7 1 3 281.97 22.6
7 1 -3 266.67 21.4
-7 1 3 224.28 28.9
7 1 -3 243.88 25.8
7 1 -3 230.48 21.8
-7 1 3 288.37 24.4
-7 1 3 285.67 31.6
-7 1 3 275.57 23.3
-6 -1 3 926.61 83.19
-6 -1 3 1035.4 95.09
-6 -1 3 923.81 79.19
6 -1 -3 850.81 74.69
6 -1 -3 861.11 75.89
6 -1 -3 896.01 78.49
6 -1 -3 846.42 74.39
6 -1 -3 925.21 78.69
-6 1 3 941.41 82.49
-6 1 3 966.7 74.89
6 1 -3 834.32 74.39
6 1 -3 958.8 73.89
6 1 -3 955.3 78.29
6 1 -3 867.31 73.99
-6 1 3 902.11 75.49
-5 -1 3 559.84 47.2
5 -1 -3 508.75 46.7
-5 -1 3 584.14 51.79
5 -1 -3 487.05 43.2
-5 -1 3 413.66 47.5
-5 -1 3 579.94 60.29
5 -1 -3 501.55 43.9
5 -1 -3 569.84 47.1
-5 1 3 613.74 59.29
-5 1 3 518.95 44.2
-5 1 3 563.24 43.7
5 1 -3 469.65 43.1
-5 1 3 520.85 45
5 1 -3 500.05 42.8
-5 1 3 532.75 50.39
5 1 -3 547.05 46.2
-3 -1 3 2529.25 192.88
3 -1 -3 2772.32 201.18
3 -1 -3 2269.57 190.58
3 -1 -3 2324.67 193.48
-3 -1 3 2617.04 207.88
-3 -1 3 2143.19 194.18
-3 1 3 2053.09 192.38
-3 1 3 2493.55 200.88
3 1 -3 2357.06 191.98
-3 1 3 2179.68 191.68
2 -1 -3 92.99 12.1
2 -1 -3 77.19 8.4
-2 -1 3 119.69 27.4
2 -1 -3 66.29 7.8
-2 -1 3 66.19 8.9
-2 1 3 80.79 17.5
-2 1 3 79.99 7.1
2 1 -3 71.09 7.6
-1 -1 3 514.85 50.29
-1 -1 3 649.34 49.99
-1 -1 3 638.24 49.9
-1 -1 3 616.34 65.39
1 -1 -3 603.14 51.09
-1 1 3 632.04 49.99
0 1 3 1300.07 112.59
1 -1 3 1720.73 140.89
1 -1 3 1852.01 159.68
-1 1 -3 1735.83 143.29
-1 1 -3 1668.93 139.69
-2 -1 -3 2.3 2.1
2 -1 3 0.4 2.2
-2 -1 -3 0.4 1.4
2 -1 3 1.3 1.4
2 1 3 1.8 1.4
-2 1 -3 2.3 1.8
2 1 3 -0.9 3.1
2 1 3 0.3 1.5
-2 1 -3 1.3 1.2
2 1 3 -0.3 1.2
-3 -1 -3 161.78 16.8
-3 1 -3 170.08 14.6
3 1 3 155.28 19.4
3 1 3 171.18 14.8
3 1 3 162.58 14.6
-3 1 -3 181.18 17.5
-3 1 -3 180.98 14.3
3 1 3 123.19 14.6
-4 -1 -3 609.44 48.4
4 -1 3 477.45 47.8
4 -1 3 638.54 49.99
-4 -1 -3 598.64 49.1
4 1 3 505.75 45.6
-4 1 -3 564.04 46.3
-4 1 -3 506.95 45.6
4 1 3 533.55 51.39
4 1 3 498.45 45.7
-5 -1 -3 2329.57 182.08
5 -1 3 1988 176.48
-5 -1 -3 2098.99 177.48
-5 -1 -3 2341.27 180.28
-5 1 -3 1982.8 181.38
-5 1 -3 2301.87 176.58
5 1 3 2323.17 177.28
5 1 3 2203.88 176.48
-5 1 -3 2180.98 177.58
5 1 3 2057.09 176.88
-5 1 -3 2222.18 177.48
5 1 3 2277.87 183.88
-5 1 -3 1925.51 183.08
-6 -1 -3 27.3 8.6
-6 -1 -3 44 10.8
6 -1 3 38.5 10.7
-6 -1 -3 30.2 6.5
6 -1 3 25.6 5
-6 1 -3 43.6 13.3
6 1 3 26.8 9.8
6 1 3 43.3 4.5
6 1 3 33.2 5.5
-6 1 -3 25.7 5.5
-6 1 -3 26.5 5.1
-6 1 -3 33.3 15.3
6 1 3 32.2 5.5
-6 1 -3 30 6.5
-7 -1 -3 122.09 17.4
-7 -1 -3 153.88 19.4
7 -1 3 159.18 19.4
7 -1 3 142.09 13.9
-7 1 -3 130.79 20.7
7 1 3 139.79 14
7 1 3 148.99 13.4
7 1 3 149.59 13.8
7 1 3 149.49 20.1
-7 1 -3 132.79 15
-7 1 -3 152.38 14
-8 -1 -3 424.26 45
-8 -1 -3 485.15 47.4
8 -1 3 493.55 46.4
-8 -1 -3 455.55 40.8
8 1 3 452.45 39.2
-8 1 -3 397.46 48.3
8 1 3 465.75 38.4
-8 1 -3 408.16 38.9
-8 1 -3 464.35 41
8 1 3 453.55 47
-8 1 -3 438.16 39.8
8 1 3 482.85 38.7
-9 -1 -3 133.29 15.8
9 -1 3 171.38 21.5
-9 -1 -3 215.48 51.19
9 -1 3 142.09 14.3
-9 -1 -3 147.69 39.6
-9 -1 -3 98.29 22
9 1 3 158.78 16.4
9 1 3 132.09 14.5
-9 1 -3 146.49 14.4
-9 1 -3 156.28 15.4
9 1 3 137.59 13.4
9 1 3 123.09 20
-9 1 -3 127.29 29.1
-10 -1 -3 122.69 27.1
10 -1 3 208.08 27
-10 -1 -3 246.28 31
-10 -1 -3 305.27 64.39
10 -1 3 220.88 20.2
-10 1 -3 232.48 22.7
10 1 3 217.18 19.1
10 1 3 210.78 20.2
10 1 3 215.08 19.4
-10 1 -3 177.08 36.6
-10 1 -3 191.28 20.6
-11 -1 -3 314.37 68.39
11 -1 3 210.78 26.8
-11 -1 -3 175.38 28
-11 -1 -3 118.29 27.1
11 -1 3 186.88 18.5
11 1 3 211.48 19
11 1 3 190.58 26.9
-11 1 -3 173.58 20.3
-11 1 -3 164.58 18.2
-11 1 -3 178.88 19.2
-11 1 -3 165.38 36.7
11 1 3 181.78 17.6
11 1 3 206.68 17.6
-12 -1 -3 11.7 15.8
-12 -1 -3 1.7 4.7
-12 -1 -3 0.9 4.4
12 -1 3 5 2.8
12 -1 3 2.8 4.3
-12 1 -3 9.3 5.2
12 1 3 1.3 1.4
-12 1 -3 7.9 14
12 1 3 2.5 2.5
12 1 3 3.4 5.1
-12 1 -3 3.6 6.2
12 1 3 1.7 1.7
-13 -1 -3 41.4 17.4
-13 -1 -3 56.99 21.3
13 -1 3 40.8 7.9
13 1 3 72.19 10.7
13 1 3 43.5 7.6
-13 1 -3 48.3 20.4
13 1 3 61.79 7.4
-13 1 -3 67.29 12.7
-14 -1 -3 42.5 33.7
-14 -1 -3 45.4 18
-14 -1 -3 63.29 19.6
14 -1 3 52.49 15.5
14 -1 3 91.69 11.9
-14 -1 -3 23.2 13
-14 1 -3 49.4 20.4
14 1 3 83.49 8.8
14 1 3 72.79 10.7
-14 1 -3 62.69 12
-15 -1 -3 39.8 19.8
-15 -1 -3 80.99 21.7
15 -1 3 92.19 31.4
-15 -1 -3 39 28.7
15 1 3 61.59 11.3
-15 1 -3 36.7 16.6
-15 1 -3 60.29 11.1
16 -1 3 6.8 7.1
-16 -1 -3 -0.4 2.8
-16 1 -3 0.3 4.1
16 1 3 0.9 1.2
-17 -1 -3 1.8 3.9
17 -1 3 -0.2 2
-17 1 -3 2.2 8.3
17 1 3 2.4 1.8
17 -2 -3 68.69 16.2
17 2 -3 110.19 10.4
17 2 -3 102.89 10.5
-16 -2 3 50.29 18.2
-16 2 3 52.99 11
16 2 -3 87.49 9.3
16 2 -3 84.89 9
16 2 -3 81.99 9
15 -2 -3 3 5.1
-15 -2 3 7.7 16.7
-15 2 3 10.4 5.8
15 2 -3 15.2 4
-15 2 3 11.3 10.6
-15 2 3 4.6 12.3
15 2 -3 15 4.1
15 2 -3 20.8 6.4
-14 -2 3 382.36 51.79
14 -2 -3 464.45 46.2
14 -2 -3 435.66 47.2
-14 -2 3 385.26 94.69
-14 -2 3 313.67 46.4
-14 2 3 366.66 64.29
-14 2 3 405.56 40.9
14 2 -3 473.95 37.6
14 2 -3 431.36 37.7
14 2 -3 497.05 38.4
-13 -2 3 93.19 24.6
13 -2 -3 185.88 23.3
-13 -2 3 139.19 32.6
13 -2 -3 156.38 39.6
13 2 -3 141.39 14.7
-13 2 3 169.98 19
13 2 -3 148.59 15.4
13 2 -3 171.08 15.5
12 -2 -3 74.69 18.1
12 -2 -3 58.59 9.8
12 -2 -3 50.19 14.6
-12 -2 3 57.89 33.2
-12 -2 3 51.69 19.6
12 -2 -3 37.8 12.8
-12 -2 3 53.29 17.7
-12 -2 3 49.9 18.7
12 2 -3 76.89 8.1
-12 2 3 65.29 11.4
-12 2 3 68.09 13.6
12 2 -3 79.99 7.8
-12 2 3 50.49 20.9
12 2 -3 73.59 10
-12 2 3 89.59 32.8
-11 -2 3 370.96 45.8
11 -2 -3 310.67 29
11 -2 -3 314.47 36.1
-11 -2 3 317.27 36.2
-11 -2 3 329.07 41.1
11 -2 -3 241.68 34.9
-11 -2 3 362.76 83.89
11 -2 -3 331.27 36.6
-11 2 3 348.57 52.39
11 2 -3 338.67 27.6
11 2 -3 299.37 28.2
-11 2 3 253.47 28.4
-11 2 3 361.36 30.6
-11 2 3 340.27 32.9
-10 -2 3 817.32 78.99
10 -2 -3 765.82 68.69
-10 -2 3 687.83 72.19
10 -2 -3 813.42 68.39
-10 -2 3 712.43 96.59
-10 -2 3 574.74 68.69
10 -2 -3 695.73 60.79
10 -2 -3 637.84 65.99
-10 -2 3 662.33 67.69
-10 2 3 746.53 63.69
10 2 -3 681.93 59.89
-10 2 3 677.93 60.59
10 2 -3 800.72 59.69
10 2 -3 702.03 59.09
-10 2 3 638.24 82.09
-10 2 3 754.72 62.09
9 -2 -3 658.53 69.69
9 -2 -3 716.23 67.29
-9 -2 3 728.13 69.09
9 -2 -3 729.13 61.69
9 -2 -3 759.42 68.29
-9 -2 3 713.73 100.09
-9 -2 3 847.02 82.29
-9 -2 3 691.73 71.19
-9 2 3 686.63 61.39
-9 2 3 739.03 63.19
9 2 -3 742.83 60.29
-9 2 3 662.93 81.39
9 2 -3 746.13 59.99
-9 2 3 744.53 64.19
-8 -2 3 875.11 88.09
8 -2 -3 925.71 81.09
-8 -2 3 1024.4 95.59
8 -2 -3 997.4 86.19
-8 -2 3 890.51 87.29
8 -2 -3 1022.6 86.79
8 -2 -3 985.5 85.49
-8 -2 3 960.9 111.89
-8 2 3 986.9 80.69
8 2 -3 1003.4 79.19
8 2 -3 972.1 79.89
-8 2 3 934.01 82.79
-8 2 3 1014.4 81.79
-8 2 3 903.21 99.69
8 2 -3 967.4 79.39
-7 -2 3 37.5 11.3
7 -2 -3 24.3 8.4
7 -2 -3 40.3 6.4
-7 -2 3 34.3 20.4
-7 -2 3 36.9 14.6
7 -2 -3 34.6 7.3
7 -2 -3 39.6 10
-7 -2 3 36 10.7
-7 -2 3 36.9 5.8
7 -2 -3 37.1 9.9
7 2 -3 34.6 5.3
-7 2 3 42.8 7.6
-7 2 3 38.7 17.2
-7 2 3 35.6 6.1
-7 2 3 23 13.2
-7 2 3 38.4 8.3
7 2 -3 32 3.8
-6 -2 3 7879.41 575.74
6 -2 -3 6877.11 576.04
-6 -2 3 7102.19 604.54
6 -2 -3 6965.1 574.84
-6 -2 3 7788.62 589.24
-6 -2 3 6060.39 577.84
-6 -2 3 7446.16 582.14
-6 -2 3 6705.83 576.14
-6 2 3 7425.86 593.94
5 -2 -3 1853.31 161.28
-5 -2 3 1812.12 159.28
5 -2 -3 2073.99 161.88
-5 -2 3 2064.49 170.58
-5 -2 3 1968.1 183.98
5 -2 -3 1587.04 158.48
-5 -2 3 2179.98 158.98
-5 -2 3 1945.51 158.28
-5 -2 3 1916.41 164.08
-5 2 3 1909.51 173.28
-5 2 3 1969.1 158.48
-5 2 3 2135.59 157.88
-5 2 3 2028.9 159.78
5 2 -3 1751.02 156.88
4 -2 -3 17.6 5.8
-4 -2 3 16 5.9
-4 -2 3 23.4 10.4
-4 -2 3 23 8.2
4 -2 -3 14.6 4.1
-4 -2 3 25.7 5.8
-4 -2 3 23.1 4.7
4 -2 -3 23.2 6
-4 -2 3 19.7 14.9
4 -2 -3 27.6 7.1
-4 2 3 18.8 10.8
-4 2 3 27.5 4.9
4 2 -3 19.3 2.3
-4 2 3 27.8 4.4
-4 2 3 25.7 5.6
3 -2 -3 62.69 8.7
-3 -2 3 77.39 9.1
-3 -2 3 63.49 8.2
3 -2 -3 74.29 9.7
-3 -2 3 101.59 16.9
-3 -2 3 142.39 37.2
3 -2 -3 69.19 7.6
-3 -2 3 95.49 21.2
-3 -2 3 75.79 8.3
3 -2 -3 58.99 8
-3 2 3 82.79 21.3
-3 2 3 83.09 8.2
-3 2 3 88.29 7.7
-3 2 3 74.29 8.8
2 -2 -3 62.49 7.6
2 -2 -3 90.39 16.3
2 -2 -3 58.59 8.3
-2 -2 3 65.69 9.5
-2 -2 3 104.69 32.6
-2 -2 3 70.79 8.3
-2 -2 3 112.19 23.5
-2 -2 3 50.49 7
-2 -2 3 70.99 13.5
2 -2 -3 58.69 7.7
2 -2 -3 57.09 6.7
2 -2 -3 50.29 7
-2 2 3 77.49 10.2
-2 2 3 64.59 6.4
-2 2 3 75.29 7.2
-1 -2 3 62.49 8.3
-1 -2 3 71.09 10.7
-1 -2 3 113.29 17.3
1 -2 -3 72.59 9.1
-1 -2 3 71.59 8.2
-1 -2 3 128.09 26.1
1 -2 -3 60.69 7.8
-1 -2 3 85.09 29.3
1 -2 -3 69.59 8.4
1 -2 -3 87.09 13.4
1 -2 -3 75.29 8.5
-1 2 3 106.59 12.5
-1 2 3 76.99 8.4
-1 2 3 69.49 8.4
-1 2 3 79.19 19.3
0 -2 -3 197.88 24.2
0 -2 -3 177.98 17.8
0 -2 -3 161.78 16.9
0 -2 -3 190.48 16.7
0 -2 -3 150.08 15.7
0 -2 3 196.08 26.7
0 -2 3 249.58 56.49
0 -2 3 166.08 19.6
0 -2 3 149.88 16.4
0 -2 3 172.68 16.2
0 -2 3 158.58 16.8
0 -2 -3 183.68 16.5
0 -2 -3 175.38 15.6
0 2 3 187.68 15.7
0 2 3 118.49 20.8
0 2 3 177.98 16.6
-1 -2 -3 11.6 4.2
1 -2 3 18.5 14.9
-1 -2 -3 16 9.3
1 -2 3 14.1 2.7
-1 -2 -3 12.8 3.7
-1 -2 -3 9.7 3.1
1 -2 3 13.7 3.6
-1 -2 -3 17.3 8.2
1 -2 3 13.1 4.1
-1 -2 -3 14.1 5.3
-1 -2 -3 14.4 4.1
-1 -2 -3 10.4 2.8
1 -2 3 20.7 11.3
1 -2 3 13.1 4.1
1 -2 3 16.5 6.3
1 2 3 11.2 3.4
1 2 3 8.6 6.4
1 2 3 11.9 3.8
1 2 3 14.7 3
-2 -2 -3 92.79 9.9
2 -2 3 82.69 9.4
-2 -2 -3 149.49 22.1
2 -2 3 85.69 10.1
-2 -2 -3 88.49 9.6
-2 -2 -3 81.99 10.2
2 -2 3 122.09 35.4
2 -2 3 100.49 16.4
2 -2 3 85.69 10.1
2 -2 3 82.39 23.1
2 -2 3 89.89 9
-2 -2 -3 80.79 9
2 -2 3 83.59 8.9
-2 -2 -3 99.49 9.1
2 2 3 83.89 9.2
-2 2 -3 87.19 7.8
2 2 3 80.99 9.1
2 2 3 82.19 8.5
2 2 3 74.89 16.7
-2 2 -3 82.29 9
-2 2 -3 80.49 8.7
-3 -2 -3 322.77 27
3 -2 3 266.47 26.6
3 -2 3 259.87 26.3
-3 -2 -3 302.67 27.9
3 -2 3 344.97 27
3 -2 3 279.87 26.1
3 -2 3 303.27 29.8
3 -2 3 219.98 35.3
3 -2 3 292.17 25.9
-3 -2 -3 330.27 25.8
3 2 3 240.48 25.4
-3 2 -3 283.97 25.3
3 2 3 271.57 25.1
-3 2 -3 305.57 24.4
-3 2 -3 271.07 24.6
3 2 3 247.98 24.9
4 -2 3 875.11 79.49
-4 -2 -3 1052.49 81.49
4 -2 3 1034.1 81.59
-4 -2 -3 1085.59 82.49
4 -2 3 823.32 79.89
4 -2 3 988.6 83.59
-4 2 -3 998 79.59
-4 2 -3 1006.5 78.29
-4 2 -3 953.5 78.69
4 2 3 854.51 78.69
4 2 3 866.51 85.49
4 2 3 898.31 78.79
5 -2 3 1004.9 100.89
5 -2 3 1136.69 100.79
5 -2 3 1430.46 104.69
5 -2 3 1317.07 105.19
-5 -2 -3 1322.57 103.59
-5 -2 -3 1358.66 104.79
-5 2 -3 1253.17 100.39
5 2 3 1136.79 99.99
-5 2 -3 1253.57 99.79
5 2 3 1222.58 108.09
-5 2 -3 1269.47 101.29
5 2 3 1000.8 100.19
5 2 3 1158.78 100.09
6 -2 3 162.08 18.2
-6 -2 -3 207.38 21.7
-6 -2 -3 276.97 41
-6 -2 -3 209.88 22.6
6 -2 3 210.48 22.1
-6 2 -3 177.48 18
-6 2 -3 212.18 19.4
6 2 3 175.28 17.5
-6 2 -3 189.58 17.6
6 2 3 176.88 17.6
6 2 3 184.18 24.3
6 2 3 193.28 18.2
7 -2 3 35.1 7.2
-7 -2 -3 38.2 10.5
-7 -2 -3 67.99 27.8
7 -2 3 46.3 11.6
-7 -2 -3 34.1 10.9
-7 2 -3 38 8.1
7 2 3 31.7 6
7 2 3 41.1 13.1
7 2 3 44.5 6.7
-7 2 -3 40.6 7.6
7 2 3 41.1 6.9
-7 2 -3 32 5.9
-8 -2 -3 11 6.6
-8 -2 -3 10 6
-8 -2 -3 16.1 17.2
8 -2 3 4.5 4.6
-8 2 -3 10.7 3.3
-8 2 -3 1.8 2
8 2 3 10.5 3.1
8 2 3 4.2 2.5
-8 2 -3 5.4 3.6
8 2 3 8 3
-9 -2 -3 16.4 8.8
-9 -2 -3 15.8 7.6
9 -2 3 14.5 7.6
-9 -2 -3 22.3 18.8
-9 2 -3 25 6.4
-9 2 -3 24.9 5.7
-9 2 -3 19.4 6.3
9 2 3 21.7 4.4
9 2 3 16.6 4.3
9 2 3 17 4.5
10 -2 3 77.69 18.1
-10 -2 -3 120.49 44.1
-10 -2 -3 88.69 21.4
-10 -2 -3 94.79 22.5
10 2 3 92.19 9.8
-10 2 -3 78.79 12.9
-10 2 -3 73.99 11.3
-10 2 -3 77.89 13.9
10 2 3 90.69 9.4
10 2 3 85.49 10.1
11 -2 3 470.95 50.49
-11 -2 -3 463.45 75.29
-11 -2 -3 575.74 62.39
-11 -2 -3 388.96 51.79
11 2 3 509.75 42
-11 2 -3 531.85 44.4
11 2 3 477.45 41.5
11 2 3 515.35 43
-11 2 -3 453.75 42.7
-11 2 -3 440.86 45
-12 -2 -3 38.6 14.9
-12 -2 -3 26.6 12.5
12 -2 3 33.9 12.3
-12 -2 -3 45.4 28.9
-12 -2 -3 19.4 12.7
12 2 3 35.5 5.9
-12 2 -3 29.5 8.3
12 2 3 27.5 5.9
-12 2 -3 42 8.7
-12 2 -3 48.5 8.8
12 2 3 34.9 6.9
13 -2 3 110.39 18.8
-13 -2 -3 85.79 25
-13 -2 -3 157.58 34.8
-13 -2 -3 76.19 22.5
-13 -2 -3 104.69 40.8
13 2 3 124.79 12.4
-13 2 -3 87.09 16.5
13 2 3 109.79 11.9
13 2 3 139.49 13.5
-13 2 -3 119.49 13.9
-14 -2 -3 108.19 26.8
-14 -2 -3 125.59 46
-14 -2 -3 186.38 36.5
14 -2 3 162.78 21.3
14 -2 3 143.29 21.8
14 2 3 133.79 14.2
-14 2 -3 125.39 19.2
14 2 3 153.58 15.2
15 -2 3 28.4 7.7
-15 -2 -3 8.7 7.2
-15 -2 -3 8.6 7.7
15 -2 3 15.5 6.7
-15 2 -3 10.5 4.5
15 2 3 27.9 5.4
-16 -2 -3 50.29 15.5
16 -2 3 30.4 10
16 -2 3 53.79 12.6
-16 -2 -3 47.4 13.6
-16 2 -3 26.3 7.7
16 2 3 47.5 6.8
17 -2 3 0 1.5
17 2 3 -0.3 0.8
16 3 -3 0.3 0.9
-16 3 3 3.5 2.5
-15 -3 3 44.9 17
15 -3 -3 29.2 9.4
-15 3 3 32.9 8.3
15 3 -3 59.59 6.5
15 3 -3 60.89 6.5
15 3 -3 52.49 6.3
-14 -3 3 50.99 19.5
14 -3 -3 81.69 22.7
-14 -3 3 80.29 45.1
-14 3 3 72.39 13.1
14 3 -3 85.19 9.8
14 3 -3 82.69 9.2
14 3 -3 87.79 9
13 -3 -3 6 7.2
-13 -3 3 7.9 9.3
-13 -3 3 8.9 15
13 -3 -3 3.1 4.2
13 3 -3 5.2 2.1
-13 3 3 10.1 4.4
13 3 -3 5.2 2.4
-13 3 3 11.3 5
13 3 -3 4 2.3
-12 -3 3 43.7 20.3
12 -3 -3 49.99 14.1
-12 -3 3 35.4 12.6
-12 -3 3 78.69 43.5
-12 3 3 50.39 16.4
12 3 -3 42.4 7.6
12 3 -3 39.7 7.7
12 3 -3 52.99 7.9
-12 3 3 34.2 8.9
-12 3 3 39 8.1
-11 -3 3 273.27 80.19
-11 -3 3 315.47 45.7
11 -3 -3 256.37 32.4
11 -3 -3 282.27 32.7
11 3 -3 289.57 24.9
11 3 -3 303.47 25.3
-11 3 3 289.97 27
-11 3 3 281.47 29.5
-11 3 3 294.27 28.1
11 3 -3 245.98 25.3
10 -3 -3 115.19 17.4
-10 -3 3 147.79 57.89
-10 -3 3 99.59 30.6
10 -3 -3 93.89 19.5
-10 3 3 124.59 13.9
10 3 -3 107.79 11.5
-10 3 3 106.09 17.6
10 3 -3 114.29 11.1
-10 3 3 100.79 12.3
10 3 -3 117.19 10.9
-9 -3 3 69.59 24.9
9 -3 -3 79.79 17
-9 -3 3 59.89 16.4
9 -3 -3 40 9.6
-9 -3 3 48.4 13.2
9 -3 -3 87.19 17.4
-9 -3 3 73.29 38.7
9 3 -3 64.99 7.1
9 3 -3 66.29 7.5
9 3 -3 68.29 6.9
-9 3 3 63.89 10.1
-9 3 3 94.29 13.4
-9 3 3 88.79 15
8 -3 -3 327.17 34.1
8 -3 -3 292.97 30.2
-8 -3 3 337.87 37.2
-8 -3 3 355.86 46.6
8 -3 -3 317.37 33.1
-8 -3 3 374.46 84.99
8 3 -3 316.67 27.2
-8 3 3 311.47 31.2
8 3 -3 324.67 26.9
-8 3 3 321.87 29.9
8 3 -3 317.47 27.6
-8 3 3 278.17 28.5
-7 -3 3 3.4 3.1
-7 -3 3 0.7 4.3
-7 -3 3 2.7 10.1
7 -3 -3 6.4 4.7
-7 -3 3 3.6 6.9
7 -3 -3 2.4 2.5
7 -3 -3 1.7 2.8
-7 -3 3 9.5 3.7
-7 -3 3 3.7 2.1
7 3 -3 4.3 1.4
-7 3 3 5.3 3
7 3 -3 4.2 1.8
-7 3 3 3.8 3.1
7 3 -3 2.9 1.5
-7 3 3 5 2.6
6 -3 -3 130.79 16.5
6 -3 -3 122.99 14.9
-6 -3 3 193.28 29.3
-6 -3 3 134.99 15.8
-6 -3 3 152.38 15.6
-6 -3 3 136.39 14.3
-6 -3 3 179.58 53.49
-6 3 3 142.99 16.6
6 3 -3 137.89 12.3
5 -3 -3 110.19 12.2
-5 -3 3 128.79 30.7
5 -3 -3 118.59 15.2
5 -3 -3 145.39 16.9
-5 -3 3 135.09 22.7
-5 -3 3 124.39 14.4
-5 -3 3 123.89 13.4
-5 -3 3 120.99 12.9
5 -3 -3 107.09 13.1
-5 -3 3 113.29 42.8
5 3 -3 115.19 10.6
-5 3 3 119.69 12.8
-5 3 3 121.09 12.1
-5 3 3 129.49 14.2
-4 -3 3 34.4 7.1
-4 -3 3 45.4 7.6
-4 -3 3 47.1 13.1
4 -3 -3 31.2 5.8
-4 -3 3 40 8.7
-4 -3 3 37.4 16.4
4 -3 -3 32 7.7
4 -3 -3 35.7 7.2
-4 -3 3 31.2 23
4 -3 -3 40.6 9.5
-4 3 3 35.4 5.7
4 3 -3 25.3 3.2
-4 3 3 38.1 8.1
-4 3 3 48.2 7.4
-3 -3 3 135.99 43.3
-3 -3 3 89.09 10.6
3 -3 -3 78.49 10.4
-3 -3 3 76.89 10.6
-3 -3 3 126.29 29.8
-3 -3 3 105.29 12.3
3 -3 -3 90.39 10
3 -3 -3 94.79 12
3 -3 -3 97.09 11.4
-3 -3 3 113.39 20.6
-3 3 3 119.59 16.3
-3 3 3 94.79 10.2
-3 3 3 96.69 9.6
2 -3 -3 572.74 58.79
2 -3 -3 669.63 58.49
-2 -3 3 680.43 59.39
2 -3 -3 753.62 60.19
-2 -3 3 694.73 65.49
-2 -3 3 686.03 60.89
-2 -3 3 677.13 90.39
2 -3 -3 694.23 59.59
2 -3 -3 709.23 60.79
-2 -3 3 660.63 59.79
-2 -3 3 840.12 77.69
-2 3 3 705.43 59.89
-2 3 3 716.03 57.89
-2 3 3 730.83 58.79
-1 -3 3 269.17 31.4
1 -3 -3 295.67 26.3
-1 -3 3 306.07 26.9
1 -3 -3 306.47 27.6
1 -3 -3 280.97 27
1 -3 -3 295.67 32.6
-1 -3 3 237.38 59.69
-1 -3 3 284.57 27.2
-1 -3 3 249.78 27.5
1 -3 -3 291.97 26.4
1 -3 -3 257.17 26.1
-1 3 3 304.87 25.1
-1 3 3 267.27 26.6
-1 3 3 305.27 25.8
0 -3 -3 728.63 67.09
0 -3 -3 856.01 67.39
0 -3 3 781.12 69.09
0 -3 -3 886.61 68.49
0 -3 -3 754.52 69.69
0 -3 -3 735.53 81.89
0 -3 3 820.72 67.79
0 -3 3 650.63 92.29
0 -3 3 806.42 73.39
0 -3 3 830.12 86.39
0 -3 -3 797.62 68.19
0 -3 -3 818.52 67.59
0 -3 3 717.03 67.99
0 3 3 849.22 66.09
0 3 3 865.31 66.89
0 3 3 723.53 67.29
-1 -3 -3 101.29 12
-1 -3 -3 161.28 37.4
-1 -3 -3 114.49 11.6
-1 -3 -3 105.89 11.5
1 -3 3 98.69 12.7
1 -3 3 123.89 21.4
1 -3 3 107.79 11.9
1 -3 3 96.09 12.2
1 -3 3 128.49 41.7
1 -3 3 94.09 28
-1 -3 -3 107.19 11.1
-1 -3 -3 85.79 12.8
-1 -3 -3 108.09 24.1
-1 -3 -3 103.99 12.1
1 3 3 87.89 11
1 3 3 124.39 11.6
1 3 3 100.69 10.4
-1 3 -3 106.49 9.2
2 -3 3 145.89 35.9
2 -3 3 132.49 15.1
-2 -3 -3 152.18 28.9
-2 -3 -3 125.99 13
2 -3 3 143.99 42.8
2 -3 3 109.99 14.2
-2 -3 -3 162.58 38
-2 -3 -3 124.49 13.9
2 -3 3 129.79 18
-2 -3 -3 139.09 13.8
-2 -3 -3 122.69 15.4
-2 -3 -3 135.39 13.6
2 -3 3 106.69 13.4
-2 -3 -3 135.89 14.5
2 3 3 136.39 13.2
2 3 3 127.49 13.3
2 3 3 123.59 12.4
-3 -3 -3 50.59 8.7
3 -3 3 77.39 12.5
3 -3 3 53.29 11
3 -3 3 66.79 14.9
-3 -3 -3 72.09 9.3
3 -3 3 66.59 11.5
-3 -3 -3 68.79 8.5
3 -3 3 35.3 19.8
-3 -3 -3 60.39 7.4
3 -3 3 46.1 8.8
-3 -3 -3 70.19 20.1
3 -3 3 52.59 6.6
3 -3 3 56.19 7.8
3 3 3 67.69 9.2
-3 3 -3 55.09 6.2
-3 3 -3 74.39 9.9
3 3 3 73.09 10.6
-3 3 -3 55.89 6.6
4 -3 3 7.6 3.4
4 -3 3 3 2.6
-4 -3 -3 4.9 3.6
4 -3 3 4.4 4.4
-4 -3 -3 3.2 2.1
4 -3 3 5.4 3
-4 -3 -3 4.5 8.1
-4 -3 -3 5.9 6.9
4 -3 3 3.7 3
-4 -3 -3 4.7 3.2
4 -3 3 2.4 2.2
4 -3 3 2.3 7
-4 3 -3 6.1 2.1
4 3 3 6.3 3.2
4 3 3 8.6 2.9
-4 3 -3 6.9 2.9
-4 3 -3 4.8 2.2
4 3 3 1.2 1.7
-5 -3 -3 212.98 32.7
5 -3 3 230.98 37.3
5 -3 3 235.58 23.3
-5 -3 -3 258.87 44.2
-5 -3 -3 276.57 26.5
5 -3 3 255.97 27.9
5 -3 3 207.78 22.7
5 -3 3 217.28 23.7
-5 -3 -3 279.47 25.4
5 3 3 222.98 22
5 3 3 240.78 21.9
-5 3 -3 240.68 21.5
5 3 3 198.08 22.2
-5 3 -3 273.87 23.6
-5 3 -3 263.97 22.5
-6 -3 -3 469.65 44.1
-6 -3 -3 601.44 52.79
6 -3 3 412.36 41.7
-6 -3 -3 400.56 52.79
6 -3 3 407.96 41.1
6 -3 3 456.95 42.8
-6 -3 -3 470.85 67.39
6 -3 3 452.65 43.6
-6 3 -3 462.55 40.8
6 3 3 447.06 40.9
-6 3 -3 487.65 42.3
6 3 3 493.65 40.5
-6 3 -3 497.15 40.2
-7 -3 -3 262.47 61.39
-7 -3 -3 277.27 29.6
7 -3 3 245.28 28.2
-7 -3 -3 323.27 32.4
7 -3 3 237.28 25.8
7 -3 3 263.07 28.5
-7 -3 -3 284.67 39.6
-7 3 -3 283.37 27.2
7 3 3 270.97 25.1
-7 3 -3 277.07 25.1
7 3 3 251.37 25.3
-7 3 -3 288.47 26.2
7 3 3 306.57 25.3
-8 -3 -3 403.46 40.7
8 -3 3 382.26 38.8
-8 -3 -3 373.66 41.9
8 -3 3 343.97 38.7
-8 -3 -3 311.37 72.99
-8 -3 -3 404.76 51.29
-8 3 -3 366.16 35.7
-8 3 -3 387.96 34.9
-8 3 -3 387.86 37.1
8 3 3 463.85 35.5
8 3 3 378.56 34.6
8 3 3 433.56 34.7
-9 -3 -3 122.39 24.9
9 -3 3 141.49 17.5
-9 -3 -3 134.29 33.8
-9 -3 -3 111.79 44.4
-9 -3 -3 127.59 23.2
-9 3 -3 112.89 13.3
9 3 3 126.89 12.8
9 3 3 127.09 13.3
9 3 3 123.49 13.1
-9 3 -3 129.09 14.7
-9 3 -3 124.79 18.6
10 -3 3 363.36 37.9
-10 -3 -3 363.96 50.29
10 -3 3 393.66 40.2
10 -3 3 346.27 39
-10 -3 -3 351.26 42.4
-10 -3 -3 287.17 74.59
10 3 3 373.86 33.5
-10 3 -3 374.16 36.4
-10 3 -3 377.76 35.2
-10 3 -3 345.77 33.8
10 3 3 417.86 33.5
10 3 3 387.56 32.9
11 -3 3 42.4 18.9
11 -3 3 47.8 13.8
-11 -3 -3 31.2 16.6
11 -3 3 36 11.1
-11 -3 -3 46 29.3
-11 -3 -3 35.6 12.7
11 3 3 51.69 10.5
-11 3 -3 30.1 7.6
-11 3 -3 30.3 8.6
-11 3 -3 35.2 8.6
11 3 3 26.2 5.6
12 -3 3 6.2 4.3
-12 -3 -3 1.4 9.4
12 -3 3 1.7 2.9
12 -3 3 1.3 3.9
-12 -3 -3 0.3 2.7
-12 -3 -3 4.7 7.9
-12 -3 -3 1.1 3.6
12 3 3 2.6 1.9
12 3 3 0.5 1.5
-12 3 -3 1.7 2
-12 3 -3 1 1.8
-12 3 -3 -0.2 1.2
12 3 3 2.9 1.8
13 -3 3 14.3 7.6
-13 -3 -3 13.2 8.1
-13 -3 -3 19.5 15
13 -3 3 4 6.3
13 -3 3 8.2 6.7
13 -3 3 9.1 8.4
-13 3 -3 6.7 3.6
-13 3 -3 13.2 4.7
13 3 3 16.6 3.8
-13 3 -3 14.7 6.2
14 -3 3 2.2 3.3
-14 -3 -3 -0.4 3.2
14 -3 3 2.2 4.6
14 3 3 0.8 1.4
-14 3 -3 1.3 2.2
14 3 3 1.8 1.4
14 3 3 1.6 1.5
15 -3 3 4.3 3.7
15 -3 3 3.7 2.8
15 3 3 3 2.1
-15 3 -3 2.7 2.3
15 3 3 2.5 1.5
16 3 3 4.4 1.7
15 -4 -3 6.1 4.8
-15 4 3 5.6 3.2
14 -4 -3 264.97 26.5
14 4 -3 252.37 22.4
14 4 -3 243.88 22.5
13 -4 -3 1.2 2.1
-13 -4 3 1.7 4.8
-13 4 3 1.9 2.2
13 4 -3 0.5 0.9
13 4 -3 0.8 1
-13 4 3 1.1 1.9
-12 -4 3 16.2 24.1
12 -4 -3 39.5 11.2
12 -4 -3 35.9 16.2
-12 -4 3 13 11.3
12 4 -3 45.1 5.2
-12 4 3 35.4 11.6
12 4 -3 32.7 5.1
-12 4 3 31.2 6.9
-12 4 3 42 8.8
11 -4 -3 1.1 2.9
-11 -4 3 3.3 15
-11 -4 3 -0.2 5.1
-11 4 3 0.5 1.3
-11 4 3 1 2.4
11 4 -3 0.3 0.7
-11 4 3 2.5 2
11 4 -3 0.2 0.7
10 -4 -3 93.59 19.3
-10 -4 3 128.39 58.59
10 -4 -3 125.39 17.9
-10 -4 3 161.58 41.5
10 4 -3 129.19 11.9
-10 4 3 113.19 13.6
-10 4 3 129.29 15
10 4 -3 133.79 12.2
-10 4 3 117.69 18.8
-9 -4 3 281.17 108.69
9 -4 -3 527.95 47.7
9 -4 -3 546.75 49.1
-9 -4 3 497.45 65.49
9 4 -3 472.95 40.3
-9 4 3 482.95 45.7
-9 4 3 409.56 42.4
9 4 -3 498.15 40.8
-9 4 3 466.35 44
8 -4 -3 1.7 2.7
8 -4 -3 10.2 7.3
-8 -4 3 10.3 12
8 -4 -3 8.1 5.4
-8 -4 3 3.7 11.6
-8 -4 3 6.7 6.1
-8 4 3 3 2.7
-8 4 3 4.7 2.5
8 4 -3 7.8 2
8 4 -3 6 2.1
-8 4 3 3.5 3.3
7 -4 -3 201.08 23.3
-7 -4 3 225.98 19.9
-7 -4 3 163.98 59.79
-7 -4 3 205.88 27.3
7 -4 -3 161.58 19.9
7 -4 -3 183.68 21.6
-7 -4 3 199.98 21.8
-7 -4 3 229.68 48.3
-7 4 3 172.58 19.8
-7 4 3 186.88 19.1
-7 4 3 184.18 21.3
7 4 -3 201.68 18.5
7 4 -3 194.08 16.8
-6 -4 3 64.09 14.1
6 -4 -3 76.99 13.8
-6 -4 3 84.59 16.9
-6 -4 3 67.79 17.6
-6 -4 3 72.99 29.2
-6 -4 3 68.99 37.8
-6 -4 3 63.49 12.4
6 -4 -3 46.7 10
6 4 -3 64.89 6.5
-6 4 3 84.39 17.5
-6 4 3 67.09 11.2
-5 -4 3 68.99 11.8
5 -4 -3 59.39 9
5 -4 -3 69.79 14
-5 -4 3 44.3 14
-5 -4 3 56.79 11.9
-5 -4 3 34.2 27
-5 -4 3 50.89 9.6
-5 -4 3 100.89 32.6
5 -4 -3 68.09 9.6
5 -4 -3 70.79 11.8
-5 4 3 69.49 10.1
5 4 -3 55.79 6
-5 4 3 63.49 10.9
-5 4 3 76.89 12.7
4 -4 -3 492.15 43.4
4 -4 -3 500.05 44.4
-4 -4 3 542.65 45.6
4 -4 -3 475.45 45.8
-4 -4 3 507.75 44.7
4 -4 -3 474.45 44.7
-4 -4 3 541.75 66.19
-4 -4 3 493.15 83.79
-4 -4 3 628.14 55.49
-4 -4 3 505.75 46.8
4 4 -3 433.86 41.1
-4 4 3 475.25 43
-4 4 3 503.35 45.6
-4 4 3 530.75 44.5
-3 -4 3 41.9 20.3
3 -4 -3 24.9 6.9
3 -4 -3 34.5 6.9
-3 -4 3 22.7 9.3
-3 -4 3 31.8 7.7
-3 -4 3 30.3 6.8
-3 -4 3 31.3 8.7
3 -4 -3 19.3 5.6
-3 -4 3 17.6 21.6
3 -4 -3 28.5 5.9
-3 4 3 27.1 5.6
-3 4 3 19.6 5.5
-3 4 3 26.5 7.2
2 -4 -3 1 1.3
-2 -4 3 6.4 4.1
-2 -4 3 1.7 1.8
-2 -4 3 2.9 2.7
-2 -4 3 4.5 6.9
2 -4 -3 0.9 1.9
2 -4 -3 1 1.6
-2 -4 3 0.3 3.6
2 -4 -3 2.7 2
-2 4 3 4.5 2.8
-2 4 3 1.7 1.8
-2 4 3 1.9 2.1
1 -4 -3 257.47 22.3
1 -4 -3 212.68 23.7
-1 -4 3 248.38 25.3
1 -4 -3 240.68 23.4
-1 -4 3 254.77 26.7
-1 -4 3 283.77 25.3
-1 -4 3 245.68 30.8
1 -4 -3 243.48 24.6
-1 -4 3 306.97 56.49
-1 -4 3 166.68 57.39
-1 4 3 235.68 22.6
-1 4 3 236.58 35.7
-1 4 3 269.67 24
0 -4 3 83.09 19.9
0 -4 3 76.89 37.3
0 -4 -3 89.19 10.9
0 -4 -3 63.09 29.6
0 -4 -3 81.59 10.4
0 -4 -3 82.99 11
0 -4 3 92.89 16.3
0 -4 3 114.49 16.6
0 -4 3 99.99 12
0 -4 3 104.99 33.2
0 4 -3 93.29 8.5
0 4 3 104.59 11.4
0 4 3 96.99 10.2
1 -4 3 34.6 7.9
1 -4 3 29.7 8
1 -4 3 13 19.3
1 -4 3 19.1 15
-1 -4 -3 26.9 6.6
-1 -4 -3 30.4 6.9
1 -4 3 26 8.1
-1 -4 -3 32.7 6.7
1 -4 3 26.4 10.5
1 4 3 23.7 6.4
1 4 3 31.1 6.1
-2 -4 -3 130.69 14.1
2 -4 3 141.89 39.2
2 -4 3 124.99 16.3
2 -4 3 128.49 15.1
2 -4 3 130.09 16
-2 -4 -3 137.79 33
2 -4 3 136.49 25
-2 -4 -3 121.29 14.2
2 4 3 116.79 13.2
-2 4 -3 139.49 12.4
2 4 3 146.89 15.1
-3 -4 -3 119.59 30.6
3 -4 3 122.49 15.8
-3 -4 -3 141.29 47
3 -4 3 106.29 14.2
3 -4 3 133.89 16.3
3 -4 3 126.79 36.9
3 -4 3 142.29 25.1
-3 -4 -3 142.39 14.6
3 4 3 109.89 12.6
3 4 3 137.79 14.8
3 4 3 121.69 13.6
-3 4 -3 129.79 12.3
-3 4 -3 128.49 13
-4 -4 -3 893.31 64.39
4 -4 3 804.62 71.39
-4 -4 -3 598.84 91.69
-4 -4 -3 666.73 79.39
4 -4 3 756.22 65.99
4 -4 3 667.63 65.49
4 -4 3 709.73 64.19
4 4 3 660.73 62.39
-4 4 -3 769.42 61.69
-4 4 -3 738.73 62.39
-4 4 -3 742.73 63.49
4 4 3 708.53 61.79
-5 -4 -3 98.89 39.5
5 -4 3 148.09 17.7
-5 -4 -3 158.28 35.6
5 -4 3 152.38 17
5 4 3 148.39 14.8
-5 4 -3 164.28 15.1
-5 4 -3 162.28 15.9
5 4 3 153.48 15.6
-5 4 -3 157.28 16.8
5 4 3 127.79 15.7
6 -4 3 351.16 38.2
-6 -4 -3 346.87 50.79
6 -4 3 368.36 36.9
6 -4 3 373.56 36.2
6 4 3 416.66 35
6 4 3 396.36 34.4
-6 4 -3 382.36 36.5
-6 4 -3 426.96 34.8
6 4 3 375.06 35.4
-6 4 -3 411.66 35.8
-7 -4 -3 635.44 75.49
-7 -4 -3 611.94 93.89
7 -4 3 623.64 58.69
7 -4 3 620.24 57.69
7 -4 3 630.24 55.29
7 -4 3 607.14 56.99
7 -4 3 553.74 59.29
-7 4 -3 657.23 55.89
7 4 3 737.93 56.79
-7 4 -3 716.13 58.69
7 4 3 683.03 55.59
7 4 3 692.43 55.79
-7 4 -3 654.63 57.09
-8 -4 -3 43.9 19.6
8 -4 3 37.4 10.1
8 -4 3 42.3 10.9
8 -4 3 51.19 9.3
-8 -4 -3 21.8 20.8
-8 4 -3 42 7.5
-8 4 -3 28.8 8
8 4 3 43.7 7
8 4 3 40.9 6.8
-8 4 -3 35.5 7.8
8 4 3 40.9 7.7
-9 -4 -3 9.7 14.7
9 -4 3 7.2 4.5
-9 -4 -3 6.2 7.7
9 -4 3 13.4 6
-9 4 -3 6.4 3.7
9 4 3 14.3 3.7
-9 4 -3 4.8 3.2
9 4 3 13.2 3.9
-9 4 -3 8.9 3.5
9 4 3 6 2.5
10 -4 3 85.49 16.3
-10 -4 -3 45.8 31.3
10 -4 3 103.39 15
-10 -4 -3 94.09 28.8
10 -4 3 116.89 14
-10 4 -3 99.29 12.1
10 4 3 115.19 11.8
-10 4 -3 121.99 13.7
10 4 3 126.59 11.5
10 4 3 118.09 11.8
-10 4 -3 99.59 15.8
11 -4 3 4.3 5.1
-11 -4 -3 11.5 20.2
11 -4 3 6.5 6.1
-11 -4 -3 7.4 11.9
11 -4 3 2.7 2.9
11 4 3 4.9 2.1
11 4 3 1.5 1.4
11 4 3 5.1 3.2
-11 4 -3 -0.2 1.1
12 -4 3 75.49 13.3
12 -4 3 102.89 15.3
-12 -4 -3 97.39 26.2
-12 4 -3 74.29 12.4
12 4 3 73.49 9.3
12 4 3 127.39 13.1
-12 4 -3 88.69 10.8
-12 4 -3 70.89 11.3
-13 -4 -3 5.4 6.9
13 4 3 9.6 2.7
13 4 3 4.9 2.3
-13 4 -3 7.9 3.1
13 4 3 9.9 2.7
-13 4 -3 19.4 5.7
-13 4 -3 2.4 3.1
-14 -4 -3 45.7 14.2
-14 4 -3 53.29 8
-12 5 3 171.98 17.3
-12 5 3 166.08 17
-11 -5 3 142.39 34.6
-11 5 3 160.88 19.4
-11 5 3 232.88 21
-11 5 3 219.88 21.2
11 5 -3 231.48 19.3
-10 -5 3 -0.1 3.9
-10 5 3 3.7 2.7
-10 5 3 2.5 2
-10 5 3 4.7 2.8
10 5 -3 2.5 1.4
10 5 -3 2 1.3
-9 -5 3 22 47.3
-9 -5 3 47.7 21.4
-9 5 3 47.2 9.7
-9 5 3 51.59 9.2
9 5 -3 64.89 6.3
-9 5 3 46 9.4
-8 -5 3 59.89 24.7
-8 5 3 84.49 13.7
8 5 -3 83.49 7.7
-8 5 3 71.49 12.9
-8 5 3 66.89 12.3
-7 -5 3 13.4 23.7
-7 -5 3 11.5 9.5
-7 -5 3 11.2 12.3
-7 5 3 15.9 4.9
-7 5 3 13.4 4.9
-7 5 3 11.2 4.9
-6 -5 3 27.5 6.1
6 -5 -3 23.5 6.4
-6 -5 3 25.9 9.8
-6 -5 3 15.4 13.2
-6 -5 3 24.8 7.2
-6 -5 3 14.9 22.9
-6 -5 3 35.3 7.7
-6 5 3 28.4 6.4
-6 5 3 18.9 5.8
-6 5 3 23.9 6.3
-5 -5 3 27.3 31.9
-5 -5 3 52.19 10.7
-5 -5 3 48.7 33.4
-5 -5 3 26.4 10.4
5 -5 -3 39.1 8
-5 5 3 64.99 10.8
-5 5 3 51.39 13.9
-4 -5 3 365.76 30.7
-4 -5 3 318.57 31.3
-4 -5 3 185.48 49.1
-4 -5 3 316.87 29.2
4 -5 -3 292.17 30.7
-4 -5 3 278.37 35.5
-4 5 3 310.97 29.3
-4 5 3 250.07 28.4
-4 5 3 303.67 28
-3 -5 3 636.84 85.59
-3 -5 3 785.92 65.89
3 -5 -3 683.73 62.59
-3 -5 3 702.83 70.89
-3 -5 3 801.52 63.39
-3 -5 3 776.22 63.99
3 -5 -3 727.23 61.59
-3 5 3 630.24 61.79
-3 5 3 714.63 62.69
-3 5 3 673.73 61.19
-2 -5 3 37.6 12.5
-2 -5 3 47.2 9.7
2 -5 -3 42.1 8.6
-2 -5 3 68.69 13.6
2 -5 -3 46.2 8.3
-2 -5 3 60.69 10.3
-2 -5 3 31.8 18.9
-2 5 3 63.59 9.7
-2 5 3 44 9.2
-2 5 3 39.5 8
-1 -5 3 691.93 61.69
-1 -5 3 727.23 60.49
-1 -5 3 729.63 59.59
-1 -5 3 456.05 75.69
1 -5 -3 663.23 58.49
-1 -5 3 649.93 66.29
-1 5 3 666.93 58.59
-1 5 3 644.74 57.09
0 -5 3 626.14 53.49
0 -5 3 454.05 71.39
0 -5 3 660.63 61.69
0 -5 -3 555.14 52.19
0 -5 3 552.34 53.69
0 -5 3 623.84 55.99
0 5 3 630.44 53.09
1 -5 3 171.58 22.3
1 -5 3 213.98 21.7
1 -5 3 120.99 38.7
-1 -5 -3 207.88 20.7
1 -5 3 190.38 22
1 -5 3 205.78 27.1
-1 5 -3 222.48 18.2
1 5 3 195.48 21
1 5 3 189.58 19.9
-2 -5 -3 3.7 2.5
2 -5 3 6.4 10.3
2 -5 3 7.7 6.2
2 -5 3 4.5 3.6
-2 -5 -3 -0.9 5.3
2 -5 3 1.3 2.8
2 -5 3 0.5 1.5
-2 5 -3 2.7 2.2
2 5 3 1.3 1.8
-2 5 -3 4.8 2.3
2 5 3 1.9 2.8
-3 -5 -3 27.4 15.1
3 -5 3 23.9 7.8
3 -5 3 29.5 8.5
-3 -5 -3 38.2 8.2
3 -5 3 21.6 6.3
3 5 3 35.5 7
-3 5 -3 29.6 5.6
-3 5 -3 37.6 6.8
-4 -5 -3 109.69 36.9
-4 5 -3 224.58 23.3
5 -5 3 564.54 50.39
-5 -5 -3 495.45 67.59
5 -5 3 562.24 51.79
5 -5 3 575.24 52.89
-5 5 -3 628.44 48.8
-5 5 -3 557.84 49.5
5 5 3 567.34 48.5
5 5 3 518.15 49.2
-6 -5 -3 30.1 16.9
6 -5 3 52.89 9.3
6 -5 3 45.2 10.4
-6 5 -3 51.89 8.3
-6 5 -3 61.09 10.1
6 5 3 54.69 8.8
6 5 3 62.49 8.6
-7 -5 -3 12.4 10.8
7 -5 3 13.5 5.6
-7 5 -3 17.2 5.1
7 5 3 20.3 4.8
-7 5 -3 11.2 4
7 5 3 21.8 4.5
-8 -5 -3 1.1 4.8
8 -5 3 6.6 4
-8 5 -3 3.9 2.4
-8 5 -3 2.1 2.3
-8 5 -3 3.6 2.9
8 5 3 4 1.8
8 5 3 4.1 1.8
9 -5 3 2 2.4
-9 -5 -3 1.3 4.5
-9 5 -3 -0.1 1.4
9 5 3 0.7 1.1
9 5 3 0 0.9
-9 5 -3 1.2 2.9
-9 5 -3 1.4 1.9
10 -5 3 30.7 7.2
-10 -5 -3 25.9 14.6
-10 5 -3 32.5 7.6
10 5 3 38.9 4.8
10 5 3 36.4 5.5
-10 5 -3 48.1 10.1
11 -5 3 38 8.5
12 5 3 158.88 13.9
-12 5 -3 142.19 15.9
-9 6 3 196.28 20.6
-8 -6 3 3.1 5.6
-8 6 3 13.6 5
-7 -6 3 8.2 9.1
-7 6 3 1.1 1.7
-7 6 3 4.3 2.3
-6 -6 3 35.3 17.5
-6 6 3 83.89 10
-5 -6 3 4.2 8.9
-5 6 3 5.8 3.1
-5 6 3 0.9 1.5
-4 -6 3 7.6 3.2
-4 -6 3 5.7 9.6
-4 6 3 7.4 3.5
-3 -6 3 9 3.5
-3 -6 3 9.6 3.4
-3 -6 3 8.8 9.6
-3 6 3 7.1 3.6
-2 -6 3 32.4 6.6
-2 -6 3 27.7 6.2
-2 -6 3 4.3 8.3
2 -6 -3 20.5 6.8
-2 6 3 36.7 7.6
-2 6 3 20.7 5.6
-1 -6 3 320.97 28.1
-1 -6 3 310.07 28.6
1 -6 -3 286.27 27.2
-1 6 3 294.77 28
-1 6 3 257.37 26.6
0 -6 3 7.4 3.5
0 -6 3 11.4 4.1
0 -6 -3 5.7 2.8
0 6 3 15.5 5
0 6 3 10.4 3.9
1 -6 3 3 2.4
1 -6 3 3.3 2.5
2 -6 3 1.8 1.8
2 -6 3 1.2 1.9
2 6 3 2.5 2
2 6 3 2.6 2.5
3 -6 3 301.47 26.3
3 -6 3 270.77 27.1
3 6 3 259.37 24.2
4 -6 3 6.1 3.2
4 -6 3 4.1 2.6
-4 6 -3 5 2.7
4 6 3 8.7 2.9
5 -6 3 31.7 7.3
5 6 3 52.99 5.6
5 6 3 37.8 5.3
-5 6 -3 48.7 7.7
-5 6 -3 33 5.9
6 -6 3 1.9 1.9
-6 6 -3 4 2.9
7 -6 3 1.8 1.8
7 6 3 2.6 1.6
-7 6 -3 3 2.1
-8 6 -3 3.4 2.1
-17 0 4 175.48 27.2
-16 0 4 54.79 34.2
-15 0 4 5.1 7.3
15 0 -4 8 3
-15 0 4 17.6 14.5
14 0 -4 -0.2 1.4
-14 0 4 3.6 6.8
14 0 -4 1.9 2.1
14 0 -4 3.6 2.4
-14 0 4 4.3 8.2
13 0 -4 5.9 2.8
-13 0 4 -0.7 3.6
13 0 -4 10 6.9
-13 0 4 7.5 11.3
13 0 -4 8.1 3.2
13 0 -4 5 4.6
13 0 -4 2.6 2.1
12 0 -4 46.8 7.8
12 0 -4 31.1 6
12 0 -4 36.4 6.7
-12 0 4 38.6 19
-12 0 4 23.3 12.9
12 0 -4 25.7 10.1
12 0 -4 45.4 14
-11 0 4 190.88 38.8
11 0 -4 234.78 21.6
-11 0 4 236.98 24.1
-11 0 4 204.48 50.99
11 0 -4 227.48 21.2
11 0 -4 230.78 27.6
11 0 -4 248.38 22
-11 0 4 236.88 37.8
10 0 -4 411.36 41.1
10 0 -4 404.86 34.4
10 0 -4 390.26 33.9
-10 0 4 416.96 37
-10 0 4 340.87 52.29
10 0 -4 369.16 39.8
-10 0 4 409.06 51.29
-9 0 4 813.72 68.09
9 0 -4 845.92 72.39
9 0 -4 768.72 65.69
9 0 -4 753.72 71.19
-9 0 4 792.32 86.29
9 0 -4 825.22 66.09
9 0 -4 818.02 65.39
-9 0 4 654.13 79.29
8 0 -4 10.5 4.7
8 0 -4 16.9 3.4
8 0 -4 21.7 7.6
-8 0 4 14.1 9.6
-8 0 4 28 6.6
-8 0 4 29.8 16
7 0 -4 1390.96 125.69
-7 0 4 1537.55 138.79
-7 0 4 1537.75 123.29
7 0 -4 1382.16 121.19
7 0 -4 1560.84 121.09
-7 0 4 1563.84 135.49
7 0 -4 1541.65 126.29
7 0 -4 1433.56 121.49
6 0 -4 255.47 28.8
6 0 -4 294.57 25.7
6 0 -4 332.67 25.4
-6 0 4 297.57 27.2
6 0 -4 274.07 25.4
-6 0 4 336.57 37
6 0 -4 335.67 29.8
-6 0 4 285.57 37.7
5 0 -4 1593.34 139.59
-5 0 4 1705.93 141.89
5 0 -4 1971.7 143.69
-5 0 4 1647.34 139.79
-5 0 4 1736.03 149.99
5 0 -4 1625.34 142.19
-5 0 4 1885.21 154.78
5 0 -4 1713.63 139.39
5 0 -4 1671.13 139.79
4 0 -4 902.21 71.09
4 0 -4 820.62 68.29
4 0 -4 836.72 67.79
4 0 -4 795.52 70.19
-4 0 4 899.11 81.59
-4 0 4 825.92 76.69
4 0 -4 778.82 67.99
3 0 -4 318.37 27.7
-3 0 4 305.67 37
3 0 -4 298.57 27.1
-3 0 4 254.87 31.5
-3 0 4 324.57 25.9
-1 0 4 3372.66 325.17
-1 0 4 3986.8 321.47
-1 0 4 4621.54 336.47
0 0 -4 422.36 34
0 0 4 370.26 32.6
0 0 4 395.76 34.1
0 0 4 321.67 37.1
0 0 -4 432.36 32.4
-2 0 -4 1042.8 83.69
-2 0 -4 1029.4 81.59
2 0 4 965.1 86.89
2 0 4 961.7 81.79
3 0 4 1531.55 134.79
-3 0 -4 1688.13 131.99
-3 0 -4 1553.14 129.09
3 0 4 1639.94 128.99
-3 0 -4 1538.15 129.59
-4 0 -4 2491.55 199.68
4 0 4 2331.57 199.88
-4 0 -4 2528.25 203.08
-4 0 -4 2465.05 200.18
4 0 4 2493.25 199.28
4 0 4 2327.37 199.38
4 0 4 2633.74 206.68
-4 0 -4 2465.95 204.08
5 0 4 331.67 29
5 0 4 319.67 28.4
5 0 4 331.57 34.8
-5 0 -4 357.06 32.9
-5 0 -4 314.87 29.2
-5 0 -4 348.87 28.8
5 0 4 347.57 28.3
-5 0 -4 339.87 33.7
-6 0 -4 1104.69 97.19
6 0 4 1059.49 91.29
6 0 4 1050.59 91.89
-6 0 -4 1153.68 93.29
6 0 4 1098.39 91.19
-6 0 -4 1170.98 98.79
6 0 4 1183.18 99.59
-6 0 -4 1107.19 91.89
-6 0 -4 1157.48 93.09
7 0 4 82.59 9.1
-7 0 -4 114.59 21.4
7 0 4 86.29 8.3
-7 0 -4 111.39 13.7
-7 0 -4 79.69 9.5
7 0 4 78.89 8.4
-7 0 -4 91.09 17
7 0 4 102.19 15.3
-7 0 -4 74.39 8.8
-8 0 -4 349.27 37.3
-8 0 -4 308.37 28.6
-8 0 -4 267.47 27.6
8 0 4 330.07 35.9
8 0 4 337.67 27.9
8 0 4 323.97 27.1
8 0 4 290.27 27.9
-8 0 -4 329.27 29.8
9 0 4 1435.46 122.19
9 0 4 1557.24 123.39
-9 0 -4 1376.26 132.59
-9 0 -4 1504.05 134.99
-9 0 -4 1479.65 125.19
9 0 4 1539.05 122.09
9 0 4 1535.65 132.99
10 0 4 33.3 12.8
-10 0 -4 28.7 7.4
10 0 4 31.6 7.4
10 0 4 22.8 5.5
10 0 4 20.3 4.5
-10 0 -4 30.1 13.8
11 0 4 5.8 3.2
11 0 4 -0.2 2.9
-11 0 -4 7.5 7.7
-11 0 -4 9.8 4.5
-11 0 -4 3.5 8.3
12 0 4 3 4.1
12 0 4 5.8 3.1
-12 0 -4 5.2 3.9
-12 0 -4 0.1 3.5
-12 0 -4 16.3 16.1
-13 0 -4 257.97 26.3
-13 0 -4 223.88 36
13 0 4 248.48 23.8
-14 0 -4 23 9
14 0 4 19.6 4.9
-14 0 -4 14.8 20.1
-14 0 -4 5.3 6.1
15 0 4 37.9 7.3
15 0 4 45.2 15.6
16 0 4 54.19 8
16 0 4 52.69 14.3
-17 0 -4 25 10.2
17 -1 -4 3.4 4.4
17 -1 -4 2.2 1.7
16 -1 -4 151.48 14.4
16 -1 -4 112.59 18.1
16 -1 -4 112.79 24.8
16 1 -4 140.89 13.9
16 1 -4 157.38 14.4
-16 1 4 65.89 28.2
-15 -1 4 49 22.3
15 -1 -4 110.69 21.5
15 -1 -4 78.69 19.5
15 -1 -4 71.59 11.3
-15 1 4 74.69 14.2
15 1 -4 95.89 10.3
15 1 -4 98.49 10.6
15 1 -4 98.69 10.6
14 -1 -4 2.1 3.2
-14 -1 4 -0.7 3.5
-14 -1 4 1.8 6.4
-14 -1 4 3.8 13.7
14 -1 -4 2.2 3.4
14 1 -4 1.7 1.8
14 1 -4 1.3 1.4
-14 1 4 4.9 10.2
-14 1 4 5 9.9
14 1 -4 1.6 2
13 -1 -4 131.19 19.4
-13 -1 4 139.89 25.2
13 -1 -4 125.99 20.2
-13 -1 4 108.79 31
13 -1 -4 123.59 13.6
-13 -1 4 105.09 27.7
-13 -1 4 149.79 51.29
-13 1 4 116.49 38.3
13 1 -4 138.89 13.4
-13 1 4 116.09 18.2
13 1 -4 126.59 13.4
13 1 -4 122.49 12.8
-13 1 4 79.19 27.2
12 -1 -4 82.19 12.9
-12 -1 4 84.89 35.4
-12 -1 4 103.19 21.6
-12 -1 4 110.09 31.4
12 -1 -4 112.99 23.2
12 -1 -4 76.99 17.2
12 1 -4 123.59 19.2
12 1 -4 108.49 10.5
12 1 -4 85.49 14
-12 1 4 92.59 32
-12 1 4 114.39 17.3
-12 1 4 65.49 25
11 -1 -4 46.5 8.1
-11 -1 4 55.99 21.3
11 -1 -4 39.5 11.2
-11 -1 4 56.19 28.6
11 -1 -4 64.59 16
-11 -1 4 30.1 13.9
-11 -1 4 50.99 16.9
11 1 -4 56.89 6.4
-11 1 4 32 15.4
11 1 -4 61.49 8.8
11 1 -4 38.4 6.4
-11 1 4 25.4 17.3
-11 1 4 71.49 12.4
10 -1 -4 1.1 1.6
-10 -1 4 0.1 5
10 -1 -4 4.1 4.1
10 -1 -4 0.5 1.2
10 -1 -4 1.1 1.4
-10 -1 4 7.1 7.5
-10 -1 4 6 5.8
-10 -1 4 -0.5 3
10 1 -4 3.4 4.2
10 1 -4 0.8 1
10 1 -4 0.1 0.9
10 1 -4 5 2.4
-9 -1 4 199.98 27.4
-9 -1 4 210.48 30.2
9 -1 -4 199.08 18.2
9 -1 -4 217.78 24.3
9 -1 -4 200.58 18.6
-9 -1 4 150.78 24.7
-9 -1 4 228.18 39.9
9 -1 -4 238.38 29.9
9 -1 -4 202.18 23.3
-9 1 4 233.58 35.2
-9 1 4 217.08 20.8
9 1 -4 173.48 17.9
9 1 -4 196.88 17.4
-9 1 4 213.08 20.5
9 1 -4 208.98 17.8
-9 1 4 193.48 18.6
9 1 -4 168.18 22.3
-9 1 4 125.39 30.8
-8 -1 4 246.48 34.9
-8 -1 4 376.46 39.3
8 -1 -4 345.27 34.3
8 -1 -4 340.07 28.9
-8 -1 4 313.77 39.3
8 -1 -4 343.67 29.2
8 -1 -4 288.37 32.5
8 -1 -4 333.27 29.2
-8 -1 4 342.07 49.5
-8 1 4 356.36 29.4
-8 1 4 336.97 31.1
8 1 -4 324.87 28
-8 1 4 374.36 30.4
-8 1 4 341.07 44.2
8 1 -4 341.67 28.9
8 1 -4 327.97 28.3
8 1 -4 319.67 33.3
-7 -1 4 6.9 9.4
7 -1 -4 11.8 3.2
-7 -1 4 12.8 7
7 -1 -4 16.7 6.1
7 -1 -4 7 4.3
-7 -1 4 13.4 8.2
7 -1 -4 14.2 3.2
7 -1 -4 37.3 9.2
-7 1 4 9.5 3.9
-7 1 4 11.7 3.2
7 1 -4 11.8 2.9
-7 1 4 14.3 9
7 1 -4 11.5 2.6
-7 1 4 15.8 4.2
-7 1 4 16.5 10.5
7 1 -4 12.1 5.4
-6 -1 4 368.46 36.2
6 -1 -4 423.76 38.7
6 -1 -4 380.16 35.5
-6 -1 4 408.36 43.5
6 -1 -4 455.85 39.9
6 -1 -4 414.66 35.3
-6 -1 4 381.86 51.69
-6 -1 4 415.16 43.7
6 -1 -4 427.26 36
-6 1 4 424.26 48.4
-6 1 4 449.66 35.8
-6 1 4 404.36 36.3
6 1 -4 427.56 35.2
-6 1 4 436.86 37.4
6 1 -4 447.56 34.6
6 1 -4 419.76 38.7
5 -1 -4 374.46 32.1
-5 -1 4 273.37 27.4
5 -1 -4 346.57 30.3
-5 -1 4 338.17 37
5 -1 -4 302.67 26.6
-5 -1 4 350.16 43.9
-5 -1 4 314.67 33.4
5 -1 -4 290.57 29.7
5 -1 -4 296.47 26.3
5 -1 -4 280.47 26.6
-5 1 4 321.47 38.1
5 1 -4 327.47 26.7
-5 1 4 308.07 28.1
-5 1 4 307.37 26.6
5 1 -4 313.27 25.7
-5 1 4 334.47 27.5
5 1 -4 279.37 28.6
4 -1 -4 175.08 15.2
-4 -1 4 177.38 17.1
4 -1 -4 153.68 15.5
-4 -1 4 127.19 18.7
4 -1 -4 175.28 18.3
-4 -1 4 188.38 23
4 -1 -4 192.28 17.9
-4 -1 4 141.09 19.6
4 -1 -4 163.48 15.5
-4 1 4 177.98 25
4 1 -4 182.68 15.4
4 1 -4 198.88 14.6
-4 1 4 192.88 16.3
-4 1 4 180.88 15.5
4 1 -4 180.88 17.3
4 1 -4 163.68 14.6
3 -1 -4 2477.85 202.28
3 -1 -4 2557.94 205.18
-3 -1 4 2582.04 221.68
3 -1 -4 2452.65 201.98
-3 -1 4 2105.09 205.88
-3 -1 4 2751.82 204.38
-3 -1 4 2103.39 220.68
3 1 -4 2498.45 203.58
-3 1 4 2495.65 212.88
-3 1 4 2636.54 202.98
-3 1 4 2733.93 203.98
-2 -1 4 5290.17 411.56
2 -1 -4 4750.82 389.56
2 -1 -4 4540.55 392.26
-2 -1 4 5484.15 391.46
-2 1 4 4166.48 398.26
-2 1 4 4813.72 390.96
1 -1 -4 1.6 2.3
1 -1 -4 0.8 1.9
-1 -1 4 -6.5 6.1
1 -1 -4 1.1 0.9
-1 -1 4 2.6 1.5
-1 -1 4 2.1 1.5
-1 -1 4 1.8 1.9
-1 1 4 -0.5 4.9
-1 1 4 1.5 1.7
-1 1 4 1.8 1.4
-1 1 4 13.1 4
1 1 -4 0.4 0.3
0 -1 -4 1340.87 117.09
0 -1 -4 1540.45 116.59
0 -1 -4 1360.46 114.59
0 -1 4 1144.59 124.39
0 -1 4 1461.45 115.39
0 -1 4 1246.88 133.19
0 -1 4 1434.66 117.09
0 1 4 1557.04 116.69
0 1 -4 1288.47 113.99
0 1 4 1463.75 114.99
0 1 4 1642.14 117.39
1 -1 4 212.28 20
1 -1 4 259.37 22.4
-1 -1 -4 242.08 21.1
-1 -1 -4 224.68 19.3
1 -1 4 197.38 35.9
1 1 4 164.58 24.6
-1 1 -4 230.18 20.8
1 1 4 234.28 19.9
2 -1 4 651.13 49.7
-2 -1 -4 524.35 45.5
-2 -1 -4 555.04 48.3
2 -1 4 527.55 47
-2 -1 -4 634.64 48.1
2 -1 4 595.84 59.09
-2 1 -4 529.05 47.8
2 1 4 543.75 46.1
2 1 4 471.05 51.99
2 1 4 512.85 46.2
-2 1 -4 543.15 45.3
-3 -1 -4 2282.17 174.58
-3 -1 -4 2361.16 175.68
3 -1 4 1867.51 173.68
-3 -1 -4 2182.18 171.88
-3 1 -4 1873.81 172.18
-3 1 -4 2293.07 171.78
-3 1 -4 2084.19 175.18
3 1 4 2023.8 179.28
3 1 4 2194.28 172.78
3 1 4 2038 172.18
-4 -1 -4 321.07 28.2
4 -1 4 330.97 29.9
-4 -1 -4 301.17 28.5
-4 1 -4 287.57 25.2
4 1 4 270.17 25.2
4 1 4 267.17 25
4 1 4 263.27 25.3
-4 1 -4 302.67 24.8
4 1 4 261.37 31.1
5 -1 4 131.69 12.7
-5 -1 -4 120.59 15.3
5 -1 4 152.58 17.6
-5 -1 -4 142.59 16.6
-5 -1 -4 144.99 13.9
5 1 4 133.19 12.9
-5 1 -4 145.59 19
-5 1 -4 130.59 13.1
5 1 4 120.79 18.2
-5 1 -4 124.99 13.4
5 1 4 129.49 12.6
-5 1 -4 129.49 12.5
5 1 4 140.89 13
-6 -1 -4 645.54 67.69
-6 -1 -4 846.32 69.99
6 -1 4 727.23 63.59
-6 -1 -4 794.52 65.09
6 1 4 785.22 63.59
-6 1 -4 764.52 64.29
-6 1 -4 800.12 63.69
6 1 4 761.72 71.79
6 1 4 756.32 63.89
6 1 4 805.02 63.39
-6 1 -4 646.04 70.59
-6 1 -4 816.02 65.19
-7 -1 -4 271.27 28.8
-7 -1 -4 281.17 29.9
7 -1 4 281.27 29.7
-7 -1 -4 218.48 24.1
7 -1 4 228.58 23
7 1 4 282.87 23.1
7 1 4 250.27 23.4
-7 1 -4 275.07 25
-7 1 -4 250.27 23.2
7 1 4 244.78 30.5
-7 1 -4 217.28 30.3
7 1 4 281.37 22.9
-7 1 -4 261.57 24
-8 -1 -4 423.06 43.5
8 -1 4 385.66 36.5
8 -1 4 435.36 44
-8 -1 -4 430.76 44.8
8 1 4 434.96 45.7
8 1 4 446.66 37.1
-8 1 -4 445.56 38.8
8 1 4 440.36 36
-8 1 -4 386.66 46.4
-8 1 -4 410.26 37.5
-8 1 -4 388.86 36.6
8 1 4 428.86 36.2
-9 -1 -4 4.6 5.6
-9 -1 -4 1.5 2.5
9 -1 4 6.2 5.4
-9 -1 -4 1 2.6
9 -1 4 3.1 2.2
-9 1 -4 3.9 2.3
9 1 4 2.2 1.6
9 1 4 0 1.3
-9 1 -4 4.5 5.9
-9 1 -4 1.9 2.1
9 1 4 1.4 3.9
9 1 4 1 1.3
10 -1 4 43.4 7.8
-10 -1 -4 49.9 16.8
10 -1 4 37.9 12.9
-10 -1 -4 64.99 29.6
-10 -1 -4 56.29 17.8
10 1 4 42.9 15
-10 1 -4 33.2 6.9
-10 1 -4 33 15.6
10 1 4 51.59 7.5
-10 1 -4 38 9
-10 1 -4 36 7.9
10 1 4 46.6 8.2
10 1 4 49 6
11 -1 4 169.68 17.9
11 -1 4 142.69 25.3
-11 -1 -4 191.28 29.1
-11 -1 -4 149.19 32.7
-11 -1 -4 245.38 61.09
11 1 4 175.58 26.7
-11 1 -4 181.88 19
11 1 4 188.88 18.8
-11 1 -4 191.08 18.5
11 1 4 193.78 17.2
11 1 4 219.78 19.1
-11 1 -4 107.29 28.9
-12 -1 -4 369.46 50.39
12 -1 4 509.25 50.49
-12 -1 -4 528.65 76.09
12 -1 4 447.66 39.2
12 1 4 426.16 39.3
12 1 4 425.46 38
12 1 4 450.05 50.49
12 1 4 480.95 38.6
-12 1 -4 401.56 41.4
-12 1 -4 325.77 50.69
-13 -1 -4 360.06 46.2
13 -1 4 406.36 43.5
-13 -1 -4 460.45 70.09
13 -1 4 355.06 32.9
-13 1 -4 216.28 63.09
13 1 4 362.36 43.7
13 1 4 312.57 34.6
14 -1 4 44.9 15.5
-14 -1 -4 44 15.4
-14 -1 -4 26.8 14.1
-14 -1 -4 22.7 19.5
-14 1 -4 30.4 14.9
-14 1 -4 49.9 10.4
14 1 4 51.39 8.5
-15 -1 -4 12.5 9.1
-15 -1 -4 36.9 14.2
15 -1 4 24.8 11.8
-15 1 -4 29 7.4
-15 1 -4 15 11.5
15 1 4 47 7.6
16 -1 4 17.9 7.6
-16 -1 -4 8.4 8.1
-16 1 -4 13.9 12
16 1 4 17.1 4
-17 -1 -4 1.1 3.4
17 -1 4 -0.4 1.5
17 -1 4 1.2 2.9
17 1 4 0.4 1.1
18 2 -4 5.5 2.6
17 -2 -4 -0.2 1.9
17 2 -4 0.7 1.2
17 2 -4 1.2 1.2
16 -2 -4 216.48 28.1
16 2 -4 234.98 22.3
16 2 -4 275.67 23
16 2 -4 245.68 22.5
-16 2 4 237.88 24.7
-15 -2 4 19.7 26
15 -2 -4 13.6 7.9
-15 -2 4 24.9 15
15 2 -4 75.29 13.2
-15 2 4 21.5 13.6
-15 2 4 35 8.5
15 2 -4 38.1 6.1
-15 2 4 10.2 16.3
15 2 -4 42.6 7.6
-14 -2 4 19.6 12.5
14 -2 -4 15 7.3
14 -2 -4 8 6.8
-14 -2 4 16.3 9.8
14 2 -4 12.2 3.7
14 2 -4 13.2 3.6
-14 2 4 28 29
-14 2 4 8.3 4.7
-14 2 4 8.2 9.9
14 2 -4 24.4 5.2
-13 -2 4 72.89 21.2
-13 -2 4 120.49 29.7
13 -2 -4 115.29 22.4
13 -2 -4 104.79 11.8
-13 2 4 102.99 16.7
-13 2 4 62.09 24
13 2 -4 102.69 10.9
13 2 -4 95.19 10.9
13 2 -4 103.79 10.6
-12 -2 4 216.98 66.69
12 -2 -4 246.38 22.5
-12 -2 4 240.28 45.8
12 -2 -4 227.58 28.3
-12 -2 4 169.68 29.3
-12 -2 4 200.48 44.7
12 -2 -4 226.78 29.3
-12 -2 4 211.28 28.5
12 -2 -4 264.37 35.1
-12 2 4 243.48 25.2
-12 2 4 187.48 49.2
12 2 -4 232.48 21.5
-12 2 4 242.88 23.5
12 2 -4 236.08 21.2
12 2 -4 250.37 21
-12 2 4 141.69 39.8
11 -2 -4 64.49 16.6
-11 -2 4 91.39 41.3
11 -2 -4 74.59 18.1
-11 -2 4 61.89 20
-11 -2 4 62.39 19.1
-11 -2 4 86.09 24.3
-11 -2 4 97.39 20.4
11 -2 -4 79.69 11.4
-11 2 4 35.8 18.1
11 2 -4 66.79 10.4
11 2 -4 82.39 8.2
-11 2 4 88.19 10.7
-11 2 4 74.19 11.4
-11 2 4 104.29 35.1
10 -2 -4 74.09 16.4
10 -2 -4 67.39 9.8
10 -2 -4 69.89 16.3
-10 -2 4 58.89 20.8
10 -2 -4 60.49 14.8
-10 -2 4 65.49 33
-10 -2 4 53.69 17.2
-10 -2 4 35.3 13.6
-10 -2 4 50.19 14.4
10 2 -4 63.99 7.3
-10 2 4 56.89 9.9
10 2 -4 66.29 6.9
-10 2 4 47 10.9
10 2 -4 53.69 6.3
-10 2 4 38.1 18.9
-10 2 4 87.09 11.1
-10 2 4 66.29 26.6
-9 -2 4 229.58 60.19
-9 -2 4 151.88 25.1
9 -2 -4 206.58 19.4
-9 -2 4 212.58 31.5
9 -2 -4 205.68 24.8
9 -2 -4 187.98 23.8
-9 -2 4 180.58 25.9
-9 -2 4 220.68 26.8
9 -2 -4 196.18 24
-9 2 4 194.98 19.2
-9 2 4 248.98 51.29
9 2 -4 214.58 17.8
-9 2 4 127.49 33.4
9 2 -4 198.38 19.1
9 2 -4 210.08 18.1
-9 2 4 218.08 20.5
-9 2 4 240.08 22.3
8 -2 -4 1372.86 112.69
-8 -2 4 1332.97 121.99
8 -2 -4 1299.57 111.69
8 -2 -4 1183.78 106.49
8 -2 -4 1351.96 112.99
-8 -2 4 1243.08 114.49
-8 -2 4 1207.98 138.79
-8 2 4 1322.97 107.79
-8 2 4 1228.68 127.29
8 2 -4 1287.27 104.99
8 2 -4 1223.08 105.69
8 2 -4 1317.77 105.29
-8 2 4 1311.17 106.79
-8 2 4 1343.77 109.29
-7 -2 4 3285.47 295.07
7 -2 -4 2982.3 260.17
-7 -2 4 3505.05 276.17
-7 -2 4 3165.58 268.17
7 -2 -4 3277.27 265.47
7 -2 -4 3084.59 264.37
-7 2 4 3265.77 261.27
-7 2 4 3157.48 260.27
-7 2 4 3012.2 284.37
7 2 -4 3222.58 260.07
-7 2 4 3345.57 262.77
6 -2 -4 1429.06 117.29
6 -2 -4 1364.36 117.09
6 -2 -4 1324.87 115.89
6 -2 -4 1349.27 113.09
-6 -2 4 1297.77 119.29
-6 -2 4 1340.97 114.19
-6 -2 4 1454.75 143.29
-6 2 4 1482.95 114.99
-6 2 4 1381.26 113.39
-6 2 4 1475.55 112.79
6 2 -4 1315.87 111.69
6 2 -4 1322.87 111.19
-6 2 4 1322.07 129.89
-5 -2 4 23.7 18.3
-5 -2 4 14.3 6.2
5 -2 -4 21.2 7
-5 -2 4 21.3 8.7
-5 -2 4 38.7 14.5
5 -2 -4 17 6.3
5 -2 -4 24.1 4.7
-5 -2 4 21.1 4.8
-5 -2 4 32 5.8
5 -2 -4 31.6 8.1
-5 2 4 40.1 5.6
-5 2 4 32.5 6.8
-5 2 4 18.5 11.6
5 2 -4 25.7 2.6
5 2 -4 22.4 3.6
-5 2 4 26.2 5.5
4 -2 -4 1631.44 134.49
-4 -2 4 1734.03 144.59
4 -2 -4 1635.24 133.69
-4 -2 4 1544.95 133.49
-4 -2 4 1629.84 137.49
-4 -2 4 1488.25 131.49
-4 -2 4 1540.55 156.88
-4 2 4 1672.23 130.99
-4 2 4 1598.54 132.79
-4 2 4 1580.44 131.59
-3 -2 4 586.14 56.89
-3 -2 4 589.44 50.29
3 -2 -4 614.64 51.69
-3 -2 4 586.84 61.09
-3 -2 4 592.44 50.59
3 -2 -4 597.54 52.49
-3 -2 4 544.55 51.09
3 -2 -4 570.84 49.3
-3 -2 4 641.04 74.59
-3 2 4 512.55 60.79
-3 2 4 638.64 49.5
-3 2 4 614.64 50.49
-2 -2 4 43.4 7.1
-2 -2 4 49.6 8.5
-2 -2 4 29.4 18.3
2 -2 -4 65.79 11
-2 -2 4 50.89 8.1
2 -2 -4 35.6 7.4
-2 -2 4 32.6 14
-2 -2 4 49.5 11.6
-2 2 4 33.1 13.5
-2 2 4 54.29 7.6
-2 2 4 60.49 9
-2 2 4 45.2 5.2
-1 -2 4 18.7 4.2
1 -2 -4 15.9 3.3
1 -2 -4 19.6 5.2
-1 -2 4 10.6 4
-1 -2 4 7.4 5.1
-1 -2 4 17.4 4.6
1 -2 -4 18.9 5.3
1 -2 -4 10 3.3
-1 -2 4 18.4 11.8
-1 -2 4 7.2 12.2
1 -2 -4 20 7.8
-1 2 4 9.8 2.8
-1 2 4 21.5 4.4
-1 2 4 12.5 4.1
-1 2 4 2.2 5.8
0 -2 -4 368.36 34.9
0 -2 4 381.06 36.1
0 -2 -4 430.66 36.4
0 -2 4 466.15 49.7
0 -2 4 432.46 40.3
0 -2 -4 404.06 37
0 -2 -4 471.55 42.8
0 -2 4 404.36 35.7
0 -2 4 382.26 36.4
0 -2 -4 433.36 35
0 -2 4 378.16 56.79
0 2 4 441.66 35.5
0 2 4 393.86 36
0 2 4 311.77 42.4
0 2 4 461.15 34.9
1 -2 4 16 4.5
-1 -2 -4 18.4 5
-1 -2 -4 11.6 8.3
1 -2 4 9.9 3.3
1 -2 4 6.6 8.4
1 -2 4 8.6 2.4
-1 -2 -4 16.3 5
1 -2 4 12.2 4.3
1 -2 4 16.8 16.6
1 -2 4 8.5 5.4
1 2 4 6.3 6
1 2 4 13.2 3
-1 2 -4 11.2 1.8
1 2 4 15.4 4.1
1 2 4 13.6 3.8
2 -2 4 219.38 40.3
2 -2 4 144.59 14.8
2 -2 4 182.68 16.7
2 -2 4 152.08 16.1
2 -2 4 183.98 19.9
-2 -2 -4 149.49 16
2 -2 4 182.08 44.2
-2 -2 -4 172.88 15.1
2 -2 4 172.68 15.3
2 -2 4 162.48 16.3
-2 2 -4 133.09 13.8
2 2 4 155.48 15.2
-2 2 -4 162.58 13.7
2 2 4 155.48 15.7
2 2 4 174.38 15.2
2 2 4 120.89 20.4
3 -2 4 25.6 13.6
3 -2 4 28.4 6.2
3 -2 4 30 6.7
3 -2 4 31.6 6.3
-3 -2 -4 30.7 5.9
-3 -2 -4 43.8 17.7
3 -2 4 32.6 7
-3 -2 -4 37 8.3
3 -2 4 38.6 10.3
-3 -2 -4 43.6 8.8
3 2 4 32.9 6.8
-3 2 -4 40.3 5
-3 2 -4 31.7 5.7
3 2 4 29.4 5.7
-3 2 -4 27.3 4.9
3 2 4 31.1 5.8
3 2 4 26.6 10.7
4 -2 4 180.18 16.9
4 -2 4 178.38 20.2
4 -2 4 141.59 23.4
-4 -2 -4 173.08 18.2
-4 -2 -4 186.28 19.1
4 -2 4 172.48 18.2
-4 2 -4 170.88 15.7
-4 2 -4 196.68 16.7
4 2 4 140.59 21.8
-4 2 -4 185.78 16.1
4 2 4 126.19 15.8
4 2 4 152.58 15.7
-5 -2 -4 1092.49 89.69
-5 -2 -4 1183.48 91.19
5 -2 4 1046.1 87.09
5 -2 4 1184.78 90.69
5 -2 4 1052.39 90.79
-5 2 -4 1115.59 87.89
5 2 4 948.51 94.39
-5 2 -4 1108.79 88.59
-5 2 -4 1062.69 85.59
5 2 4 947.31 85.89
5 2 4 892.81 86.49
5 2 4 856.31 86.09
6 -2 4 398.36 37.5
-6 -2 -4 351.96 36.4
6 -2 4 331.37 34.1
-6 -2 -4 417.76 38.3
6 2 4 402.46 32.7
-6 2 -4 375.36 33.9
6 2 4 374.46 32.7
6 2 4 362.76 41.1
-6 2 -4 371.26 33
-6 2 -4 366.66 32.3
6 2 4 338.07 32.7
-7 -2 -4 32.6 10.9
7 -2 4 25.4 6
-7 -2 -4 59.89 28.1
7 -2 4 34.5 10.2
-7 -2 -4 24.9 9.9
7 2 4 32.2 5.7
-7 2 -4 31.7 6.1
7 2 4 48.7 7.5
7 2 4 20.3 10.4
-7 2 -4 26.4 7
7 2 4 27.7 5.8
-7 2 -4 37 7
8 -2 4 17.8 5.2
-8 -2 -4 21.8 9
-8 -2 -4 39.6 22.8
-8 -2 -4 23.9 9.5
8 -2 4 30.2 10.5
8 2 4 22.9 5.4
8 2 4 36.3 5.7
-8 2 -4 21.4 5.8
8 2 4 20.2 4.8
-8 2 -4 24.3 6.8
-8 2 -4 30.2 5.7
8 2 4 15.1 9
9 -2 4 875.41 77.99
-9 -2 -4 733.13 77.09
-9 -2 -4 829.92 79.89
-9 -2 -4 1008 110.09
9 2 4 867.71 69.59
9 2 4 794.82 69.89
-9 2 -4 768.12 71.99
9 2 4 843.02 69.09
-9 2 -4 788.22 70.79
-10 -2 -4 113.89 25.8
10 -2 4 131.69 20.5
-10 -2 -4 166.28 49.5
-10 -2 -4 170.68 23.7
10 2 4 144.29 14.2
10 2 4 149.99 15
-10 2 -4 128.59 19
10 2 4 145.69 15.2
-10 2 -4 149.99 15.4
-11 -2 -4 6.9 13.9
-11 -2 -4 2.3 4.3
11 -2 4 1.7 4.2
-11 -2 -4 1.4 3.3
-11 2 -4 1.6 2.4
-11 2 -4 3.1 2.8
11 2 4 2.1 1.6
11 2 4 1.1 1.5
11 2 4 3.7 2.1
-11 2 -4 1 1.6
12 -2 4 204.78 47.8
-12 -2 -4 97.69 26.4
-12 -2 -4 147.29 70.69
-12 -2 -4 193.18 29.2
-12 -2 -4 233.68 43.6
-12 2 -4 155.18 18.2
-12 2 -4 170.28 19.5
12 2 4 181.28 17.4
12 2 4 199.18 18.8
-12 2 -4 197.48 21.3
12 2 4 206.28 18
-13 -2 -4 37.2 14.2
13 -2 4 49.6 19.1
-13 -2 -4 22.6 12.5
-13 -2 -4 57.39 33.9
-13 -2 -4 98.69 27.6
13 2 4 51.19 9
-13 2 -4 52.49 10
13 2 4 73.99 7.9
13 2 4 71.89 9.3
-13 2 -4 61.99 11.9
-14 -2 -4 5.5 7.8
14 -2 4 4.6 8.1
-14 -2 -4 0.5 4
14 -2 4 0.9 2.7
-14 -2 -4 23.7 34.6
14 2 4 6.4 2.6
14 2 4 4.1 2.6
-15 -2 -4 11.8 7.9
15 -2 4 24 8.7
15 -2 4 30.5 11.1
-15 -2 -4 8.4 7.9
-15 2 -4 19.3 7.2
15 2 4 24.6 5
16 -2 4 46.7 11.7
16 -2 4 44.7 8.5
-16 -2 -4 36 14
-16 -2 -4 17.9 9
16 2 4 97.79 14.6
-16 2 -4 26.6 6.3
16 3 -4 11 3.3
16 3 -4 11.1 3.1
-16 3 4 7.1 3.3
15 -3 -4 8.9 5
15 3 -4 11.2 3
15 3 -4 8.1 2.6
-15 3 4 19.6 6.4
15 3 -4 10.3 2.9
-14 -3 4 7.3 8.1
-14 -3 4 -3.3 17.2
14 -3 -4 8.8 5.4
14 3 -4 7.9 2.7
-14 3 4 4.1 3.1
14 3 -4 8 2.6
14 3 -4 4.7 2.1
13 -3 -4 235.58 31.4
-13 -3 4 149.09 59.69
13 -3 -4 304.07 35
-13 -3 4 291.17 43.5
-13 3 4 268.77 27.7
13 3 -4 303.47 25.9
-13 3 4 315.07 30.2
13 3 -4 297.57 25.5
13 3 -4 317.27 26.3
12 -3 -4 1339.07 112.99
-12 -3 4 1161.18 124.09
-12 -3 4 1002 149.99
12 3 -4 1221.18 101.39
-12 3 4 1217.88 107.49
12 3 -4 1251.97 101.89
-12 3 4 1197.18 104.09
12 3 -4 1276.07 101.29
11 -3 -4 78.49 18.5
11 -3 -4 51.39 14.4
-11 -3 4 50.99 21.3
-11 -3 4 58.69 39.1
-11 3 4 33 7.4
-11 3 4 44.9 10.5
-11 3 4 43.7 9.3
11 3 -4 48.6 6.5
11 3 -4 45.4 7.1
11 3 -4 39.6 6.5
-10 -3 4 1957.5 177.48
10 -3 -4 1714.53 173.28
10 -3 -4 2195.88 176.38
-10 -3 4 2303.27 195.18
-10 -3 4 1914.91 221.68
10 3 -4 2032.8 166.08
-10 3 4 2077.59 168.58
-10 3 4 2157.18 169.98
10 3 -4 2055.39 166.48
-10 3 4 2038.6 171.58
10 3 -4 2051.39 166.98
-9 -3 4 566.64 64.19
9 -3 -4 509.65 60.99
9 -3 -4 439.66 47
-9 -3 4 474.15 51.19
-9 -3 4 437.76 79.29
9 3 -4 485.95 40.6
-9 3 4 404.16 65.49
-9 3 4 470.85 42.4
9 3 -4 488.75 40.3
9 3 -4 468.95 41.1
-9 3 4 528.35 44.1
8 -3 -4 118.39 16.6
-8 -3 4 155.78 27.1
-8 -3 4 158.38 36.1
-8 -3 4 133.49 51.89
-8 -3 4 142.39 13.3
8 -3 -4 117.89 17.1
8 3 -4 128.19 11.5
-8 3 4 121.09 14
-8 3 4 113.99 36.9
-8 3 4 139.49 19.5
8 3 -4 117.69 11.9
-8 3 4 114.49 13
8 3 -4 111.29 11.1
-7 -3 4 128.59 13.6
7 -3 -4 114.09 16.2
-7 -3 4 146.79 26.4
-7 -3 4 156.18 53.69
-7 -3 4 157.68 37.2
-7 -3 4 175.58 15.4
-7 -3 4 115.19 15
7 -3 -4 134.79 17.7
7 3 -4 118.99 11.8
7 3 -4 132.59 11.6
-7 3 4 146.09 39.9
-7 3 4 124.89 13.5
-7 3 4 137.29 14.6
-7 3 4 135.49 18.8
-6 -3 4 63.09 22.5
6 -3 -4 41.5 9.5
6 -3 -4 44.2 11.1
-6 -3 4 59.59 16.1
-6 -3 4 57.99 8.9
-6 -3 4 55.59 31
-6 -3 4 43.5 9.7
6 -3 -4 50.09 10.7
-6 3 4 62.39 9.9
-6 3 4 57.99 8.7
6 3 -4 47 4.9
-6 3 4 58.49 11.1
-5 -3 4 133.89 13.7
-5 -3 4 108.79 42.7
-5 -3 4 110.79 14.3
-5 -3 4 118.19 13
5 -3 -4 117.69 15.4
-5 -3 4 154.48 34.6
-5 -3 4 142.59 25.1
5 -3 -4 117.09 15.6
5 3 -4 117.69 10.4
-5 3 4 107.69 12
-5 3 4 125.99 17.3
-5 3 4 134.29 13.4
-4 -3 4 2.1 2.4
-4 -3 4 11.6 9.8
-4 -3 4 4.6 11.8
4 -3 -4 3.2 1.8
4 -3 -4 3.9 3.4
4 -3 -4 1.7 2
-4 -3 4 1.6 1.8
4 -3 -4 2.9 3
-4 -3 4 7 5.5
-4 -3 4 0.6 1.3
-4 3 4 0.4 1.6
-4 3 4 4.3 2.1
-4 3 4 2.6 2.3
4 3 -4 3.2 0.9
-3 -3 4 72.59 11
3 -3 -4 50.39 9.1
3 -3 -4 64.89 11.5
-3 -3 4 78.89 12.8
-3 -3 4 67.49 16.7
-3 -3 4 94.79 26.6
3 -3 -4 73.69 13.4
-3 -3 4 69.29 10.3
-3 -3 4 85.99 37.6
3 -3 -4 53.99 7.1
-3 3 4 65.19 8
-3 3 4 58.89 7.1
-3 3 4 71.89 11.5
2 -3 -4 0.7 1.4
-2 -3 4 -0.1 1
-2 -3 4 2.6 4.2
2 -3 -4 -0.4 1.3
-2 -3 4 0.7 1.8
-2 -3 4 12.6 11.1
-2 -3 4 8.2 11.6
2 -3 -4 2.1 2.3
-2 -3 4 1 1.9
-2 3 4 1.2 1.2
-2 3 4 1.4 1.7
-2 3 4 1.4 2.3
-1 -3 4 203.18 41.4
-1 -3 4 107.09 12.7
1 -3 -4 109.99 13.6
1 -3 -4 111.59 11.8
-1 -3 4 121.89 13.5
-1 -3 4 138.89 46.8
-1 -3 4 146.49 24
1 -3 -4 126.09 13.3
-1 -3 4 116.69 14.2
1 -3 -4 86.49 11.7
-1 3 4 153.68 20.3
-1 3 4 129.49 11.8
-1 3 4 126.49 12.7
0 -3 -4 44.2 7.1
0 -3 -4 43.8 7.5
0 -3 4 52.89 14.3
0 -3 -4 53.99 11.2
0 -3 -4 30 14.1
0 -3 4 45.3 8.9
0 -3 4 54.39 10.6
0 -3 -4 52.19 9.3
0 -3 4 41.2 8.1
0 -3 4 60.89 22.3
0 3 4 59.59 9.4
0 3 4 45.9 7
-1 -3 -4 1221.58 111.19
-1 -3 -4 1172.28 90.69
-1 -3 -4 1105.39 102.19
1 -3 4 863.51 106.49
1 -3 4 1011.7 137.79
-1 -3 -4 1098.09 91.49
1 -3 4 1148.69 98.39
1 -3 4 1092.19 93.29
-1 -3 -4 1099.39 92.69
1 -3 4 1065.99 91.69
-1 -3 -4 1101.39 91.79
1 -3 4 1080.89 92.59
-1 3 -4 1043.5 88.49
1 3 4 1070.19 91.09
1 3 4 1101.29 90.19
-2 -3 -4 2032 161.38
2 -3 4 1928.61 163.68
-2 -3 -4 2409.76 180.68
2 -3 4 1743.83 162.78
-2 -3 -4 2005 163.38
-2 -3 -4 1984.7 162.48
2 -3 4 1565.64 178.48
2 -3 4 1936.51 168.38
2 -3 4 1909.11 162.28
-2 -3 -4 2298.87 186.78
2 3 4 1937.91 161.78
2 3 4 1915.71 161.28
-2 3 -4 1992 159.38
3 -3 4 272.37 29.4
3 -3 4 280.07 26.5
3 -3 4 264.27 28.3
-3 -3 -4 342.67 47.8
-3 -3 -4 307.17 30
-3 -3 -4 311.77 38.6
3 -3 4 323.17 34.1
3 -3 4 306.47 26.6
3 -3 4 316.07 30
-3 -3 -4 341.77 29.7
3 -3 4 287.27 44
-3 -3 -4 340.87 28.2
-3 3 -4 309.57 27.7
-3 3 -4 299.47 26.2
3 3 4 326.87 27.7
3 3 4 297.27 28.5
3 3 4 290.77 27.6
-4 -3 -4 29.7 14.4
4 -3 4 26.9 6.6
4 -3 4 26 7.3
-4 -3 -4 33.1 6.6
4 -3 4 30.1 7.8
-4 -3 -4 36.2 8.6
-4 -3 -4 39.7 9.8
-4 -3 -4 38.3 20.3
4 -3 4 21.9 9.2
4 3 4 25.5 6
4 3 4 25.2 5.5
-4 3 -4 24.6 6
-4 3 -4 31 5.1
-4 3 -4 34.5 6.1
5 -3 4 90.79 13.1
5 -3 4 90.29 15
-5 -3 -4 76.99 11.5
-5 -3 -4 104.39 34.1
5 -3 4 73.59 9.8
-5 -3 -4 99.49 17.4
5 -3 4 90.69 14.1
-5 3 -4 101.69 13.3
5 3 4 80.79 9.4
-5 3 -4 85.39 9
5 3 4 59.49 13.4
5 3 4 95.79 12.3
6 -3 4 41.5 9.5
6 -3 4 35.1 8.2
6 -3 4 36 8.1
-6 -3 -4 21.8 13.3
6 -3 4 32.5 9.1
-6 -3 -4 41.7 23.8
-6 -3 -4 49.7 12.3
-6 -3 -4 40.9 10.3
-6 3 -4 37.5 7.4
6 3 4 57.59 8.6
-6 3 -4 52.59 9.5
6 3 4 40.2 8.1
6 3 4 34.8 6.7
-6 3 -4 32.8 6.3
-7 -3 -4 152.68 20.2
-7 -3 -4 163.18 50.19
7 -3 4 138.79 17.1
-7 -3 -4 138.79 18.4
-7 -3 -4 139.99 32.2
7 -3 4 118.69 14.9
7 -3 4 119.59 20
7 3 4 128.79 14.5
7 3 4 140.29 14.2
-7 3 -4 149.19 15.1
-7 3 -4 131.99 13.9
-7 3 -4 122.79 15.3
7 3 4 142.29 14.3
-8 -3 -4 100.19 39.5
8 -3 4 86.89 13.2
-8 -3 -4 108.59 20.3
8 -3 4 89.29 14
-8 -3 -4 103.79 21.3
-8 3 -4 111.59 17.6
8 3 4 95.69 13
-8 3 -4 84.69 10.7
8 3 4 105.49 10.9
-9 -3 -4 563.94 57.39
9 -3 4 494.55 52.29
-9 -3 -4 557.14 65.79
9 -3 4 405.66 50.29
-9 -3 -4 615.04 86.49
-9 -3 -4 456.95 53.19
-9 3 -4 514.15 48.8
-9 3 -4 558.54 50.49
9 3 4 629.64 47.6
-9 3 -4 538.55 47.9
9 3 4 672.83 48.3
9 3 4 582.24 48
10 -3 4 316.87 37.1
-10 -3 -4 397.36 51.49
-10 -3 -4 341.87 42.4
-10 -3 -4 300.87 74.99
10 -3 4 352.16 38.9
-10 -3 -4 337.77 40.1
-10 3 -4 403.56 36.9
10 3 4 422.16 33.7
-10 3 -4 363.56 34
10 3 4 392.36 33.1
-10 3 -4 348.97 34.9
10 3 4 427.56 34.3
-11 -3 -4 300.37 44.6
-11 -3 -4 274.67 73.49
11 -3 4 373.26 38.8
11 -3 4 317.97 37.2
11 -3 4 326.87 36.1
-11 -3 -4 323.97 47.5
-11 3 -4 350.76 35
11 3 4 372.86 32.6
11 3 4 392.76 32.1
-11 3 -4 369.46 33
-11 3 -4 370.46 34
11 3 4 371.46 31.6
-12 -3 -4 7.9 8.5
12 -3 4 3.1 3
12 -3 4 3.3 3.4
-12 -3 -4 15 18.8
12 -3 4 -0.2 3.4
12 -3 4 -1.1 3
-12 -3 -4 2.1 3.9
12 3 4 3 2.1
-12 3 -4 1.7 2
12 3 4 4.4 2.1
-12 3 -4 7.8 4
12 3 4 1.9 1.9
-12 3 -4 6.1 2.9
13 -3 4 8.8 4.2
13 -3 4 2.3 3
-13 -3 -4 16.9 10.9
-13 -3 -4 7.4 5.8
-13 -3 -4 5.9 16.6
-13 3 -4 6.2 3.8
-13 3 -4 5.2 3.3
13 3 4 12.7 3.4
13 3 4 5.6 2.2
-13 3 -4 0.1 3.5
13 3 4 7.4 3.1
-14 -3 -4 21.5 9.4
14 -3 4 30.8 7.6
14 -3 4 20.8 8.5
14 3 4 38.9 6.2
14 3 4 34.7 6.1
-14 3 -4 28.5 7.7
15 -3 4 2.6 2.7
15 -3 4 2.4 3
-15 -3 -4 3.1 5.3
-15 3 -4 4.2 2.6
15 3 4 4.1 1.9
15 3 4 2.5 1.8
-14 -4 4 11.9 11.3
14 -4 -4 34.9 8.6
14 4 -4 41.4 6.9
14 4 -4 32.9 5
-14 4 4 23.2 6.3
-13 -4 4 9.9 11.8
13 -4 -4 8.9 5
-13 4 4 19 6.2
13 4 -4 14.8 3.3
-13 4 4 13 4.7
13 4 -4 16 3.4
-12 -4 4 63.39 42.2
-12 -4 4 100.49 30.5
12 -4 -4 127.19 16.8
12 4 -4 111.89 11.1
12 4 -4 119.29 11.4
-12 4 4 120.19 13.8
-12 4 4 120.89 19
-12 4 4 100.19 12.6
11 -4 -4 32 15.6
11 -4 -4 28.2 9.4
-11 -4 4 16.5 21.8
-11 -4 4 13.8 12.9
-11 4 4 27.1 7.7
11 4 -4 28.9 4.8
-11 4 4 31.2 7.7
11 4 -4 26.8 4.5
-11 4 4 19.1 5.4
-10 -4 4 6.5 15.5
10 -4 -4 13.1 7
10 -4 -4 14.1 7.1
-10 -4 4 13.2 12.4
10 4 -4 19.8 3.5
-10 4 4 23 5.8
-10 4 4 14.2 5.2
10 4 -4 19.6 3.8
-10 4 4 18.8 6.4
-9 -4 4 20.5 9.3
-9 -4 4 12.8 12.5
9 -4 -4 16 7.3
9 -4 -4 10.3 6
9 4 -4 18.2 3.2
-9 4 4 22.4 7.5
9 4 -4 17.1 3.5
-9 4 4 13.3 4.6
-9 4 4 11.6 5
-8 -4 4 132.69 56.29
-8 -4 4 197.58 46.7
-8 -4 4 139.49 26.8
8 -4 -4 136.09 19.7
8 -4 -4 154.58 20
-8 4 4 167.08 18.7
8 4 -4 144.89 13.4
-8 4 4 150.08 15.9
-8 4 4 189.18 18
8 4 -4 139.09 13.6
-7 -4 4 332.07 33.8
7 -4 -4 360.66 35.3
-7 -4 4 392.46 54.59
-7 -4 4 245.08 77.19
-7 -4 4 333.97 40.9
-7 -4 4 350.16 32
7 -4 -4 343.77 36.1
-7 4 4 358.06 33.2
-7 4 4 367.86 34.8
7 4 -4 342.47 29.1
-7 4 4 340.37 31.8
-6 -4 4 657.53 89.09
6 -4 -4 821.92 72.79
-6 -4 4 994.9 72.09
6 -4 -4 819.12 74.59
-6 -4 4 500.55 132.99
-6 -4 4 960.1 84.09
-6 4 4 808.12 72.79
-6 4 4 827.72 71.09
6 4 -4 781.52 66.89
-6 4 4 814.42 72.49
-5 -4 4 356.66 31.5
-5 -4 4 347.77 65.49
-5 -4 4 378.36 95.99
5 -4 -4 254.17 30.3
5 -4 -4 314.27 29.6
5 -4 -4 315.17 32.2
-5 -4 4 327.57 33.4
5 -4 -4 336.27 33.8
-5 -4 4 411.06 42.3
-5 -4 4 362.16 32.2
5 4 -4 323.07 27.5
-5 4 4 350.76 33
-5 4 4 353.36 31.6
-5 4 4 357.46 30.5
-4 -4 4 61.39 13.3
4 -4 -4 56.89 10.2
4 -4 -4 61.89 9.2
-4 -4 4 49 15.8
4 -4 -4 57.29 13.8
-4 -4 4 71.99 11.8
4 -4 -4 69.39 10.5
-4 -4 4 53.69 10.2
-4 -4 4 92.99 30.7
-4 -4 4 36.6 26.7
-4 4 4 63.79 12
-4 4 4 59.69 9.5
-4 4 4 56.39 10.3
3 -4 -4 18.2 4.6
-3 -4 4 13.8 8.1
3 -4 -4 11.9 4.4
-3 -4 4 24.9 24.8
-3 -4 4 2 7.2
-3 -4 4 16.2 5.5
3 -4 -4 7.9 3.9
-3 -4 4 12.5 4.7
-3 -4 4 15.8 6.5
3 -4 -4 21.3 6.8
-3 4 4 10.3 3.7
-3 4 4 7.5 4.1
-3 4 4 16.2 5.2
2 -4 -4 98.49 12.1
-2 -4 4 132.79 19.7
-2 -4 4 100.69 32.7
2 -4 -4 101.79 13.1
-2 -4 4 113.79 13.1
2 -4 -4 101.19 11.5
-2 -4 4 95.19 15.4
-2 -4 4 62.39 36
-2 -4 4 121.09 24.6
2 -4 -4 104.49 11.9
-2 4 4 111.89 12.5
-2 4 4 97.99 11.2
-2 4 4 102.69 15.4
-1 -4 4 3.1 2.6
1 -4 -4 1.7 1.9
-1 -4 4 1.3 2.5
-1 -4 4 10.1 18.1
-1 -4 4 3.7 3
-1 -4 4 3.4 7.6
1 -4 -4 2.6 1.9
1 -4 -4 4.2 3.1
1 -4 -4 4.8 3
-1 -4 4 3.6 5.2
-1 4 4 2.8 2.5
-1 4 4 6.9 3.7
-1 4 4 5.2 2.3
0 -4 4 131.99 16.8
0 -4 -4 154.68 15.1
0 -4 4 88.49 46
0 -4 4 157.18 18.7
0 -4 -4 131.79 15.4
0 -4 4 144.69 40.6
0 -4 4 137.59 16.4
0 -4 -4 146.59 15.3
0 -4 4 187.68 31
0 -4 -4 163.68 16.8
0 4 -4 151.38 13
0 4 4 155.28 16.3
0 4 4 131.79 14.7
0 4 4 148.29 15.9
1 -4 4 157.38 28.2
1 -4 4 140.39 17.3
-1 -4 -4 162.68 15.9
1 -4 4 159.18 19.4
-1 -4 -4 165.98 17.7
-1 -4 -4 152.38 18
1 -4 4 165.28 18.8
-1 -4 -4 166.18 17
1 -4 4 177.28 45
1 4 4 160.58 16.6
-1 4 -4 174.78 14.5
1 4 4 142.49 15.9
1 4 4 162.58 17.4
2 -4 4 111.59 16.1
2 -4 4 103.59 16.8
-2 -4 -4 112.19 13.3
2 -4 4 128.79 19.6
2 -4 4 73.09 27.8
2 -4 4 108.29 22.5
-2 -4 -4 107.09 12.2
-2 -4 -4 103.79 12.4
-2 -4 -4 129.49 31.6
-2 -4 -4 98.79 11.1
2 4 4 108.99 14.7
-2 4 -4 105.69 10.3
2 4 4 96.49 11.5
2 4 4 102.69 15.7
3 -4 4 3.1 2.9
-3 -4 -4 3.7 2.2
-3 -4 -4 4 2.6
3 -4 4 4 8.7
-3 -4 -4 2.9 2.6
3 -4 4 3.5 3
-3 -4 -4 4.3 3.3
-3 -4 -4 1.3 4.4
3 -4 4 2.1 3
3 -4 4 2.8 3.9
3 4 4 1.3 2.4
-3 4 -4 0.2 1.1
3 4 4 0.3 1.2
-3 4 -4 3 2
3 4 4 -1.5 1.2
-4 -4 -4 136.19 46.2
4 -4 4 97.99 15.6
-4 -4 -4 130.29 32.1
4 -4 4 86.29 17.3
4 -4 4 133.69 24.4
-4 -4 -4 111.79 11.5
-4 -4 -4 120.89 14.9
-4 -4 -4 142.19 13.7
4 -4 4 97.39 17
-4 -4 -4 92.79 11.8
-4 4 -4 116.19 11.4
4 4 4 88.29 11.4
-4 4 -4 118.69 12.3
-4 4 -4 117.39 13
4 4 4 108.59 12.6
5 -4 4 140.69 17.2
-5 -4 -4 146.99 17.8
5 -4 4 111.59 19.5
-5 -4 -4 99.59 34.5
-5 -4 -4 123.29 44.6
-5 4 -4 135.59 15.3
-5 4 -4 150.58 16.4
5 4 4 127.29 15.2
5 4 4 153.28 23.2
6 -4 4 132.29 21.7
6 -4 4 130.69 16.4
6 -4 4 125.79 16.7
6 -4 4 135.19 16.5
-6 -4 -4 144.69 36.4
-6 -4 -4 64.89 35.1
-6 -4 -4 159.08 19.4
6 4 4 150.88 16.3
-6 4 -4 147.89 14.9
6 4 4 162.88 15.3
-6 4 -4 166.28 17.2
-6 4 -4 178.88 16.5
6 4 4 159.68 15.7
-7 -4 -4 152.38 53.69
7 -4 4 134.39 16.5
-7 -4 -4 116.39 31.5
-7 -4 -4 149.69 19.1
7 -4 4 158.98 18
7 -4 4 119.39 15.4
7 -4 4 111.69 20.1
-7 4 -4 144.39 15.6
7 4 4 154.18 15.5
7 4 4 131.39 14.2
-7 4 -4 153.48 16.7
-7 4 -4 136.69 14.5
7 4 4 135.69 14.4
-8 -4 -4 348.67 51.69
-8 -4 -4 229.78 83.89
8 -4 4 352.46 39.4
8 -4 4 374.46 34.8
8 4 4 392.36 36.3
-8 4 -4 433.16 38.5
8 4 4 458.45 35.8
-8 4 -4 426.06 37.3
8 4 4 453.45 36.4
-8 4 -4 380.36 35.8
-9 -4 -4 479.75 61.09
-9 -4 -4 295.27 82.69
9 -4 4 454.55 45.7
9 -4 4 444.86 46.4
9 -4 4 471.95 42.4
-9 4 -4 461.55 42.7
-9 4 -4 509.35 44.3
-9 4 -4 473.75 44.9
9 4 4 550.44 42.8
9 4 4 484.65 42.3
9 4 4 552.44 42.3
10 -4 4 6.3 4.2
-10 -4 -4 16 10.8
10 -4 4 11.8 5.1
-10 -4 -4 9.1 17.8
10 -4 4 10.6 4.1
10 4 4 8.5 3.1
-10 4 -4 2.9 2.9
-10 4 -4 7.7 3.3
10 4 4 11.6 3.3
-10 4 -4 7 3.5
10 4 4 2.6 1.7
-11 -4 -4 42 17.5
-11 -4 -4 25.1 32.4
11 -4 4 41.7 9.6
11 -4 4 29 8.1
11 4 4 32.6 6.2
-11 4 -4 33.7 7.9
11 4 4 53.69 7
11 4 4 51.39 6
-11 4 -4 54.89 9.5
-11 4 -4 33.3 6.8
-12 -4 -4 29.3 13.4
12 -4 4 26.4 6.7
-12 4 -4 26.2 6
12 4 4 46.2 6.4
-12 4 -4 22.7 6.7
-12 4 -4 29.4 6.9
12 4 4 23.5 4.8
12 4 4 46 5.2
-13 -4 -4 6 5.5
13 -4 4 6.6 4.6
13 4 4 8.6 2.5
-13 4 -4 4.4 2.8
-13 4 -4 9.8 3.5
13 4 4 7 2.3
-14 -4 -4 4.4 5.2
-14 4 -4 0.4 1.3
14 4 4 0.8 1.2
-12 -5 4 1.6 4.5
12 5 -4 2.6 1.5
-12 5 4 -0.2 1.3
-11 -5 4 6 6.7
-11 5 4 9.3 3.9
-11 5 4 8 3.3
-11 5 4 14.6 4.6
11 5 -4 12.4 3.4
-10 -5 4 32.7 17.6
-10 5 4 20 5.6
-10 5 4 30.5 7
10 5 -4 33.5 4
-10 5 4 27 6.2
-9 -5 4 30.4 39.1
-9 -5 4 34 17.9
-9 5 4 26.1 6.2
-9 5 4 49.6 9.2
-9 5 4 31.6 7.1
-8 -5 4 2.6 18.2
-8 -5 4 0.7 6.4
8 -5 -4 1.8 3.5
-8 5 4 2 3
-8 5 4 3.8 3
-7 -5 4 23 16.9
-7 -5 4 29.5 10.7
-7 -5 4 9.9 21.6
-7 -5 4 42 8.7
-7 5 4 43.3 8.3
-7 5 4 34.8 8
-7 5 4 44.5 9.4
-6 -5 4 12.6 12.9
-6 -5 4 0.5 1.6
-6 -5 4 3.8 2.2
-6 -5 4 3.6 2.8
-6 -5 4 -2.2 14
-6 -5 4 1.7 3.9
-6 5 4 1.2 1.7
-6 5 4 8.3 4.2
-6 5 4 2.1 2.2
-5 -5 4 108.09 12.2
-5 -5 4 62.19 13.2
-5 -5 4 112.99 11.9
-5 -5 4 77.29 28.7
-5 -5 4 37.1 35.3
-5 -5 4 67.59 17.7
-5 5 4 67.09 12.4
-5 5 4 67.49 12.6
-5 5 4 101.69 11
-4 -5 4 89.89 14
-4 -5 4 108.99 48.4
-4 -5 4 62.59 11.3
-4 -5 4 53.19 36.9
-4 5 4 81.19 11.9
-4 5 4 67.29 14.5
-3 -5 4 81.79 30.2
-3 -5 4 66.69 17.1
-3 -5 4 59.39 13.1
3 -5 -4 66.59 10.5
-3 -5 4 69.69 12.3
-3 -5 4 54.99 10.5
-3 5 4 81.59 12.2
-3 5 4 63.69 11.9
-3 5 4 47.2 9.1
-2 -5 4 380.56 35.7
-2 -5 4 371.36 41.1
-2 -5 4 327.67 32.7
-2 -5 4 274.07 60.19
-2 -5 4 351.36 32.5
2 -5 -4 321.97 31.2
-2 5 4 290.07 30.7
-2 5 4 337.17 32.2
-2 5 4 339.27 30.8
-1 -5 4 32.2 7.6
-1 -5 4 19.8 15.6
-1 -5 4 19.1 6.2
-1 -5 4 18.5 8.6
1 -5 -4 27.7 6.3
-1 -5 4 17.2 7.2
-1 5 4 46.1 9.6
-1 5 4 15.8 5
-1 5 4 34.2 7
0 -5 4 46.4 9.1
0 -5 4 37.7 10.2
0 -5 4 16.9 14.1
0 -5 4 33 8.4
0 -5 4 31.5 11.4
0 -5 -4 27.5 6.5
0 5 4 26.5 6
0 5 4 38.2 9.1
0 5 4 33.8 7.6
1 -5 4 129.49 15.3
1 -5 4 126.29 24.4
1 -5 4 115.39 19.6
1 -5 4 124.09 15.7
-1 -5 -4 124.09 13.9
1 5 4 104.89 17
1 5 4 111.09 13.7
-1 5 -4 126.39 11.8
2 -5 4 44.7 13.5
2 -5 4 42.6 10.9
-2 -5 -4 55.59 9.5
2 -5 4 57.79 11.2
2 -5 4 49.9 22.8
2 -5 4 53.69 12.3
-2 5 -4 60.59 6.7
2 5 4 63.19 11.5
2 5 4 63.19 10.9
3 -5 4 1457.35 130.29
3 5 4 1369.06 120.79
4 -5 4 194.08 19.6
4 -5 4 159.28 20
4 -5 4 176.18 20.3
-4 -5 -4 128.39 34
-4 5 -4 193.28 18
-4 5 -4 189.98 16.9
4 5 4 184.48 17.8
4 5 4 130.69 17.4
5 -5 4 453.35 39.9
5 -5 4 473.45 41.2
5 -5 4 395.76 41
-5 -5 -4 392.06 55.49
-5 5 -4 445.46 38.6
5 5 4 392.26 38.3
5 5 4 402.06 37.6
-5 5 -4 441.56 37.4
6 -5 4 20 6.9
-6 -5 -4 4.8 8
6 -5 4 13.1 4.5
6 5 4 29.1 5.7
-6 5 -4 20.3 5.3
-6 5 -4 18.2 4.7
6 5 4 15.2 4.4
7 -5 4 78.09 13.9
7 -5 4 68.09 11.6
-7 -5 -4 40.2 21.7
7 5 4 62.89 8.1
-7 5 -4 52.49 9.5
-7 5 -4 68.79 10.9
7 5 4 68.89 10.4
8 -5 4 85.99 14.7
-8 -5 -4 56.19 21.6
-8 5 -4 84.69 10.6
8 5 4 104.09 9.9
8 5 4 101.09 9.4
-8 5 -4 57.99 10
-9 -5 -4 3.3 5.5
9 -5 4 5.2 3.2
9 5 4 6.7 2.3
9 5 4 6.8 2.2
-9 5 -4 6.4 2.9
-9 5 -4 5.8 2.6
-9 5 -4 5.9 3.9
-10 -5 -4 18.1 10.7
10 -5 4 16.3 5.3
10 5 4 23 3.7
-10 5 -4 14.9 3.8
-10 5 -4 12.5 5
-10 5 -4 19.1 4.6
10 5 4 19.9 3.7
-11 -5 -4 17.4 9.6
-11 5 -4 26.4 5.3
-9 6 4 173.98 17.1
-7 -6 4 26.1 15.5
-6 -6 4 59.29 21.6
-6 6 4 107.79 11.8
-5 -6 4 34.5 17.4
-5 6 4 42 10
-4 -6 4 415.66 33.4
-4 6 4 303.77 32.6
-3 -6 4 689.73 56.19
-3 -6 4 686.93 55.59
-3 6 4 546.05 55.39
-2 -6 4 153.78 17.9
-2 -6 4 194.18 18.4
-2 -6 4 198.58 20.4
-2 6 4 151.68 18
-2 6 4 199.88 22.3
-1 -6 4 9 3.6
-1 -6 4 5.2 9
-1 -6 4 8.9 4.3
-1 -6 4 9.3 3.4
-1 6 4 9.3 4.1
-1 6 4 14 5
0 -6 4 1014.6 79.09
0 -6 4 866.01 76.49
0 6 4 778.42 78.09
1 -6 4 302.67 25.2
1 -6 4 287.17 25.7
1 6 4 195.08 23.2
2 -6 4 1 1.8
2 -6 4 1 1.8
2 6 4 4.2 2.4
2 6 4 1.3 1.9
3 -6 4 0.2 1.8
3 -6 4 1.2 1.7
3 6 4 1.5 1.6
4 -6 4 52.49 8.9
4 6 4 72.09 10
-4 6 -4 72.89 8.5
4 6 4 68.39 7.9
5 -6 4 17.3 4.8
5 -6 4 10.3 4
5 6 4 13.6 4
5 6 4 18.3 3.8
6 -6 4 6.9 4.2
-6 6 -4 11.9 3.5
6 6 4 15 3
7 -6 4 34.7 6.8
18 0 -5 0 0.7
17 0 -5 0.7 1.6
-16 0 5 -0.7 3
-16 0 5 1.2 7.8
15 0 -5 0.3 1.1
-15 0 5 5.4 7.1
-15 0 5 3.2 9.3
-14 0 5 6.3 7.6
14 0 -5 0.1 1.3
14 0 -5 2 2.1
14 0 -5 1.7 1.8
13 0 -5 0.3 1.2
13 0 -5 0.1 1.4
13 0 -5 1.4 3.6
13 0 -5 2.2 1.7
-13 0 5 4.9 8.3
-13 0 5 2 4.5
12 0 -5 -0.4 0.8
12 0 -5 4.7 4.2
12 0 -5 1.1 1.5
-12 0 5 4.2 6.4
-12 0 5 5.4 8.3
12 0 -5 1.4 1.7
12 0 -5 -0.5 2.5
11 0 -5 0.2 1.1
11 0 -5 0 1.1
-11 0 5 3.8 7.7
11 0 -5 -0.3 0.8
-11 0 5 3.9 5.4
11 0 -5 2.1 3.5
-11 0 5 0.3 7.2
10 0 -5 3 1.8
10 0 -5 4.7 4.3
-10 0 5 3.3 7.7
-10 0 5 0.6 4.6
10 0 -5 5.2 4.9
10 0 -5 1.7 1.6
-10 0 5 8.4 4.2
-10 0 5 6.7 9.1
9 0 -5 1.7 2.9
-9 0 5 3.8 7.4
-9 0 5 -0.2 3.5
-9 0 5 -0.3 1.8
9 0 -5 1.8 1.4
9 0 -5 0.5 0.9
9 0 -5 0.2 1
-9 0 5 6 7.7
9 0 -5 3 3.2
-8 0 5 2.2 5.4
-8 0 5 0.2 1.6
8 0 -5 0.9 2.7
8 0 -5 2.4 1.4
-8 0 5 2.6 5.2
8 0 -5 0.1 0.9
-8 0 5 1.2 4.2
8 0 -5 -0.8 1.2
8 0 -5 2.7 1.5
-7 0 5 0 4.5
7 0 -5 -0.7 1.7
-7 0 5 -0.2 3
7 0 -5 0.9 1
7 0 -5 -0.1 0.8
-7 0 5 0.5 2
-7 0 5 4.8 7.9
7 0 -5 1.8 2.7
7 0 -5 2.4 1.4
6 0 -5 -0.5 0.7
-6 0 5 3.8 6.4
6 0 -5 2.7 3.3
6 0 -5 2.3 1.4
6 0 -5 2.7 2.5
-6 0 5 1.2 3.1
6 0 -5 2 1.1
6 0 -5 -0.7 2.1
-6 0 5 1.7 5.3
-6 0 5 2.1 2.2
5 0 -5 5.5 1.8
-5 0 5 -1.5 4.8
5 0 -5 1 1.6
5 0 -5 -0.3 0.8
5 0 -5 4.4 1.7
-5 0 5 2 3.7
-5 0 5 3 2.4
5 0 -5 1.4 2.4
-5 0 5 -1.4 4.3
5 0 -5 1.4 2.4
4 0 -5 2.6 2.5
-4 0 5 2.5 4
4 0 -5 3.1 2.5
-4 0 5 1.7 2.1
4 0 -5 1.3 1
-4 0 5 -1 4.9
4 0 -5 -0.4 0.7
4 0 -5 0.6 0.9
-3 0 5 3.2 6.3
3 0 -5 -0.6 1.7
3 0 -5 2 1.1
3 0 -5 0.4 0.8
3 0 -5 3.3 2.4
-3 0 5 0.4 7.7
3 0 -5 2.5 1.3
2 0 -5 3.1 1.3
2 0 -5 -0.4 1.6
-2 0 5 6.9 2.4
-2 0 5 1 4.7
-2 0 5 -4.4 7.1
2 0 -5 -0.6 0.6
-2 0 5 2.1 1.9
2 0 -5 2 1.1
-1 0 5 1.6 4.9
-1 0 5 3.4 2
-1 0 5 3.2 9.4
-1 0 5 1.6 1.2
1 0 -5 2.1 2.2
0 0 5 7.9 6.4
0 0 5 1.3 1.7
0 0 -5 0.8 1.6
0 0 -5 -1.4 1
0 0 5 3.2 1.3
-1 0 -5 0.1 0.9
1 0 5 3.3 2.7
-1 0 -5 0.2 1.7
1 0 5 1.9 1.2
1 0 5 2.8 4.2
2 0 5 0.2 3.1
-2 0 -5 4.1 1.8
2 0 5 0.5 1.2
-2 0 -5 1 1.1
-2 0 -5 -0.5 1.8
2 0 5 2.8 1.4
3 0 5 3.6 1.5
3 0 5 -0.1 1.1
-3 0 -5 3 2.8
-3 0 -5 3.4 2.5
3 0 5 0.2 3
3 0 5 2.3 1.5
-3 0 -5 -0.1 1
4 0 5 0.8 3.8
-4 0 -5 -0.2 1.6
-4 0 -5 2.9 3.5
-4 0 -5 1.9 1.5
4 0 5 1.4 1.3
4 0 5 1.7 1.2
4 0 5 2.8 1.3
-4 0 -5 1.5 1.3
5 0 5 1.8 1.2
5 0 5 0.7 1.1
5 0 5 -2.5 1.7
-5 0 -5 2.5 1.7
-5 0 -5 2.4 3.1
-5 0 -5 1.7 1.4
-5 0 -5 0.4 2.6
6 0 5 0.5 0.9
-6 0 -5 1.3 1.8
-6 0 -5 1.8 2.2
6 0 5 -0.8 1
6 0 5 -0.4 3.2
-6 0 -5 1.1 1.1
-6 0 -5 5.6 4.8
-6 0 -5 0.7 1.6
7 0 5 1.4 1.3
7 0 5 0.8 3.5
-7 0 -5 6.4 5.2
-7 0 -5 5.4 3
-7 0 -5 1.2 2.7
7 0 5 0.9 1
-7 0 -5 2.6 2
7 0 5 2.3 1.6
-7 0 -5 4.4 2.2
8 0 5 1.5 4.1
8 0 5 0.6 1.3
8 0 5 1.1 1.1
8 0 5 1.4 1.7
-8 0 -5 1.6 1.9
-8 0 -5 2 1.8
-8 0 -5 0.2 2.6
-8 0 -5 1 3.6
9 0 5 2 1.7
9 0 5 2.3 1.8
9 0 5 5.7 5.9
-9 0 -5 3.5 5
-9 0 -5 0 3
-9 0 -5 1.5 1.7
10 0 5 0.1 3.7
-10 0 -5 2.1 3.5
10 0 5 1.4 1.7
-10 0 -5 -0.9 1.3
11 0 5 2.4 4.5
11 0 5 4.9 4
-11 0 -5 -0.2 4
-12 0 -5 0.4 7
-12 0 -5 6.1 7.2
12 0 5 0.1 1.2
12 0 5 5.6 5.6
-12 0 -5 1.4 2.5
-13 0 -5 4.5 10.3
13 0 5 -0.3 1.1
-13 0 -5 0.8 3.8
-13 0 -5 1.5 2.4
13 0 5 3.4 4.8
-14 0 -5 3.5 5.6
14 0 5 1.7 1.9
14 0 5 0.5 4.4
-14 0 -5 1.8 10.1
15 0 5 1.4 1.5
-15 0 -5 -0.1 3.6
-15 0 -5 1.4 7.8
16 0 5 1.1 4.1
16 0 5 0.2 2.5
-16 0 -5 -0.3 3
-17 0 -5 4.6 5.8
18 1 -5 164.68 15.5
17 -1 -5 14.8 3.9
16 -1 -5 4.6 4.2
-16 -1 5 2.6 4.2
16 -1 -5 7.7 10.7
16 -1 -5 9.2 3
-16 1 5 9.6 9.6
-16 1 5 11.7 14.1
16 1 -5 11.4 3.5
16 1 -5 13.7 4
16 1 -5 5.1 3.5
15 -1 -5 7.2 6.1
15 -1 -5 11.6 6.9
-15 -1 5 9.9 12.2
15 -1 -5 8 3.3
-15 -1 5 4.9 5.8
15 1 -5 9.1 3.3
15 1 -5 9.4 3.6
15 1 -5 3.9 2.3
-15 1 5 10.7 14.8
-15 1 5 13.9 11.3
14 -1 -5 17.8 9.3
-14 -1 5 9.7 9.9
-14 -1 5 17.7 12.8
-14 -1 5 21.8 9.8
14 1 -5 12.7 6.1
-14 1 5 10.1 11.3
-14 1 5 18.5 6.4
13 -1 -5 4.5 4.9
13 -1 -5 6.5 3.2
-13 -1 5 10.2 6.5
13 -1 -5 2.8 4.5
-13 -1 5 7.8 9.7
-13 -1 5 5.4 7
-13 -1 5 -0.7 9
-13 1 5 1.3 5
-13 1 5 10.7 5.3
13 1 -5 9.5 3.1
13 1 -5 9.2 3.1
-13 1 5 15.6 14.9
13 1 -5 5.2 2.5
-12 -1 5 58.69 22.2
-12 -1 5 93.89 39.3
-12 -1 5 67.49 22.3
12 -1 -5 89.79 20.1
-12 1 5 107.29 35.3
-12 1 5 93.79 15.3
12 1 -5 101.99 11.4
-12 1 5 54.29 27.9
12 1 -5 94.09 10.2
12 1 -5 86.59 9.8
11 -1 -5 165.38 15.7
-11 -1 5 160.88 49.6
-11 -1 5 115.89 29
11 -1 -5 137.79 20.1
11 -1 -5 183.28 22.9
-11 -1 5 142.09 33.7
11 -1 -5 159.38 15.7
11 1 -5 131.49 14.1
-11 1 5 161.08 17.9
-11 1 5 141.19 38.3
-11 1 5 96.99 28.7
11 1 -5 166.98 15
11 1 -5 148.59 15
10 -1 -5 43.3 7.2
10 -1 -5 47.6 7.8
-10 -1 5 60.19 27.5
-10 -1 5 36.1 14.5
-10 -1 5 43.2 15.4
10 -1 -5 39.9 7.3
10 -1 -5 31.8 11.3
-10 1 5 38 18.3
-10 1 5 57.29 11.9
10 1 -5 52.29 5.9
10 1 -5 48.8 6.6
-10 1 5 29 14.5
10 1 -5 52.49 7.8
9 -1 -5 198.78 19.9
-9 -1 5 276.47 45.1
9 -1 -5 214.88 19.8
9 -1 -5 224.88 20.2
-9 -1 5 151.08 25.9
-9 -1 5 208.88 29.1
9 -1 -5 197.88 24.6
9 -1 -5 242.28 26.2
9 -1 -5 206.98 24.7
-9 -1 5 196.58 30.5
-9 1 5 226.18 21.2
-9 1 5 221.98 35.4
9 1 -5 221.58 19.7
9 1 -5 208.98 24.8
-9 1 5 215.38 20.2
-9 1 5 274.77 23.3
-9 1 5 145.19 34.4
9 1 -5 233.68 19.1
9 1 -5 215.98 19.3
-8 -1 5 860.11 85.89
8 -1 -5 897.71 75.89
8 -1 -5 911.91 81.09
8 -1 -5 909.21 75.89
-8 -1 5 952.1 102.79
8 -1 -5 934.51 75.59
8 -1 -5 893.71 81.29
-8 -1 5 839.22 87.19
8 -1 -5 912.81 80.69
-8 1 5 933.01 75.99
8 1 -5 868.31 75.39
-8 1 5 924.91 76.89
8 1 -5 943.61 74.79
8 1 -5 922.01 80.89
-8 1 5 908.31 77.89
8 1 -5 938.21 75.09
-8 1 5 923.11 93.99
7 -1 -5 2600.24 217.38
7 -1 -5 2608.14 217.78
7 -1 -5 2717.03 222.08
-7 -1 5 2942.01 246.68
7 -1 -5 2590.54 217.68
-7 -1 5 2472.65 227.98
-7 -1 5 2657.93 228.28
7 -1 -5 2739.43 222.78
-7 1 5 2769.42 219.88
-7 1 5 2815.22 218.78
7 1 -5 2586.34 217.28
7 1 -5 2690.43 221.98
-7 1 5 2721.53 217.88
6 -1 -5 501.85 46.2
-6 -1 5 472.05 43.8
-6 -1 5 516.85 52.29
6 -1 -5 554.94 47.5
-6 -1 5 424.96 50.09
6 -1 -5 468.75 42.8
6 -1 -5 520.55 43
6 -1 -5 518.15 47.1
-6 -1 5 509.75 63.29
-6 1 5 489.45 56.19
6 1 -5 525.25 42.5
-6 1 5 537.35 43.9
6 1 -5 512.05 46.2
-6 1 5 552.84 43.1
-6 1 5 515.85 44.7
6 1 -5 507.55 41.9
6 1 -5 499.55 42
5 -1 -5 21 4.1
-5 -1 5 13.5 7.4
5 -1 -5 17.3 3.5
-5 -1 5 29.4 11.1
5 -1 -5 16.7 6
5 -1 -5 19.1 6.3
5 -1 -5 28.3 10.8
5 -1 -5 16.7 3.4
-5 -1 5 19.8 14.8
-5 -1 5 21.2 3.9
-5 -1 5 17.8 7.8
5 1 -5 17.9 5.6
-5 1 5 15.9 4.1
5 1 -5 18.5 2.7
-5 1 5 20 5.2
-5 1 5 8.3 7.1
-5 1 5 13.1 3.2
-5 1 5 22.9 11.9
5 1 -5 20.6 3.5
5 1 -5 19.3 2.9
-4 -1 5 525.05 61.59
-4 -1 5 683.73 64.99
4 -1 -5 693.23 54.99
4 -1 -5 634.04 58.29
4 -1 -5 687.23 57.79
4 -1 -5 651.73 55.29
4 -1 -5 708.23 58.69
-4 -1 5 604.14 73.79
4 -1 -5 660.23 55.19
4 1 -5 609.34 54.59
-4 1 5 731.73 56.19
-4 1 5 592.74 65.89
-4 1 5 710.63 57.09
4 1 -5 613.44 54.19
-4 1 5 747.83 55.39
4 1 -5 743.73 54.39
4 1 -5 659.13 57.29
3 -1 -5 2381.86 184.18
3 -1 -5 2047.5 182.08
3 -1 -5 2323.37 185.08
3 -1 -5 2198.38 181.78
3 -1 -5 2302.47 181.48
-3 -1 5 2188.88 192.18
-3 1 5 2358.46 181.88
-3 1 5 2312.27 182.58
-3 1 5 2008.5 192.38
2 -1 -5 658.63 53.29
2 -1 -5 608.74 53.79
-2 -1 5 534.75 54.79
2 -1 -5 631.84 50.89
-2 -1 5 626.04 72.19
-2 -1 5 620.64 51.59
-2 -1 5 593.44 61.29
2 -1 -5 597.64 51.09
-2 1 5 673.83 51.29
2 1 -5 635.04 50.09
-2 1 5 487.35 59.29
-2 1 5 627.34 51.89
-2 1 5 661.83 52.79
-1 -1 5 269.47 42.8
1 -1 -5 306.27 26.2
1 -1 -5 265.57 24.2
-1 -1 5 275.07 28
-1 -1 5 273.47 27.4
1 -1 -5 271.07 23.9
-1 -1 5 301.27 35.4
1 -1 -5 250.57 26.3
-1 -1 5 313.47 25.1
-1 1 5 315.57 25.4
-1 1 5 305.97 25.8
-1 1 5 307.37 24.5
-1 1 5 223.98 31.6
1 1 -5 272.37 23.3
0 -1 5 224.68 30.5
0 -1 5 230.28 22.9
0 -1 5 208.18 24
0 -1 5 243.38 20.7
0 -1 -5 239.98 19.6
0 -1 5 242.68 39.6
0 -1 -5 259.07 21.9
0 -1 -5 209.48 19.8
0 -1 -5 222.28 22.1
0 1 5 227.38 20.9
0 1 -5 232.38 19
0 1 5 184.88 26.8
0 1 -5 201.18 20.7
0 1 5 236.68 20.9
-1 -1 -5 315.27 26.9
-1 -1 -5 316.37 24.8
1 -1 5 244.38 35
-1 -1 -5 283.47 27.2
1 -1 5 259.47 27.9
1 -1 5 339.67 47.6
1 -1 5 325.37 28.7
1 -1 5 277.07 25.7
1 -1 5 261.17 25.6
1 1 5 287.87 25.5
-1 1 -5 246.88 26
-1 1 -5 300.27 24.1
1 1 5 279.27 25.7
1 1 5 294.27 25.2
-2 -1 -5 461.45 36.9
-2 -1 -5 426.06 34
2 -1 5 384.96 35.2
2 -1 5 378.46 35.6
-2 -1 -5 441.76 37.4
2 -1 5 378.16 37.8
-2 1 -5 386.76 34
-2 1 -5 402.66 37.2
2 1 5 353.16 41.5
2 1 5 408.06 34.8
-2 1 -5 429.76 33.8
2 1 5 384.96 34.5
-3 -1 -5 277.07 26.1
3 -1 5 327.57 28.4
-3 -1 -5 289.77 25.7
-3 -1 -5 253.37 22.6
3 -1 5 254.07 26.2
3 -1 5 204.48 23.2
3 1 5 246.18 30.4
3 1 5 246.78 23.1
-3 1 -5 297.47 22.6
3 1 5 259.77 23.1
3 1 5 226.58 23.2
-3 1 -5 266.57 22.9
4 -1 5 1.3 2.2
4 -1 5 9.3 5.2
-4 -1 -5 2.4 2.5
-4 -1 -5 8 4.2
-4 1 -5 5.7 2.3
4 1 5 0.5 3.4
4 1 5 4.9 2.5
-4 1 -5 1.4 1.4
4 1 5 2.3 1.8
4 1 5 4.3 2.3
5 -1 5 285.17 26.5
-5 -1 -5 325.47 31.4
-5 -1 -5 289.47 30.1
5 -1 5 334.37 32.7
5 1 5 309.27 26.8
-5 1 -5 282.97 26.9
5 1 5 283.17 26.7
-5 1 -5 339.97 26.7
5 1 5 298.07 26.5
5 1 5 292.97 34.5
6 -1 5 392.76 37.8
-6 -1 -5 356.06 36.3
-6 -1 -5 350.26 35.4
-6 -1 -5 339.37 31.9
-6 1 -5 339.87 31.3
6 1 5 370.36 31.3
-6 1 -5 342.97 32
-6 1 -5 362.26 30.8
-6 1 -5 315.77 37.7
6 1 5 385.16 30.7
6 1 5 307.17 38.3
7 -1 5 19.3 8.4
7 -1 5 25 5
-7 -1 -5 14.6 7
-7 -1 -5 12.7 5.9
-7 -1 -5 18.5 5.5
-7 1 -5 16.3 4.2
-7 1 -5 18.4 5.6
7 1 5 21.7 4.5
7 1 5 23.3 10.8
-7 1 -5 19.6 9.6
-7 1 -5 18.8 5.2
7 1 5 31.7 6
7 1 5 28.2 4.7
8 -1 5 353.46 38.3
-8 -1 -5 350.06 37.9
8 -1 5 345.07 30.7
-8 -1 -5 311.87 31.9
-8 1 -5 281.87 39
8 1 5 342.87 40.1
8 1 5 373.36 30.3
-8 1 -5 330.97 30.6
8 1 5 370.66 30.1
-8 1 -5 338.47 31.5
-9 -1 -5 126.69 14.5
9 -1 5 99.59 12.2
-9 -1 -5 107.29 23.3
-9 -1 -5 136.29 26.4
9 -1 5 149.59 20.6
-9 1 -5 130.69 18.1
9 1 5 109.99 11.7
9 1 5 112.19 12.7
-9 1 -5 128.29 13.7
-9 1 -5 111.79 12.6
-9 1 -5 109.19 28.5
9 1 5 123.99 12.1
-10 -1 -5 42.4 25.6
-10 -1 -5 31.6 8
10 -1 5 25 5.8
-10 -1 -5 35.8 14.4
-10 -1 -5 29.4 12.7
10 -1 5 24.3 10.2
-10 1 -5 21.6 5.2
-10 1 -5 31.4 8.5
10 1 5 30 6.6
-10 1 -5 23.3 6.2
10 1 5 25.1 5.1
10 1 5 21.8 4.8
10 1 5 20.7 10.3
-10 1 -5 18.7 11.7
11 -1 5 360.56 41.6
-11 -1 -5 263.07 40.5
-11 -1 -5 452.25 67.99
-11 -1 -5 396.86 46.2
-11 1 -5 254.67 42.4
11 1 5 397.06 31.8
11 1 5 368.46 32.8
-11 1 -5 325.17 32.7
-11 1 -5 387.66 35.5
-12 -1 -5 12.9 8.7
12 -1 5 13 8
-12 -1 -5 15.5 10.3
12 -1 5 12.3 4.2
-12 -1 -5 19.7 19.4
-12 1 -5 10.5 5
12 1 5 7 3.4
12 1 5 11.6 3.5
-12 1 -5 15.6 12.1
12 1 5 10 3.7
12 1 5 5.1 6.4
-12 1 -5 8.9 12.3
-13 -1 -5 11.3 9.7
-13 -1 -5 11 9.4
-13 -1 -5 10.6 15.6
13 -1 5 9.7 7.6
-13 1 -5 9.4 10
-13 1 -5 17.5 6.4
13 1 5 10.8 9.1
13 1 5 19.9 5.3
-14 -1 -5 125.19 28.8
-14 -1 -5 72.59 35.2
14 -1 5 77.49 20
-14 -1 -5 32.3 14.2
14 1 5 73.39 10.4
-14 1 -5 67.49 12.5
-15 -1 -5 256.17 34.9
15 -1 5 270.17 44.4
15 1 5 224.08 23.5
-15 1 -5 340.07 33.5
16 -1 5 19.7 7.3
-16 -1 -5 11.5 7.3
-16 1 -5 6.2 7.5
16 1 5 13.8 3.7
-17 -1 -5 67.99 16.3
17 -1 5 79.09 16.6
17 -2 -5 5.2 3.9
17 2 -5 6.6 2.4
16 -2 -5 137.29 19.1
16 2 -5 131.79 13.1
16 2 -5 127.19 13.1
16 2 -5 144.89 13.6
-16 2 5 89.39 15.1
15 -2 -5 135.99 19.4
-15 2 5 82.39 33.9
-15 2 5 98.39 16.5
15 2 -5 142.29 13.2
-14 -2 5 59.39 51.79
14 -2 -5 99.19 29.9
-14 -2 5 45.4 15.6
14 -2 -5 99.49 20.2
14 2 -5 76.79 8.8
14 2 -5 78.29 8.5
-14 2 5 54.99 11.8
14 2 -5 65.59 10.1
13 -2 -5 32.6 12.9
13 -2 -5 41.8 11.5
-13 -2 5 35.4 25.9
13 -2 -5 24.5 9.7
-13 -2 5 21.3 12.2
-13 -2 5 9 15.9
13 2 -5 40.6 6.7
13 2 -5 22.9 4.7
13 2 -5 31.6 6.1
-13 2 5 23.7 7.8
-13 2 5 13 14.8
-13 2 5 8.9 14.7
-12 -2 5 361.56 88.49
12 -2 -5 292.07 28
-12 -2 5 304.27 42.8
-12 -2 5 298.07 35.8
12 -2 -5 288.27 35.3
12 -2 -5 307.97 34.8
-12 2 5 186.48 45.5
12 2 -5 327.67 27.5
-12 2 5 263.17 61.59
12 2 -5 296.17 26.9
-12 2 5 317.17 31.1
12 2 -5 313.07 26.7
-11 -2 5 4.8 6.9
11 -2 -5 -0.7 1.6
-11 -2 5 2.1 6.3
11 -2 -5 0.1 2.4
11 -2 -5 5.9 8.7
-11 -2 5 1.8 10
11 -2 -5 11.4 3.9
-11 -2 5 1.7 3.3
-11 2 5 1.9 6.1
-11 2 5 -1.1 1.3
-11 2 5 1.9 6.2
-11 2 5 1 1.6
11 2 -5 2.5 1.6
-11 2 5 1.6 2.3
10 -2 -5 1196.88 109.59
-10 -2 5 1112.99 111.39
10 -2 -5 1199.98 103.19
-10 -2 5 1201.98 119.89
10 -2 -5 1258.27 110.29
-10 -2 5 1266.47 146.49
10 -2 -5 1245.68 111.09
-10 2 5 1151.18 127.79
10 2 -5 1304.27 102.49
-10 2 5 1190.38 103.19
10 2 -5 1250.67 101.79
-10 2 5 1332.77 106.59
-10 2 5 1252.77 104.39
10 2 -5 1300.57 101.59
-9 -2 5 789.72 107.79
9 -2 -5 887.51 80.19
-9 -2 5 871.11 89.89
9 -2 -5 939.81 81.09
9 -2 -5 891.91 81.29
9 -2 -5 908.81 74.59
-9 -2 5 853.61 82.89
-9 2 5 888.21 75.49
-9 2 5 823.32 100.79
-9 2 5 947.11 77.49
-9 2 5 850.41 74.59
9 2 -5 860.61 72.89
9 2 -5 890.01 72.69
9 2 -5 898.51 73.59
-8 -2 5 249.78 33.3
8 -2 -5 309.87 29.5
8 -2 -5 333.17 34.9
8 -2 -5 354.56 34.6
8 -2 -5 332.07 35.1
-8 -2 5 332.67 37.3
-8 -2 5 370.36 59.59
-8 -2 5 378.36 44.1
8 2 -5 352.06 28.1
-8 2 5 352.46 29.9
-8 2 5 351.76 33.5
8 2 -5 345.07 28.3
8 2 -5 312.17 28.7
-8 2 5 267.37 44.3
-8 2 5 378.26 31.2
7 -2 -5 33.9 10.1
-7 -2 5 28.3 13.6
7 -2 -5 48.1 11.4
-7 -2 5 23.6 9.8
-7 -2 5 56.19 28.3
7 -2 -5 33.2 8.6
-7 -2 5 27.8 10.1
7 -2 -5 41.6 6.7
-7 -2 5 27.1 8.3
-7 -2 5 40.9 8.3
-7 -2 5 51.79 7.6
-7 2 5 40.9 7.6
7 2 -5 35.7 4.1
7 2 -5 40.9 4
-7 2 5 42.2 8.7
-7 2 5 27.1 15.5
-7 2 5 40.1 6.6
7 2 -5 31 5.1
-7 2 5 17 11
6 -2 -5 353.86 35.1
6 -2 -5 346.47 30.9
6 -2 -5 350.86 34.3
-6 -2 5 428.56 32
-6 -2 5 340.37 31.8
6 -2 -5 368.76 35.5
-6 -2 5 340.37 55.29
-6 -2 5 381.06 43.8
-6 -2 5 324.97 32.4
-6 -2 5 354.96 37.9
6 2 -5 335.27 29.9
-6 2 5 381.96 33.3
-6 2 5 357.56 31
-6 2 5 301.17 44.5
6 2 -5 354.46 29.3
-6 2 5 369.56 31.9
6 2 -5 334.17 29.4
-5 -2 5 21.7 5.9
-5 -2 5 31.8 13.3
5 -2 -5 29.5 8.1
5 -2 -5 24.8 8.2
-5 -2 5 26 9.1
5 -2 -5 22.2 4.5
-5 -2 5 29.8 5.8
-5 -2 5 15 16.8
-5 2 5 29.4 6
5 2 -5 21.6 2.5
5 2 -5 22.4 3.7
-5 2 5 26.2 5
-5 2 5 25.6 13.9
-5 2 5 26.9 7
-4 -2 5 1018.4 92.09
-4 -2 5 1127.79 100.19
4 -2 -5 1109.19 89.19
4 -2 -5 937.31 85.29
4 -2 -5 1033.3 89.19
-4 -2 5 1018 113.89
-4 -2 5 1029.5 86.39
-4 -2 5 1085.49 87.79
-4 2 5 839.02 98.39
-4 2 5 1036 87.49
-4 2 5 1083.59 85.59
4 2 -5 1058.29 83.79
-4 2 5 1068.59 86.39
-3 -2 5 496.85 44.2
-3 -2 5 583.54 57.79
-3 -2 5 548.95 44.9
-3 -2 5 487.45 45.2
3 -2 -5 519.85 45.8
-3 -2 5 448.66 66.09
-3 -2 5 521.55 49.6
3 -2 -5 482.15 46.2
-3 2 5 536.05 43.4
3 2 -5 497.15 41.5
-3 2 5 528.95 44.1
-3 2 5 521.15 45.2
-2 -2 5 99.39 37
2 -2 -5 91.69 11.1
-2 -2 5 117.19 19.5
-2 -2 5 79.79 10.6
-2 -2 5 127.39 28.4
2 -2 -5 92.49 11.7
-2 -2 5 86.69 10.2
-2 2 5 95.29 9.3
-2 2 5 92.99 10.9
-2 2 5 97.89 10.1
-2 2 5 68.99 20.9
-1 -2 5 179.78 18.6
1 -2 -5 185.48 18.6
-1 -2 5 152.28 17.5
-1 -2 5 175.78 21.5
-1 -2 5 236.68 31.6
1 -2 -5 176.38 19.1
-1 -2 5 256.77 57.39
-1 2 5 204.48 18.1
-1 2 5 211.48 17
-1 2 5 146.49 25.4
0 -2 5 1672.23 136.09
0 -2 5 1729.33 143.09
0 -2 -5 1636.54 137.29
0 -2 -5 1741.03 136.79
0 -2 5 1596.24 136.49
0 -2 5 1475.95 163.28
0 -2 -5 1572.64 134.39
0 -2 5 1630.84 151.18
0 -2 5 1735.13 135.79
0 2 5 1756.92 136.29
0 2 5 1720.23 134.59
0 2 -5 1490.05 132.89
1 -2 5 303.57 27.2
1 -2 5 336.97 25.5
-1 -2 -5 310.07 26.2
1 -2 5 269.37 27.3
1 -2 5 290.37 50.59
1 -2 5 294.17 32.4
-1 -2 -5 301.57 28.1
-1 -2 -5 307.77 28.8
1 -2 5 264.37 27.6
1 -2 5 264.97 39.1
1 2 5 279.27 26.9
1 2 5 323.37 27.4
1 2 5 243.88 34.6
-1 2 -5 303.17 24.9
2 -2 5 534.45 46.7
-2 -2 -5 580.04 48.2
2 -2 5 518.25 46.7
2 -2 5 465.95 59.79
2 -2 5 536.95 46.1
2 -2 5 513.45 45.4
2 -2 5 563.44 50.89
2 2 5 528.05 46.1
2 2 5 441.36 53.69
2 2 5 578.34 45.6
2 2 5 553.54 45.7
-2 2 -5 491.75 44.1
-2 2 -5 559.14 44
3 -2 5 7.8 8.6
3 -2 5 4.2 2.9
3 -2 5 2.4 3.4
-3 -2 -5 4.9 3.5
3 -2 5 1 2.1
3 -2 5 2.6 2.3
3 -2 5 0.2 1.1
3 -2 5 2.7 2.2
-3 -2 -5 -0.1 1.2
3 2 5 0.3 1.2
3 2 5 2.3 3.8
-3 2 -5 1.4 1
-3 2 -5 0.5 1
4 -2 5 11 5.7
4 -2 5 3.1 2.6
4 -2 5 7.6 3.1
-4 -2 -5 6.2 4.3
-4 -2 -5 7.2 4.3
4 -2 5 4.5 3.3
-4 2 -5 5.7 2.7
-4 2 -5 5.4 2.4
4 2 5 4.6 5.1
4 2 5 4.2 3
-4 2 -5 6.1 2.1
4 2 5 3.2 2.2
5 -2 5 122.89 15.4
5 -2 5 102.09 12.5
5 -2 5 97.79 12.7
5 -2 5 135.59 16.3
-5 -2 -5 140.29 16.3
-5 -2 -5 116.99 14.9
-5 2 -5 106.59 11.8
5 2 5 124.09 12.2
-5 2 -5 121.79 11.5
5 2 5 103.09 11.8
5 2 5 97.09 12
5 2 5 116.29 19.6
-5 2 -5 128.09 12.9
6 -2 5 13.9 6.3
-6 -2 -5 22.8 8.3
6 -2 5 22.4 5.8
-6 -2 -5 32.2 20.1
-6 -2 -5 6.7 4.7
-6 2 -5 14.4 3.9
6 2 5 19.9 4.8
6 2 5 16.9 4.8
-6 2 -5 21.7 5.2
6 2 5 22.2 10.9
6 2 5 13.6 3.9
-6 2 -5 14.5 4.9
-7 -2 -5 374.86 43.3
7 -2 5 376.16 39.4
-7 -2 -5 497.75 46.5
7 -2 5 456.05 44.7
7 2 5 439.26 39
7 2 5 479.95 39.2
7 2 5 458.55 38.7
-7 2 -5 432.56 38.6
-7 2 -5 484.25 39.8
-7 2 -5 442.46 40.4
7 2 5 427.76 49
-8 -2 -5 21.1 18.1
8 -2 5 10.7 6.4
-8 -2 -5 13.9 7.6
-8 -2 -5 15.2 7.4
8 2 5 18.1 4.6
-8 2 -5 20.4 5.5
-8 2 -5 14.5 5.4
8 2 5 14 4.1
-8 2 -5 22.6 5.3
8 2 5 11.5 8.8
8 2 5 14.9 4.4
9 -2 5 258.77 28.4
9 -2 5 277.77 34.1
-9 -2 -5 370.36 48.9
-9 -2 -5 444.36 64.49
-9 -2 -5 293.77 36.7
9 2 5 308.17 28.5
-9 2 -5 264.77 27.9
-9 2 -5 324.57 29.5
9 2 5 334.87 28
-9 2 -5 311.47 30.6
9 2 5 325.07 27.6
-10 -2 -5 644.54 88.29
10 -2 5 593.04 59.69
-10 -2 -5 521.25 61.29
-10 2 -5 549.05 52.49
-10 2 -5 626.34 54.69
10 2 5 605.84 50.69
10 2 5 634.74 51.19
10 2 5 587.94 51.89
-11 -2 -5 17.5 18.5
11 -2 5 6.6 5.8
-11 -2 -5 1.3 3.4
-11 -2 -5 8.9 8.1
11 2 5 6.8 3.6
-11 2 -5 7.1 3.4
11 2 5 4.9 2.2
-11 2 -5 6.8 3.8
11 2 5 5.3 2.4
-11 2 -5 10.8 5.4
-12 -2 -5 4 6.2
-12 -2 -5 10.1 16.9
12 -2 5 11.4 7.3
-12 -2 -5 9.5 12
-12 -2 -5 10.7 8.6
12 2 5 13.2 3.9
12 2 5 10.1 3.3
-12 2 -5 3.9 3
-12 2 -5 7.1 3.4
-12 2 -5 1.8 2.1
12 2 5 8.8 3.5
-13 -2 -5 87.09 23.6
13 -2 5 69.59 17.7
-13 -2 -5 59.29 29.9
-13 -2 -5 124.99 29.5
13 2 5 104.69 11.7
-13 2 -5 100.59 16.5
13 2 5 113.39 11.2
14 -2 5 431.96 39.5
-14 -2 -5 410.76 49.6
14 -2 5 363.06 49.7
-14 -2 -5 435.46 74.09
-14 -2 -5 288.47 43
14 2 5 454.05 36
-14 2 -5 371.06 37.5
14 2 5 417.26 35.1
15 -2 5 29.9 10.4
-15 -2 -5 42.3 16.1
15 -2 5 58.19 10.5
-15 -2 -5 42.6 14.1
-15 2 -5 46.3 9
16 -2 5 19.9 6.5
-16 -2 -5 18.6 8.8
-16 -2 -5 11.7 7.2
-16 2 -5 8.9 3.9
16 2 5 19.4 3.7
16 -3 -5 12.5 6.5
16 3 -5 8.7 2.9
16 3 -5 14.4 4.5
-16 3 5 14.1 4.3
15 -3 -5 51.59 16.9
15 3 -5 41.5 6.1
15 3 -5 36.1 6.2
15 3 -5 36 6.7
-15 3 5 25 8
-14 -3 5 7.3 19
-14 -3 5 29.6 15.3
14 -3 -5 22.2 7.8
14 3 -5 22.4 4.6
14 3 -5 17.1 3.7
14 3 -5 17 4.1
-14 3 5 23 6.7
-13 -3 5 1.5 13.7
13 -3 -5 0.5 4.7
-13 -3 5 0.2 4.2
13 -3 -5 0.3 3
13 3 -5 1.4 1.5
-13 3 5 1.3 1.9
13 3 -5 0.9 1.2
13 3 -5 0.6 1.3
-12 -3 5 -1.3 10.4
12 -3 -5 0.3 2.2
12 -3 -5 0.3 3.7
-12 -3 5 -1.2 3.5
12 3 -5 0.6 1.1
12 3 -5 0 0.7
12 3 -5 0.5 1.2
-12 3 5 3.7 3.3
-12 3 5 2.5 2.5
-12 3 5 0.6 1.9
-11 -3 5 791.72 130.09
11 -3 -5 910.51 93.39
-11 -3 5 1039.7 97.09
-11 -3 5 996.5 108.99
11 -3 -5 1167.48 95.99
11 3 -5 1067.49 85.49
11 3 -5 1071.69 86.29
11 3 -5 1113.69 85.89
-11 3 5 1050.29 87.79
-11 3 5 1014.3 88.69
-11 3 5 950.3 90.19
10 -3 -5 208.18 27.3
10 -3 -5 192.58 27
-10 -3 5 275.97 54.09
-10 -3 5 215.18 30.2
-10 -3 5 152.58 61.19
-10 3 5 250.27 24.2
-10 3 5 224.68 58.49
10 3 -5 246.88 21.1
-10 3 5 246.48 25.9
-10 3 5 226.08 22.8
10 3 -5 256.27 20.9
10 3 -5 249.58 21.6
9 -3 -5 56.39 14.5
-9 -3 5 79.69 19.1
-9 -3 5 51.09 33.3
9 -3 -5 34.1 10
-9 3 5 28.4 19.2
9 3 -5 50.29 6
-9 3 5 56.19 9.5
9 3 -5 61.49 6.6
-9 3 5 56.69 12.7
9 3 -5 55.09 5.8
8 -3 -5 228.98 26.4
8 -3 -5 209.48 25.3
-8 -3 5 219.98 29.6
-8 -3 5 207.98 65.49
-8 -3 5 272.17 50.59
8 3 -5 231.68 19.2
8 3 -5 237.28 19.5
8 3 -5 217.68 19.8
-8 3 5 184.48 20.8
-8 3 5 212.48 23.6
-8 3 5 231.58 22.6
-8 3 5 162.08 46.2
-7 -3 5 117.59 23.9
7 -3 -5 104.99 14.8
-7 -3 5 135.69 12.9
7 -3 -5 84.59 14.2
-7 -3 5 114.59 31.5
-7 -3 5 112.59 48
7 3 -5 101.89 9.4
-7 3 5 122.49 17.5
-7 3 5 95.89 11.3
-7 3 5 106.89 12.5
-7 3 5 58.49 27.1
-6 -3 5 197.18 25.5
-6 -3 5 211.38 63.99
-6 -3 5 253.37 47.4
6 -3 -5 155.38 20.2
-6 -3 5 169.08 19.2
-6 -3 5 152.98 17
-6 -3 5 197.08 19
6 -3 -5 163.08 19.9
-6 3 5 174.08 17.9
-6 3 5 171.58 19.1
-6 3 5 178.68 17
6 3 -5 168.98 14.7
-6 3 5 185.28 44.9
-5 -3 5 60.59 10
5 -3 -5 66.69 12.2
5 -3 -5 79.79 15.6
-5 -3 5 78.69 19
-5 -3 5 77.49 13.3
-5 -3 5 71.59 9.1
-5 -3 5 95.19 41.3
-5 3 5 77.89 13.1
5 3 -5 63.59 6.1
-5 3 5 89.39 11.1
-5 3 5 39.7 20.7
-4 -3 5 139.99 14.6
-4 -3 5 159.18 35.4
-4 -3 5 136.89 16
-4 -3 5 121.29 14
4 -3 -5 116.99 15.8
-4 -3 5 135.49 47.9
-4 -3 5 144.19 26.2
4 -3 -5 144.09 19.1
-4 3 5 150.18 15.7
-4 3 5 138.79 14.2
4 3 -5 125.59 10.9
-4 3 5 123.49 13.1
-3 -3 5 291.07 39.6
3 -3 -5 219.48 24.2
3 -3 -5 240.38 25.4
-3 -3 5 246.98 29.7
3 -3 -5 268.87 23
-3 -3 5 244.08 25.1
-3 -3 5 264.17 23.8
-3 -3 5 231.78 23.6
-3 -3 5 192.78 59.19
-3 3 5 251.17 24.5
-3 3 5 231.78 23
-3 3 5 239.28 22.2
-2 -3 5 13.8 7
-2 -3 5 8.1 3.6
-2 -3 5 15.3 11.9
2 -3 -5 6.5 2.5
2 -3 -5 13.5 5.2
-2 -3 5 6.1 3.3
-2 -3 5 -1.7 5.8
2 -3 -5 9.4 4.1
-2 -3 5 6.8 4
2 -3 -5 6.5 2.7
-2 3 5 5.2 2.3
-2 3 5 5.7 3
-2 3 5 12.3 5
-1 -3 5 148.69 20.9
-1 -3 5 150.58 15.9
-1 -3 5 134.49 16.9
1 -3 -5 151.08 16.4
-1 -3 5 160.78 50.99
1 -3 -5 133.09 16.6
-1 -3 5 142.99 16.2
-1 -3 5 179.68 40.3
1 -3 -5 139.99 14.8
-1 3 5 171.58 15.9
-1 3 5 163.78 14.8
-1 3 5 161.78 16.5
0 -3 5 153.18 36.9
0 -3 -5 115.79 13.6
0 -3 -5 123.09 14.5
0 -3 5 146.59 24.3
0 -3 5 121.19 13.9
0 -3 5 133.99 45.6
0 -3 5 115.99 13.3
0 -3 5 124.39 14.8
0 -3 -5 115.39 12.3
0 3 -5 116.59 10.1
0 3 5 111.79 13.2
0 3 5 111.49 12
0 3 5 115.59 13
-1 -3 -5 2.7 2.3
-1 -3 -5 3.7 2.9
1 -3 5 0.6 1.7
1 -3 5 5.4 12.5
1 -3 5 9.4 9.6
-1 -3 -5 3.6 6.2
1 -3 5 0.9 1.9
1 -3 5 3.5 2.9
1 -3 5 1.4 3.4
-1 -3 -5 7.8 6.9
1 3 5 1.9 2.2
-1 3 -5 2 1.1
1 3 5 3.9 2.6
1 3 5 2.5 1.9
-2 -3 -5 291.47 27.4
-2 -3 -5 286.37 42
2 -3 5 278.37 54.49
2 -3 5 265.17 27.8
2 -3 5 309.57 33
-2 -3 -5 288.37 35.8
2 -3 5 261.17 26.6
-2 -3 -5 294.17 25.6
-2 -3 -5 280.67 28
2 -3 5 269.47 27.4
2 3 5 275.47 25.8
-2 3 -5 244.48 28.1
2 3 5 294.97 26.8
2 3 5 266.67 25.7
-2 3 -5 253.67 24.1
-2 3 -5 293.77 23.9
-3 -3 -5 5.6 2.6
-3 -3 -5 2.9 2.8
3 -3 5 1 1.6
3 -3 5 1.5 2.1
3 -3 5 4.4 3.1
3 -3 5 1.9 7.1
3 -3 5 2 1.4
3 -3 5 4.9 4.8
-3 -3 -5 1.2 2.3
-3 -3 -5 4.9 7.1
-3 -3 -5 1.4 4.7
-3 3 -5 1 1.1
-3 3 -5 1.2 1.6
3 3 5 3.3 2.2
-3 3 -5 1.8 1.5
3 3 5 0.4 1.5
3 3 5 0.1 1.7
4 -3 5 6.8 3.2
4 -3 5 4.4 3
4 -3 5 8.2 4.3
-4 -3 -5 4.5 4.1
4 -3 5 4.9 3.7
-4 -3 -5 3 6.6
4 -3 5 8 5.6
-4 -3 -5 14.6 9.4
-4 -3 -5 2.6 2.6
-4 3 -5 2.5 2
-4 3 -5 8.8 3.5
-4 3 -5 3.7 1.9
4 3 5 3.3 2.4
4 3 5 7.2 3.4
-5 -3 -5 73.59 14
5 -3 5 72.09 12
-5 -3 -5 107.99 26.9
-5 -3 -5 94.39 32
5 -3 5 65.69 12.5
5 -3 5 59.79 12.7
5 -3 5 62.49 8.6
-5 -3 -5 81.99 15.7
5 -3 5 94.39 18.5
-5 3 -5 80.59 9.1
5 3 5 89.59 11.6
-5 3 -5 74.99 8.3
5 3 5 70.09 11.8
5 3 5 72.99 11
-6 -3 -5 486.25 46.1
-6 -3 -5 486.85 55.69
6 -3 5 423.76 41.3
6 -3 5 396.96 42.6
-6 -3 -5 494.65 45.1
6 -3 5 438.76 42.9
-6 -3 -5 501.45 69.19
6 -3 5 435.06 41.5
6 3 5 488.65 40.2
-6 3 -5 509.45 41.8
-6 3 -5 403.66 39.1
-6 3 -5 455.05 40.3
6 3 5 395.86 39.7
6 3 5 491.45 41.1
-7 -3 -5 223.28 26.8
-7 -3 -5 245.98 36.2
7 -3 5 202.28 24
-7 -3 -5 256.27 61.69
-7 -3 -5 239.58 28.3
7 -3 5 185.88 24.2
7 -3 5 218.18 23.1
-7 3 -5 222.28 23.4
7 3 5 238.88 22
-7 3 -5 242.18 22.8
7 3 5 248.78 22.3
-7 3 -5 244.58 21.9
7 3 5 233.48 22.4
-8 -3 -5 143.89 24.8
8 -3 5 84.59 16.4
8 -3 5 101.09 17.3
-8 -3 -5 100.59 27.5
-8 -3 -5 99.19 20.5
8 -3 5 80.99 13.7
8 3 5 111.29 12
8 3 5 109.99 11.9
-8 3 -5 108.99 11.8
-8 3 -5 98.09 12.3
-8 3 -5 94.79 15.5
8 3 5 108.19 11.5
-9 -3 -5 592.94 60.59
9 -3 5 608.74 56.19
-9 -3 -5 635.54 88.89
-9 -3 -5 498.75 57.39
-9 -3 -5 528.75 67.09
9 -3 5 473.85 53.99
9 3 5 627.54 50.99
-9 3 -5 565.44 52.09
-9 3 -5 591.04 51.19
9 3 5 579.04 51.09
9 3 5 717.33 51.09
-9 3 -5 568.84 53.29
10 -3 5 180.78 22.2
-10 -3 -5 142.79 34.6
-10 -3 -5 132.29 26.9
-10 -3 -5 169.38 25.9
-10 3 -5 170.88 19.3
10 3 5 202.78 18.2
-10 3 -5 172.68 18.4
-10 3 -5 200.38 21.1
10 3 5 205.58 17.9
10 3 5 182.98 18.4
-11 -3 -5 30.6 27
-11 -3 -5 34.1 16.9
11 -3 5 29.7 9.2
-11 -3 -5 27.1 11.5
-11 -3 -5 26.7 11.7
11 3 5 37.3 6.6
-11 3 -5 35.8 7.8
11 3 5 46.5 7
-11 3 -5 29.4 7.3
11 3 5 32.1 7
-11 3 -5 26.1 7.9
-12 -3 -5 67.29 18.3
12 -3 5 88.99 17.6
-12 -3 -5 66.79 22.3
-12 -3 -5 47.7 29.4
12 -3 5 76.19 14.5
-12 -3 -5 58.99 16.6
12 -3 5 60.59 15.5
-12 3 -5 71.99 11.3
12 3 5 94.99 10.2
12 3 5 94.79 9.6
-12 3 -5 62.69 11.4
-12 3 -5 66.09 12.7
12 3 5 127.19 12.2
-13 -3 -5 3.5 4.6
13 -3 5 2 3.5
-13 -3 -5 2.6 5
13 -3 5 5.2 3.9
13 3 5 0.7 1.3
-13 3 -5 5.8 3.3
-13 3 -5 4.6 3.2
13 3 5 6.2 2.8
13 3 5 2.8 1.8
-14 -3 -5 3.2 4.7
14 -3 5 -0.2 1.8
-14 -3 -5 4.6 6.3
14 -3 5 2.8 3
14 3 5 0.1 0.9
-14 3 -5 1.9 2.1
14 3 5 1.1 1.3
14 3 5 2.6 3.6
15 -3 5 15.5 5.2
15 -3 5 16.9 6.4
15 3 5 21.1 3.7
-15 3 -5 15.8 4.3
15 4 -5 135.29 12
-15 4 5 106.19 13.1
-14 -4 5 59.39 20.3
14 -4 -5 140.29 16.9
14 4 -5 117.39 13.3
-14 4 5 82.49 13.7
14 4 -5 127.69 11.4
-13 -4 5 127.59 44.4
13 -4 -5 253.67 26.4
-13 4 5 223.58 23.9
13 4 -5 258.07 22.5
13 4 -5 227.78 20.9
-12 -4 5 6.2 8.4
12 -4 -5 0.4 2.4
-12 -4 5 3.4 16.2
12 4 -5 1.2 1
12 4 -5 0.2 0.8
-12 4 5 0.7 3.7
-12 4 5 1.5 2.1
-12 4 5 0.6 1.8
11 -4 -5 72.79 15.3
-11 -4 5 45.3 21.1
11 -4 -5 64.59 14.8
-11 -4 5 38.9 34.2
-11 4 5 72.29 13.2
-11 4 5 55.69 10.9
11 4 -5 61.59 7.2
11 4 -5 78.99 8.2
10 -4 -5 36.3 10.6
-10 -4 5 41.1 21.9
10 -4 -5 27 9.6
-10 -4 5 30.3 11.9
-10 -4 5 15.1 24.1
10 4 -5 28.4 4.7
10 4 -5 32.2 4.5
-10 4 5 27.7 7.8
-10 4 5 15.3 4.6
-10 4 5 30.3 7.8
-9 -4 5 13.2 12.5
9 -4 -5 14.6 6.4
9 -4 -5 13.4 9.9
-9 -4 5 13.3 22.3
-9 4 5 7.1 4.6
-9 4 5 9.7 3.8
-9 4 5 6.5 4.8
8 -4 -5 129.19 18.4
-8 -4 5 162.18 15
-8 -4 5 70.09 41
8 -4 -5 150.48 18.7
-8 -4 5 114.79 25.1
-8 -4 5 126.69 38.6
-8 4 5 127.79 14.6
-8 4 5 152.18 21.5
-8 4 5 125.59 15.6
8 4 -5 135.29 12.3
8 4 -5 134.29 12.5
-7 -4 5 22.5 10.5
7 -4 -5 29 9.8
7 -4 -5 22.2 7.9
-7 -4 5 23.6 5.8
-7 -4 5 15.3 13.3
-7 -4 5 40.5 8.3
-7 -4 5 12.1 20
-7 -4 5 19 7
-7 4 5 28 8.3
7 4 -5 30.9 3.9
-7 4 5 29.2 6.7
-7 4 5 14.8 5.7
6 -4 -5 356.66 37.3
6 -4 -5 368.36 38.5
-6 -4 5 401.06 38
-6 -4 5 458.45 36.6
-6 -4 5 427.16 46.4
-6 -4 5 380.16 35.1
-6 -4 5 245.08 78.49
-6 -4 5 341.37 53.59
-6 4 5 388.86 35.9
-6 4 5 364.06 34.5
6 4 -5 370.66 31.5
-6 4 5 389.96 37.3
-5 -4 5 54.89 9.9
-5 -4 5 60.99 25.2
-5 -4 5 46.7 33.6
5 -4 -5 61.09 14.2
5 -4 -5 43.4 10.3
-5 -4 5 62.69 13.3
-5 4 5 81.19 11.5
-5 4 5 70.49 19.6
-4 -4 5 594.74 75.49
-4 -4 5 559.74 95.49
-4 -4 5 681.33 57.29
4 -4 -5 588.74 54.49
-4 -4 5 686.13 64.99
-4 -4 5 622.94 54.29
-4 -4 5 657.43 54.19
4 -4 -5 549.95 55.29
-4 4 5 569.54 52.19
-4 4 5 558.44 54.49
-4 4 5 617.54 53.79
-3 -4 5 159.38 63.19
-3 -4 5 280.67 29.6
-3 -4 5 276.27 27.4
3 -4 -5 294.77 28.9
-3 -4 5 311.67 36.3
-3 -4 5 338.87 62.59
3 -4 -5 255.17 25.8
3 -4 -5 224.58 29.7
-3 -4 5 299.97 27.5
-3 4 5 310.87 27.4
-3 4 5 257.27 25.4
-3 4 5 271.97 27.7
-2 -4 5 251.77 24.8
-2 -4 5 233.78 24.8
-2 -4 5 148.49 55.39
2 -4 -5 246.58 24.2
-2 -4 5 246.18 27
-2 -4 5 303.07 34.2
-2 -4 5 277.57 57.49
2 -4 -5 214.18 23
2 -4 -5 254.77 25.7
-2 4 5 209.58 23.6
-2 4 5 293.87 25.7
-2 4 5 248.88 23.1
-1 -4 5 161.18 58.49
-1 -4 5 201.88 22.3
1 -4 -5 203.88 21.1
-1 -4 5 229.18 29.8
-1 -4 5 205.78 22.8
1 -4 -5 221.78 23.1
-1 -4 5 168.88 45.2
-1 -4 5 239.78 25.4
1 -4 -5 215.28 21.8
-1 4 5 214.48 21
-1 4 5 227.58 22.6
-1 4 5 248.98 22.7
0 -4 5 1.6 7.5
0 -4 5 17.2 5.8
0 -4 -5 7.9 3.7
0 -4 5 12.4 5.3
0 -4 5 15.4 8.3
0 -4 5 8.3 4.9
0 -4 5 8.6 15.8
0 -4 -5 11.2 3.8
0 -4 -5 13.9 5.5
0 4 5 18.5 5.9
0 4 5 5.3 3.4
0 4 -5 20.4 3
0 4 5 9.6 3.7
1 -4 5 103.79 18.9
1 -4 5 152.18 27.8
1 -4 5 112.39 17.3
1 -4 5 125.79 15.7
-1 -4 -5 126.59 15.3
-1 -4 -5 129.09 14.2
1 -4 5 97.69 36.3
-1 -4 -5 123.89 13.7
1 4 5 129.59 14.2
1 4 5 130.19 15.1
-1 4 -5 126.19 11.6
1 4 5 117.99 13.8
2 -4 5 1.5 2.1
-2 -4 -5 7.7 4.3
2 -4 5 0 2.5
2 -4 5 7.4 6.3
-2 -4 -5 5.6 7.5
2 -4 5 4 3.4
-2 -4 -5 0.2 1.3
2 -4 5 0.5 6.1
2 4 5 4.3 2.6
-2 4 -5 2.8 2
2 4 5 2.1 2.5
2 4 5 4.7 3.5
-2 4 -5 2.6 1.5
3 -4 5 710.23 67.79
3 -4 5 828.12 74.19
3 -4 5 684.93 67.09
-3 -4 -5 760.22 65.39
-3 -4 -5 741.43 81.09
3 -4 5 790.32 91.79
-3 -4 -5 810.52 67.79
3 -4 5 751.22 66.69
-3 4 -5 781.72 62.99
3 4 5 701.73 64.89
-3 4 -5 773.32 63.69
3 4 5 701.73 64.09
3 4 5 758.22 66.59
-4 -4 -5 231.48 24.7
4 -4 5 187.98 27
-4 -4 -5 195.78 41.1
-4 -4 -5 226.08 22.5
4 -4 5 257.17 25.7
4 -4 5 206.98 24.1
-4 4 -5 245.88 20.7
-4 4 -5 206.28 22
4 4 5 186.88 22.8
4 4 5 201.48 22.5
-4 4 -5 229.98 22.2
-5 -4 -5 173.28 20.2
5 -4 5 131.99 21.7
5 -4 5 140.09 17.4
-5 -4 -5 209.48 72.09
-5 -4 -5 150.98 36.8
5 -4 5 155.08 18.5
-5 -4 -5 136.19 16.6
5 4 5 151.68 17.1
-5 4 -5 175.88 15.6
-5 4 -5 150.48 16.7
5 4 5 152.48 16.4
5 4 5 141.99 15.5
-5 4 -5 161.48 16.2
-6 -4 -5 1.9 2.6
6 -4 5 6.3 4
-6 -4 -5 6.2 5
6 -4 5 5.3 3.4
-6 -4 -5 6.9 14.8
-6 -4 -5 5.4 7.2
6 -4 5 5.1 3.7
6 4 5 2.3 1.9
6 4 5 5.8 3.7
-6 4 -5 7.7 4.2
-6 4 -5 6.7 3
6 4 5 13.4 4.1
-6 4 -5 8.5 3.8
-7 -4 -5 149.69 18.2
7 -4 5 178.38 19.6
-7 -4 -5 199.38 40.9
7 -4 5 145.59 20.7
7 -4 5 180.68 19.8
-7 -4 -5 181.08 23
-7 -4 -5 119.19 45.7
-7 4 -5 184.88 19.9
7 4 5 185.38 18.2
7 4 5 208.78 18.7
-7 4 -5 200.48 19.4
7 4 5 223.88 19.6
-7 4 -5 191.18 18.2
8 -4 5 4.8 3.8
-8 -4 -5 4.7 4.9
8 -4 5 5.9 4.4
-8 -4 -5 13.2 11.2
8 -4 5 4.3 3.1
-8 -4 -5 0.2 9.7
-8 4 -5 5 2.9
8 4 5 4.7 2.5
8 4 5 7.5 3.3
-8 4 -5 12 5
8 4 5 11.4 4
-8 4 -5 8.7 3.9
-9 -4 -5 9.6 6.4
-9 -4 -5 15.5 11.9
9 -4 5 9.5 4.7
9 -4 5 4.7 3.8
-9 -4 -5 0.6 12.8
9 4 5 10 3.6
9 4 5 14.8 4.1
9 4 5 8.4 3
-9 4 -5 9.1 3.9
-9 4 -5 9.8 4.8
-9 4 -5 9.8 3.3
10 -4 5 3.5 3.3
-10 -4 -5 4.9 21.8
-10 -4 -5 0.1 3.2
10 -4 5 1.9 2.7
10 4 5 1.3 1.6
-10 4 -5 1.8 2.7
-10 4 -5 0.6 1.9
-10 4 -5 3.6 3.1
-11 -4 -5 0.5 3.8
11 -4 5 1.3 2.2
-11 4 -5 1.1 1.5
-11 4 -5 0.9 1.9
11 4 5 0.5 0.9
11 4 5 1.3 1.5
11 4 5 0.6 1.2
-11 4 -5 1.9 2
-12 -4 -5 131.09 35.7
12 -4 5 224.98 23.7
12 4 5 230.58 20.8
-12 4 -5 205.68 22.3
12 4 5 225.58 20.8
12 4 5 273.67 21.9
-12 4 -5 228.68 22.1
13 -4 5 28.2 6.6
-13 -4 -5 39.1 15.4
-13 4 -5 35.5 6.6
13 4 5 50.09 7.7
-14 -4 -5 9.9 9.4
-12 -5 5 101.69 25.7
-12 5 5 166.18 15.9
-12 5 5 153.78 15.7
-11 -5 5 26.5 13.6
-11 5 5 43.7 7.8
-11 5 5 33.9 7.1
-11 5 5 29 7.1
-10 -5 5 13.5 11.7
-10 5 5 16.5 5.1
-10 5 5 15 4.4
-10 5 5 7.9 3.7
9 -5 -5 409.46 36.5
-9 -5 5 220.08 50.79
-9 5 5 330.47 31.7
-9 5 5 327.47 31.1
-9 5 5 285.37 29.7
8 -5 -5 7.4 4.2
-8 -5 5 10.6 11.3
-8 -5 5 4.8 5
-8 -5 5 -2.8 16.9
-8 5 5 6.2 3.4
-8 5 5 4.6 2.6
-7 -5 5 12.5 26.4
-7 -5 5 43.2 21.7
-7 -5 5 43.8 12.1
-7 -5 5 31.8 11.5
-7 5 5 22.4 5.7
-7 5 5 29.1 7.2
-7 5 5 29.2 7.5
-6 -5 5 96.49 22.3
-6 -5 5 133.29 39.4
6 -5 -5 107.29 14.2
-6 -5 5 160.08 15.6
-6 -5 5 121.59 15.7
-6 -5 5 131.59 14.2
-6 5 5 140.69 15.6
-6 5 5 134.99 14.2
-6 5 5 106.29 17.1
-5 -5 5 84.89 20.8
-5 -5 5 118.19 13.7
-5 -5 5 139.89 14.9
-5 -5 5 128.99 16.1
-5 -5 5 131.89 39.6
-5 -5 5 53.39 39.5
-5 5 5 115.89 16.6
-5 5 5 128.69 14.8
-5 5 5 105.99 13
-4 -5 5 30.4 8.8
-4 -5 5 42.9 11
-4 -5 5 14.8 14.8
-4 -5 5 44.1 13.8
-4 -5 5 50.59 9.9
-4 -5 5 29.7 34
-4 5 5 37.4 8.5
-4 5 5 47.6 10
-4 5 5 36.6 9.2
-3 -5 5 218.78 24.6
-3 -5 5 171.38 55.79
-3 -5 5 253.77 25.8
-3 -5 5 339.67 39.1
-3 5 5 276.77 28.2
-3 5 5 217.08 23.2
-2 -5 5 271.87 28.8
-2 -5 5 216.88 54.59
-2 -5 5 313.67 37.5
-2 -5 5 356.66 33.2
-2 -5 5 346.57 30.4
-2 5 5 318.27 29.6
-2 5 5 249.97 27.2
-2 5 5 265.67 27.8
1 -5 -5 19.7 5.3
-1 -5 5 25.1 6.8
-1 -5 5 20.2 15.1
-1 -5 5 30.4 8.2
-1 -5 5 34.9 10
-1 -5 5 52.09 15.8
-1 5 5 22 5.7
-1 5 5 28.1 7.7
0 -5 5 94.09 35.7
0 -5 5 216.68 22.4
0 -5 -5 203.28 20.6
0 -5 5 238.18 29.7
0 -5 5 200.98 22.4
0 -5 5 213.28 24.5
0 5 5 223.78 22.5
0 5 5 210.18 21.2
0 5 5 191.38 19.9
1 -5 5 638.24 65.69
1 -5 5 750.72 62.39
1 -5 5 654.13 59.59
1 -5 5 453.85 76.29
1 -5 5 643.74 58.79
-1 -5 -5 726.43 57.99
1 5 5 599.54 58.39
1 5 5 623.74 57.39
1 5 5 744.03 60.89
2 5 5 369.16 39.9
2 5 5 354.06 32.6
3 -5 5 18.8 6.7
3 -5 5 27.8 8.4
3 -5 5 11 4.8
3 5 5 29.9 6.7
3 5 5 20.5 6.4
-3 5 -5 28.9 6.1
3 5 5 22.9 5
-3 5 -5 26.4 4.9
4 -5 5 139.89 16.6
4 -5 5 142.49 17.7
4 -5 5 159.68 18.1
-4 -5 -5 114.19 31.9
-4 5 -5 144.89 14
4 5 5 158.68 14.6
4 5 5 130.19 14.9
-4 5 -5 135.49 14.8
4 5 5 125.69 15.5
5 -5 5 27.1 7.4
5 -5 5 20.2 7.2
5 -5 5 27.8 6.9
-5 -5 -5 20.7 13.1
5 5 5 33.1 5.4
-5 5 -5 33.3 6
5 5 5 26.8 5.8
5 5 5 30.7 6.8
-5 5 -5 26.1 6.2
6 -5 5 188.28 24.7
6 5 5 218.58 24.2
6 5 5 241.98 22.6
6 5 5 263.17 23.4
-6 5 -5 306.47 26.9
-6 5 -5 240.08 23.3
7 -5 5 1.7 3.8
-7 -5 -5 5.1 7.3
7 -5 5 4.6 2.9
-7 5 -5 2.8 2.1
7 5 5 6.4 2.4
-7 5 -5 3.8 2.6
7 5 5 8.2 3.3
-8 -5 -5 3.6 5.5
8 -5 5 6.7 4.3
8 5 5 11.9 3.3
-8 5 -5 7.8 3.1
8 5 5 9.3 3.3
-8 5 -5 11.4 4.1
9 -5 5 68.69 16.1
-9 -5 -5 49.9 18.6
9 5 5 92.59 10.2
9 5 5 101.49 9.3
-9 5 -5 127.89 19.9
-9 5 -5 78.89 9.6
10 -5 5 29.9 9.7
-10 -5 -5 8.9 12.5
10 5 5 56.09 9.3
-10 5 -5 17 4.5
10 5 5 34.7 5.2
11 -5 5 0.3 1.5
-11 -5 -5 1.9 4.3
11 5 5 2.8 2
-9 -6 5 5 7
-9 6 5 18.3 6
-8 -6 5 3.2 6.4
-8 6 5 4.3 2.5
-7 -6 5 3.5 5.8
-7 6 5 -0.1 1.4
-6 -6 5 1.4 5.2
-6 6 5 2.1 1.9
-5 -6 5 179.88 21.3
-5 6 5 164.98 18.1
-5 6 5 146.19 18.2
-4 -6 5 30.1 6.1
-4 -6 5 9.2 15.4
-4 -6 5 20.7 4.9
-4 -6 5 27.7 8.8
-4 6 5 17.5 5.3
-4 6 5 26.1 6.6
-3 -6 5 3.4 8.4
-3 -6 5 -0.2 1
-3 -6 5 1.2 2.5
-3 -6 5 1.3 3.4
-3 -6 5 0.2 1.3
-3 6 5 0.9 1.7
-3 6 5 1.6 2.1
-2 -6 5 44.5 7.9
-2 -6 5 30.5 6.7
-2 -6 5 43 9.3
-2 6 5 33.1 7.5
-2 6 5 30.8 8.1
-1 -6 5 89.49 15.8
-1 -6 5 50.79 26.8
-1 -6 5 123.79 13
-1 -6 5 132.59 13.6
-1 6 5 110.19 17.7
-1 6 5 98.99 12.8
0 -6 5 408.46 39.5
0 -6 5 503.35 42.3
0 -6 5 446.36 39.5
0 6 5 395.76 39.3
1 -6 5 53.09 10.3
1 -6 5 25.2 6
1 -6 5 33.1 7.1
1 6 5 29.6 6.5
1 6 5 40.8 7.3
2 -6 5 226.08 22.5
2 -6 5 232.38 23.2
2 6 5 241.98 21.4
2 6 5 211.68 23
3 -6 5 0.1 1.1
3 -6 5 1 1.5
3 6 5 1.2 1.6
3 6 5 1 1.6
4 -6 5 126.79 15.3
4 -6 5 137.99 14.6
4 6 5 130.99 13.3
4 6 5 162.68 14.2
5 -6 5 164.68 18.4
5 -6 5 173.88 17.4
5 6 5 211.98 17.7
-5 6 -5 169.88 16.9
6 -6 5 0.4 1.5
6 6 5 0.9 1.1
7 -6 5 0.6 1.6
7 6 5 3.2 1.3
-7 6 -5 3.4 2.1
18 0 -6 1.4 1.3
-16 0 6 -0.1 8
-16 0 6 5.1 8.8
16 0 -6 6.3 2.6
15 0 -6 171.58 17
15 0 -6 154.08 16.5
-14 0 6 60.99 25.5
-14 0 6 28.8 15.4
14 0 -6 69.49 9.9
14 0 -6 60.39 17.8
13 0 -6 338.27 28.7
13 0 -6 327.87 28.7
13 0 -6 312.27 28.1
13 0 -6 283.97 35.9
-13 0 6 199.98 48.4
-12 0 6 436.06 62.89
12 0 -6 520.25 44.9
12 0 -6 606.74 46.4
12 0 -6 479.15 46.8
12 0 -6 526.05 53.79
11 0 -6 1554.64 123.69
11 0 -6 1187.68 124.59
11 0 -6 1387.96 113.49
11 0 -6 1445.46 113.99
-11 0 6 1185.88 132.89
11 0 -6 1396.76 113.99
10 0 -6 385.16 31.9
-10 0 6 312.07 46.4
10 0 -6 378.96 32
10 0 -6 368.46 38.5
10 0 -6 334.67 37.3
-10 0 6 317.07 52.39
9 0 -6 6.9 5.3
9 0 -6 0.3 1
9 0 -6 3.4 1.9
-9 0 6 12.3 12.1
9 0 -6 3.1 1.8
9 0 -6 1.5 2.7
-9 0 6 1.9 4.4
-9 0 6 1.5 4.8
-9 0 6 4.7 3.5
8 0 -6 956.6 85.79
-8 0 6 791.42 99.29
-8 0 6 851.91 94.19
8 0 -6 1030.7 80.09
8 0 -6 1074.09 86.79
8 0 -6 1002.7 80.59
-8 0 6 939.21 82.39
8 0 -6 999.9 80.39
7 0 -6 415.26 35.6
7 0 -6 442.76 35.9
-7 0 6 344.47 46.4
-7 0 6 392.26 53.39
7 0 -6 476.75 41.2
-7 0 6 417.26 37.6
7 0 -6 383.26 39.9
7 0 -6 437.06 36.9
6 0 -6 165.38 15.2
-6 0 6 176.78 17
6 0 -6 162.58 15
6 0 -6 176.88 14.9
-6 0 6 118.39 20.7
-6 0 6 210.28 45.5
6 0 -6 183.88 19.2
-6 0 6 145.29 24
-5 0 6 1641.04 168.88
5 0 -6 2091.19 162.98
-5 0 6 1815.42 177.68
5 0 -6 1992.7 162.18
5 0 -6 1799.62 162.58
-5 0 6 1949.6 160.58
5 0 -6 2183.68 158.68
5 0 -6 2065.29 159.38
4 0 -6 1641.64 126.19
4 0 -6 1587.94 126.49
-4 0 6 1310.77 135.69
4 0 -6 1628.54 129.49
-4 0 6 1541.25 145.99
4 0 -6 1559.54 126.59
3 0 -6 766.12 65.49
3 0 -6 806.32 62.89
-3 0 6 686.43 79.99
-2 0 6 278.27 28.3
-2 0 6 337.37 30.2
2 0 -6 314.37 27.2
-2 0 6 390.96 47.4
-2 0 6 263.07 34.5
2 0 -6 346.17 27
2 0 -6 339.87 29.5
2 0 -6 314.17 27.2
1 0 -6 92.39 10.5
-1 0 6 93.09 9.1
1 0 -6 84.09 8.7
-1 0 6 89.89 19.2
1 0 -6 93.99 8.9
1 0 -6 97.49 8.6
0 0 -6 127.39 12.5
0 0 6 123.29 19.1
0 0 -6 149.99 12.4
0 0 -6 143.99 12.8
0 0 6 147.09 12.7
0 0 6 127.39 14.9
0 0 -6 135.49 14.4
-1 0 -6 8.2 2.6
-1 0 -6 12.5 3
-1 0 -6 9.2 2.3
1 0 6 8.3 3.3
-1 0 -6 8.8 4
-2 0 -6 600.24 47.9
-2 0 -6 584.34 48.4
2 0 6 575.84 48.4
2 0 6 555.04 47.8
2 0 6 561.94 55.59
-2 0 -6 576.74 51.49
3 0 6 23.9 3.8
-3 0 -6 23.2 7.6
3 0 6 17.3 4.4
-3 0 -6 17.9 3.7
-3 0 -6 19.7 5.9
3 0 6 18.4 3.9
3 0 6 19.4 8.8
-3 0 -6 18.2 4.1
-4 0 -6 150.68 14.6
-4 0 -6 159.48 18.3
-4 0 -6 163.38 18.9
4 0 6 156.48 21.6
4 0 6 163.98 14.3
4 0 6 170.58 15.2
4 0 6 153.38 14.4
5 0 6 108.69 10.8
5 0 6 105.89 16.9
-5 0 -6 102.69 14.7
5 0 6 97.89 9.9
-5 0 -6 103.19 11
-5 0 -6 102.79 10.4
5 0 6 106.59 9.9
-6 0 -6 2259.97 182.08
-6 0 -6 2198.58 182.68
6 0 6 2216.88 182.28
6 0 6 2059.09 181.18
-6 0 -6 2369.16 183.78
-6 0 -6 2305.97 189.78
6 0 6 2433.96 192.98
6 0 6 2173.38 181.18
-6 0 -6 2139.69 188.28
7 0 6 1339.57 109.59
-7 0 -6 1157.28 98.99
7 0 6 1134.59 97.09
-7 0 -6 1201.28 98.69
7 0 6 1063.99 96.79
7 0 6 1224.98 98.29
-7 0 -6 1160.68 105.79
-7 0 -6 1230.38 107.09
-7 0 -6 1202.28 99.69
-8 0 -6 25.6 7.1
-8 0 -6 28.5 6.1
8 0 6 27.8 5.9
-8 0 -6 20 12.5
-8 0 -6 25.6 6.3
8 0 6 19.1 9.4
-8 0 -6 28.3 11.8
9 0 6 124.29 20.8
-9 0 -6 127.99 28.1
9 0 6 120.99 13.3
-9 0 -6 125.69 18.2
-10 0 -6 553.24 51.59
10 0 6 577.34 49.6
-10 0 -6 493.55 60.59
10 0 6 631.14 61.89
11 0 6 4.4 2.9
-11 0 -6 2.3 2.8
11 0 6 4.4 5.7
-11 0 -6 0 3.8
-12 0 -6 216.68 39.2
-12 0 -6 522.05 71.69
12 0 6 355.86 42.2
12 0 6 366.36 31
-12 0 -6 303.27 32.4
-13 0 -6 6 7.9
13 0 6 16.3 4.6
13 0 6 13.9 9.6
-13 0 -6 7.2 4.1
-13 0 -6 24.5 21.7
14 0 6 141.89 15
-14 0 -6 125.79 48.3
-15 0 -6 306.57 36.7
15 0 6 309.77 26
-15 0 -6 202.18 34.4
16 0 6 200.68 26.3
-16 0 -6 123.59 37.8
18 1 -6 0.9 1
17 -1 -6 10.5 4.7
17 1 -6 4.3 1.8
16 -1 -6 10 7.3
16 -1 -6 13.6 3.8
16 1 -6 16 3.8
16 1 -6 15.8 4.3
16 1 -6 11.9 3.5
-16 1 6 13.6 19.3
15 -1 -6 12.1 3.8
15 -1 -6 9 5.7
-15 -1 6 11.7 9
-15 -1 6 12.6 13
15 -1 -6 9.9 6.6
15 1 -6 17.4 4.5
-15 1 6 6.6 8.9
15 1 -6 13.9 4.4
-15 1 6 10.2 14.1
15 1 -6 13.5 4
-14 -1 6 53.99 15.6
14 -1 -6 45.6 13.3
14 -1 -6 47.1 8.3
-14 -1 6 33.8 15
14 -1 -6 41.7 13.7
-14 -1 6 45.8 19.6
-14 1 6 45.9 20.2
-14 1 6 35 20.5
14 1 -6 49.3 8.1
14 1 -6 48.1 8.2
-14 1 6 59.19 10.8
14 1 -6 34.3 6.5
-13 -1 6 92.69 29.1
13 -1 -6 112.99 12.1
13 -1 -6 69.29 17.1
13 -1 -6 134.79 20
-13 -1 6 103.79 46.4
-13 -1 6 88.29 21
-13 1 6 67.79 13.9
13 1 -6 120.49 11.8
13 1 -6 104.69 11.5
-13 1 6 66.89 23.2
-13 1 6 66.89 28.2
13 1 -6 110.49 11.2
-12 -1 6 38.9 28.4
12 -1 -6 35.5 11.7
-12 -1 6 20 12.2
12 -1 -6 44.7 7.7
-12 1 6 22.6 17
12 1 -6 27.5 5.8
12 1 -6 39 6.5
-12 1 6 19.8 12
12 1 -6 46.6 7.7
-11 -1 6 5.4 7.4
11 -1 -6 3.5 4.3
11 -1 -6 3.6 2.1
-11 -1 6 5.1 5.9
11 -1 -6 2.3 3.4
11 -1 -6 2.8 2.3
-11 -1 6 14.2 13.3
11 1 -6 0.2 0.9
-11 1 6 0.1 5.4
11 1 -6 3 1.8
11 1 -6 1.4 1.7
-11 1 6 7.1 7.2
-11 1 6 0 2
10 -1 -6 418.06 44.3
-10 -1 6 356.16 98.49
10 -1 -6 442.36 44
10 -1 -6 450.65 37.5
10 -1 -6 437.66 37.8
10 -1 -6 447.66 37.9
-10 -1 6 361.56 49.9
-10 1 6 334.07 53.09
10 1 -6 435.26 36.9
10 1 -6 461.75 37.5
10 1 -6 428.16 36.6
-10 1 6 415.36 39.9
9 -1 -6 1528.65 131.19
-9 -1 6 1280.57 136.89
9 -1 -6 1598.64 124.49
9 -1 -6 1521.85 124.29
9 -1 -6 1507.45 123.89
-9 -1 6 1420.76 155.38
-9 -1 6 1538.85 137.29
9 -1 -6 1527.95 130.59
-9 1 6 1535.75 126.79
-9 1 6 1317.67 142.89
9 1 -6 1541.75 123.49
9 1 -6 1625.84 123.99
-8 -1 6 161.18 25.7
-8 -1 6 213.18 27.5
-8 -1 6 147.49 29.1
8 -1 -6 199.38 17
-8 -1 6 201.48 50.99
8 -1 -6 159.18 20.3
8 -1 -6 199.58 21.9
8 -1 -6 159.18 16.3
8 -1 -6 162.48 20.9
-8 1 6 165.68 16.5
8 1 -6 170.98 15.7
-8 1 6 177.98 17.6
-8 1 6 164.68 37.8
8 1 -6 168.08 16.1
8 1 -6 164.78 21.1
-8 1 6 107.19 28.2
8 1 -6 192.28 15.7
-8 1 6 189.18 18.8
7 -1 -6 1.4 2.1
-7 -1 6 5.8 5.7
-7 -1 6 3.8 5.1
7 -1 -6 1 1.1
7 -1 -6 3.3 1.9
7 -1 -6 2.4 2.8
-7 -1 6 5.3 5.5
7 -1 -6 0.4 2.4
7 1 -6 2.6 1.5
7 1 -6 1.3 2.4
-7 1 6 1.7 1.9
-7 1 6 2.9 6.9
7 1 -6 -0.1 0.7
-7 1 6 0.8 1.3
-7 1 6 3 5.9
-7 1 6 2.4 2.4
6 -1 -6 1756.62 143.69
6 -1 -6 1800.32 139.89
6 -1 -6 1748.63 139.39
-6 -1 6 1785.42 141.19
6 -1 -6 1765.12 144.49
-6 -1 6 1638.44 150.58
6 -1 -6 1781.02 144.59
6 -1 -6 1805.62 139.79
-6 -1 6 1431.46 147.89
-6 -1 6 1556.94 164.48
6 1 -6 1670.63 143.19
-6 1 6 1751.62 139.79
6 1 -6 1641.04 138.69
-6 1 6 1785.62 141.79
-6 1 6 1493.75 153.88
6 1 -6 1794.62 139.29
5 -1 -6 825.22 69.39
-5 -1 6 630.84 72.39
5 -1 -6 923.81 66.29
-5 -1 6 791.52 90.09
-5 -1 6 838.02 77.49
5 -1 -6 826.82 70.19
5 -1 -6 733.33 65.79
5 -1 -6 785.52 65.99
-5 1 6 714.73 78.79
5 1 -6 723.03 65.29
-5 1 6 817.72 66.89
-5 1 6 838.92 67.99
5 1 -6 861.91 64.99
4 -1 -6 991.7 85.89
4 -1 -6 1026.8 82.19
-4 -1 6 1044.3 94.19
4 -1 -6 1000.6 81.89
4 -1 -6 1116.89 86.69
4 -1 -6 951.7 82.19
-4 -1 6 946.51 105.69
-4 1 6 1024.8 82.29
-4 1 6 1041.8 83.19
4 1 -6 1002.2 81.19
-4 1 6 812.42 93.19
4 1 -6 914.01 81.29
4 1 -6 986.9 81.69
-4 1 6 1133.79 84.39
3 -1 -6 61.09 8.9
3 -1 -6 62.49 8.5
3 -1 -6 66.79 6.3
-3 -1 6 65.39 13.6
3 -1 -6 61.09 6.5
-3 -1 6 56.09 6.7
3 -1 -6 54.99 6.4
-3 -1 6 90.99 31.8
-3 1 6 76.19 10.4
-3 1 6 55.29 17.7
3 1 -6 50.59 5.9
3 1 -6 53.99 5.6
-3 1 6 64.69 6.7
-3 1 6 62.89 7.4
-2 -1 6 836.52 82.59
-2 -1 6 844.02 74.99
-2 -1 6 721.03 74.49
2 -1 -6 899.51 73.59
2 -1 -6 850.81 70.29
2 -1 -6 894.41 69.99
2 -1 -6 862.51 72.49
-2 -1 6 847.72 95.19
-2 -1 6 933.21 71.59
-2 -1 6 912.21 70.89
2 1 -6 889.41 69.29
-2 1 6 892.61 70.39
2 1 -6 734.93 69.29
-2 1 6 881.41 71.89
2 1 -6 780.92 69.59
-1 -1 6 671.03 49.8
-1 -1 6 630.74 74.59
1 -1 -6 576.24 48.2
1 -1 -6 673.03 50.99
-1 -1 6 628.74 53.19
-1 -1 6 495.75 51.99
1 -1 -6 666.23 58.09
1 -1 -6 589.74 48
1 1 -6 576.44 47.4
-1 1 6 606.14 49.8
1 1 -6 531.65 47.7
-1 1 6 443.36 56.79
1 1 -6 510.25 47.5
0 -1 -6 203.88 16.4
0 -1 6 198.18 28.5
0 -1 6 174.58 17.6
0 -1 6 182.88 17.7
0 -1 -6 170.78 18.9
0 -1 6 188.48 20.7
0 -1 6 249.88 54.09
0 -1 -6 202.38 18.9
0 -1 -6 184.38 17.4
0 -1 -6 179.38 16.6
0 -1 6 185.38 20.5
0 1 6 152.48 24.3
0 1 -6 177.58 16.2
0 1 6 194.78 17.2
0 1 -6 183.28 15.8
0 1 -6 167.48 16
0 1 6 204.18 18.5
0 1 6 182.08 17.6
1 -1 6 15.5 4.3
1 -1 6 8.8 3.5
-1 -1 -6 12.9 5
-1 -1 -6 18.5 3.3
1 -1 6 18.9 11.2
1 -1 6 23.4 7.4
-1 -1 -6 9.8 4.3
-1 -1 -6 12.9 4.8
1 -1 6 12.7 6
1 1 6 11 3.5
-1 1 -6 13.9 2.6
1 1 6 13.2 3.6
2 -1 6 570.04 48.8
-2 -1 -6 526.75 42.9
2 -1 6 498.05 47.2
-2 -1 -6 530.55 45.9
2 -1 6 482.75 44.2
-2 -1 -6 529.85 46.5
2 1 6 424.36 43.4
2 1 6 544.85 43.9
-2 1 -6 533.15 42.6
2 1 6 456.85 51.99
-2 1 -6 517.85 43
2 1 6 519.75 43.6
3 -1 6 1017.4 95.89
-3 -1 -6 1201.68 98.49
3 -1 6 1279.37 101.49
-3 -1 -6 1127.79 95.79
3 -1 6 1120.79 101.19
-3 -1 -6 1219.28 99.19
-3 1 -6 1238.88 94.79
-3 1 -6 1219.08 95.29
3 1 6 1106.59 95.29
3 1 6 1174.18 95.59
3 1 6 985.6 103.89
-4 -1 -6 491.65 45.1
-4 -1 -6 520.45 44.9
-4 -1 -6 445.26 40.9
4 -1 6 527.55 47.4
4 1 6 497.55 41.2
-4 1 -6 465.15 40.9
4 1 6 516.25 51.49
-4 1 -6 467.65 40.4
4 1 6 450.85 40.7
4 1 6 437.36 40.9
5 -1 6 585.94 50.09
-5 -1 -6 587.04 53.29
-5 -1 -6 526.65 50.89
5 -1 6 589.34 53.79
5 1 6 546.05 56.79
5 1 6 522.85 46.7
-5 1 -6 532.85 46.4
5 1 6 535.15 46.5
6 -1 6 550.44 48.9
6 -1 6 640.74 57.29
-6 -1 -6 558.54 50.29
-6 -1 -6 615.44 55.79
-6 -1 -6 544.25 54.09
-6 1 -6 552.84 49.6
-6 1 -6 590.34 50.59
6 1 6 578.64 48.7
-6 1 -6 570.64 49
-6 1 -6 518.35 56.59
6 1 6 564.84 49.5
6 1 6 589.64 59.89
6 1 6 621.74 49.1
-7 -1 -6 447.76 39.2
7 -1 6 408.86 37.8
-7 -1 -6 426.66 44.6
-7 -1 -6 374.66 42.9
7 -1 6 427.86 45.1
-7 1 -6 410.76 38.1
7 1 6 438.86 37.1
7 1 6 472.45 37.1
-7 1 -6 432.66 39.1
7 1 6 465.65 48.9
7 1 6 424.26 37.8
-7 1 -6 414.36 37.4
8 -1 6 9.1 6.8
-8 -1 -6 1.9 3.5
-8 -1 -6 3.9 3.3
8 -1 6 3.9 2.4
-8 1 -6 4.9 5.9
8 1 6 5 2.6
8 1 6 0.6 1.1
8 1 6 3.2 2.3
8 1 6 5.9 6.7
-8 1 -6 4.7 2.6
-8 1 -6 3.5 3.4
-8 1 -6 3 2.4
9 -1 6 21.7 10.1
-9 -1 -6 15 9
9 -1 6 11 3.9
-9 -1 -6 10.1 7.2
-9 -1 -6 15.4 5.5
9 1 6 16 4.8
-9 1 -6 14.6 4.9
9 1 6 15.8 3.7
-9 1 -6 17.6 4.8
-9 1 -6 21.7 6.7
-9 1 -6 12 9.5
9 1 6 16 10
9 1 6 24.1 4.8
10 -1 6 100.99 10.8
-10 -1 -6 73.29 22.4
10 -1 6 103.49 17.9
-10 -1 -6 181.28 51.69
10 -1 6 98.29 22.7
-10 -1 -6 93.99 14.8
10 1 6 98.19 9.9
10 1 6 90.19 9.9
10 1 6 86.49 23.5
-10 1 -6 94.89 26
-10 1 -6 64.19 10.6
-10 1 -6 63.49 11.9
-11 -1 -6 608.64 82.09
-11 -1 -6 489.95 55.89
-11 -1 -6 356.56 51.39
11 -1 6 518.75 53.39
-11 1 -6 466.45 45
11 1 6 490.85 41.5
11 1 6 450.35 53.99
-11 1 -6 457.75 43.1
11 1 6 482.85 41.2
11 1 6 485.75 42.7
-12 -1 -6 545.15 132.49
-12 -1 -6 306.77 44.2
12 1 6 415.66 34
12 1 6 381.56 34.3
12 1 6 327.97 45.1
-12 1 -6 324.07 35.2
-13 -1 -6 392.66 53.89
-13 -1 -6 759.92 161.68
13 -1 6 535.05 67.29
13 1 6 499.05 42.8
-13 1 -6 444.96 44.7
13 1 6 508.65 70.49
14 -1 6 405.06 51.49
-14 -1 -6 463.95 75.29
-14 1 -6 498.15 45
14 1 6 541.85 43
-15 -1 -6 7.9 7.5
-15 -1 -6 3.4 4.6
-15 1 -6 6.7 8.4
-15 1 -6 9 4.4
-16 -1 -6 27.8 16.7
16 -1 6 37.7 10.5
-16 -1 -6 19.8 10.1
16 1 6 37.6 6
17 -2 -6 7.5 4.3
17 2 -6 8.7 2.8
17 2 -6 5.5 2
16 -2 -6 4.4 4.4
16 2 -6 1.3 1.9
16 2 -6 6.5 3.9
16 2 -6 10 4.7
15 -2 -6 147.59 20.3
15 2 -6 147.59 14.6
-15 2 6 155.08 17.4
15 2 -6 148.19 14.8
15 2 -6 159.08 15.4
-15 2 6 77.39 33.7
14 -2 -6 66.19 15.4
-14 -2 6 62.69 39.8
14 2 -6 59.19 8.5
14 2 -6 50.49 7.9
-14 2 6 88.49 13.8
-14 2 6 53.79 28.3
14 2 -6 31.9 6.2
13 -2 -6 0.8 1.6
-13 -2 6 3.6 17.4
13 -2 -6 8 6.8
-13 2 6 0.3 6.7
13 2 -6 2.7 2.6
12 -2 -6 15.5 8.1
12 -2 -6 18 5
12 -2 -6 22.2 9.2
-12 -2 6 11.9 10.9
-12 -2 6 9.2 6.5
-12 -2 6 7.9 7.2
-12 -2 6 15.9 21.3
12 2 -6 17.5 4
-12 2 6 12.1 13.8
12 2 -6 21.8 5
12 2 -6 19.9 4.4
-12 2 6 5.4 6.8
-12 2 6 24 7.6
-11 -2 6 123.69 29.1
-11 -2 6 211.18 27
11 -2 -6 173.88 23.5
11 -2 -6 192.78 26.2
11 -2 -6 175.98 25
11 2 -6 178.78 17.3
11 2 -6 174.68 16.8
-11 2 6 192.48 21
11 2 -6 169.98 16.5
-11 2 6 192.48 19.5
10 -2 -6 346.07 39.4
10 -2 -6 361.16 40.6
-10 -2 6 345.57 41.8
10 -2 -6 384.36 34.1
10 -2 -6 427.96 41.4
-10 -2 6 329.77 47
-10 -2 6 273.17 74.59
10 2 -6 383.96 32.7
10 2 -6 365.76 33.1
-10 2 6 377.66 36.8
-10 2 6 385.66 34.3
10 2 -6 414.06 32.6
-10 2 6 351.36 54.79
-10 2 6 400.76 35.5
-9 -2 6 0 7.5
9 -2 -6 5 4.7
9 -2 -6 4.1 2.4
-9 -2 6 -1 2.1
-9 -2 6 5.5 5.2
-9 -2 6 1.9 3.7
9 -2 -6 -1 1.5
-9 -2 6 1.7 4.9
9 -2 -6 0.7 2.5
9 2 -6 2.7 1.5
-9 2 6 0.8 5.2
-9 2 6 4 3.5
-9 2 6 2.6 2.3
9 2 -6 3.7 1.5
-9 2 6 1 3
-9 2 6 1.9 6.1
9 2 -6 0.6 1.1
8 -2 -6 1.4 1.5
8 -2 -6 0.4 2.4
-8 -2 6 1.8 9
8 -2 -6 1.1 2.2
-8 -2 6 6.3 7.5
-8 -2 6 2.6 4.3
-8 -2 6 3.7 3.7
8 2 -6 -0.1 0.6
8 2 -6 0.1 0.9
-8 2 6 4.9 8
-8 2 6 -1.1 1.2
8 2 -6 1.2 1
-8 2 6 0.3 1.1
-8 2 6 3.7 2.4
-7 -2 6 2.2 2.8
7 -2 -6 1.3 2.5
-7 -2 6 2.1 2.6
-7 -2 6 1.6 3
-7 -2 6 -1.2 3.3
7 -2 -6 1.7 2.9
-7 -2 6 1.1 3.1
7 -2 -6 0.2 1
-7 -2 6 6.3 13.5
-7 -2 6 2.9 2.3
-7 2 6 1.3 1.5
7 2 -6 0.6 0.9
7 2 -6 0.4 0.9
7 2 -6 1.9 1
-7 2 6 4.9 3.3
-7 2 6 0.8 1.4
-7 2 6 3.7 7.8
-6 -2 6 1363.86 121.59
-6 -2 6 1210.08 144.19
6 -2 -6 1451.25 118.59
-6 -2 6 1371.26 113.59
-6 -2 6 1390.06 116.09
-6 -2 6 1440.96 129.39
6 -2 -6 1355.56 113.19
6 -2 -6 1396.06 117.49
6 2 -6 1408.36 111.59
-6 2 6 1352.26 113.29
6 2 -6 1324.57 111.69
6 2 -6 1271.77 112.19
-6 2 6 1461.35 116.09
-6 2 6 1450.15 114.49
5 -2 -6 925.81 78.09
-5 -2 6 1014.4 82.39
-5 -2 6 912.01 74.09
5 -2 -6 806.12 73.19
-5 -2 6 885.11 75.59
5 -2 -6 870.61 76.89
-5 -2 6 825.92 103.19
-5 -2 6 1014.3 74.29
-5 2 6 930.61 74.49
5 2 -6 762.22 72.19
-5 2 6 923.71 75.89
-5 2 6 892.51 73.49
-5 2 6 690.03 87.49
-4 -2 6 277.77 32.8
4 -2 -6 264.07 26.6
-4 -2 6 357.56 41.6
-4 -2 6 329.57 29.4
-4 -2 6 333.17 72.19
4 -2 -6 300.87 30.5
-4 -2 6 335.07 28
-4 -2 6 324.17 27.9
4 -2 -6 330.07 30.3
-4 2 6 341.87 28.2
-4 2 6 268.87 39.9
4 2 -6 267.47 25.8
-4 2 6 318.87 29.2
4 2 -6 308.87 25.3
3 -2 -6 260.67 31.2
-3 -2 6 255.67 23.3
-3 -2 6 203.88 32.8
3 -2 -6 245.38 25.6
-3 -2 6 255.07 60.79
-3 -2 6 292.97 25.2
3 -2 -6 212.48 22.1
-3 -2 6 266.27 28.9
-3 2 6 221.68 34.4
-3 2 6 253.77 22.5
-3 2 6 295.07 25
-3 2 6 276.77 23.6
3 2 -6 245.68 20.7
2 -2 -6 700.73 61.89
-2 -2 6 701.13 65.09
-2 -2 6 741.33 59.79
-2 -2 6 698.33 60.89
2 -2 -6 714.93 61.29
-2 -2 6 647.74 86.99
-2 -2 6 674.33 73.49
-2 2 6 691.43 59.49
-2 2 6 675.33 60.39
2 2 -6 687.73 57.09
-2 2 6 736.03 58.79
1 -2 -6 305.87 28.9
-1 -2 6 274.67 26.6
1 -2 -6 309.17 28.3
-1 -2 6 300.67 40.4
-1 -2 6 307.77 28.1
-1 -2 6 304.27 31.7
-1 -2 6 313.97 70.39
1 -2 -6 286.37 26.3
-1 2 6 328.67 27.8
1 2 -6 277.97 24.2
-1 2 6 303.57 26
-1 2 6 228.98 35.8
-1 2 6 299.87 26.9
0 -2 -6 22.1 6.7
0 -2 -6 21.9 6.7
0 -2 6 26.5 4.4
0 -2 6 15.2 5
0 -2 6 13.5 6.7
0 -2 6 15.3 4.5
0 -2 6 14.3 11.3
0 -2 6 26.6 6.1
0 -2 6 19.8 20.2
0 2 6 14.9 11.1
0 2 6 29.5 6.4
0 2 6 23.8 5.7
0 2 -6 23.3 3.1
0 2 6 18.2 4.5
1 -2 6 1218.28 129.09
1 -2 6 1398.76 112.79
1 -2 6 1331.17 146.89
1 -2 6 1448.36 113.29
-1 -2 -6 1471.15 114.59
1 -2 6 1303.77 113.49
1 -2 6 1332.77 113.09
1 -2 6 1308.27 117.69
-1 -2 -6 1476.65 115.29
1 2 6 1344.67 112.79
1 2 6 1428.56 112.29
1 2 6 1099.59 122.69
-1 2 -6 1416.26 110.39
-1 2 -6 1186.28 110.39
1 2 6 1502.55 112.99
2 -2 6 1791.22 134.89
2 -2 6 1686.83 154.88
2 -2 6 1526.05 134.99
2 -2 6 1568.54 133.99
2 -2 6 1797.52 140.39
2 -2 6 1525.45 134.79
-2 -2 -6 1736.13 136.99
2 2 6 1576.14 134.59
2 2 6 1621.54 134.09
2 2 6 1733.13 134.19
2 2 6 1345.87 144.19
-2 2 -6 1711.63 132.19
-2 2 -6 1544.75 132.49
3 -2 6 399.86 43
3 -2 6 487.05 39.3
3 -2 6 374.06 37.5
-3 -2 -6 411.96 39.5
3 -2 6 420.56 41.7
-3 -2 -6 394.66 38.7
3 -2 6 435.96 39.3
3 2 6 432.56 36.7
3 2 6 321.37 44.9
3 2 6 426.46 37.5
-3 2 -6 412.56 35.6
-3 2 -6 426.26 35.2
4 -2 6 672.43 68.19
4 -2 6 830.92 72.89
-4 -2 -6 793.72 70.79
4 -2 6 808.22 68.49
-4 -2 -6 905.41 72.19
4 2 6 793.22 67.49
4 2 6 833.12 67.69
4 2 6 758.32 78.79
4 2 6 714.63 67.59
-4 2 -6 821.22 67.09
-4 2 -6 855.81 66.49
-5 -2 -6 771.42 66.19
5 -2 6 602.74 61.49
5 -2 6 831.12 66.29
5 -2 6 717.23 61.99
-5 -2 -6 721.43 65.09
-5 2 -6 716.73 60.69
5 2 6 725.43 72.99
-5 2 -6 686.63 59.89
5 2 6 704.13 60.89
-5 2 -6 729.63 61.49
5 2 6 719.63 61.29
5 2 6 674.03 60.59
-6 -2 -6 285.57 34.5
6 -2 6 381.16 36.3
6 -2 6 367.66 32.2
6 2 6 337.07 41.5
-6 2 -6 373.26 32.1
6 2 6 322.77 30.4
-6 2 -6 320.37 30.9
-7 -2 -6 38.8 22.2
-7 -2 -6 35.1 11.9
-7 -2 -6 20.2 8
7 -2 6 20.7 8.5
7 -2 6 18.8 5.7
-7 2 -6 20.4 5.6
7 2 6 22.3 5.6
7 2 6 18.4 4.9
-7 2 -6 30.4 7.4
7 2 6 19 10.8
-7 2 -6 19.2 4.8
7 2 6 14.2 4.1
-8 -2 -6 324.47 52.79
-8 -2 -6 233.48 29.5
8 -2 6 223.38 22.9
8 -2 6 206.58 27.1
-8 -2 -6 210.18 27.8
-8 2 -6 233.08 23.7
8 2 6 220.68 22.1
-8 2 -6 207.28 22.3
8 2 6 249.28 21.8
-8 2 -6 233.48 21.9
8 2 6 220.68 21.2
-9 -2 -6 98.69 23.4
-9 -2 -6 142.29 44.2
9 -2 6 115.19 14.4
9 -2 6 123.59 19.3
-9 -2 -6 147.39 31
9 2 6 130.49 15
-9 2 -6 136.29 14.2
9 2 6 135.39 13.3
9 2 6 138.79 31.6
-9 2 -6 136.79 21.5
-10 -2 -6 227.68 33.6
-10 -2 -6 317.87 72.69
10 -2 6 264.37 33.1
-10 -2 -6 256.77 35.5
10 2 6 301.47 25.9
-10 2 -6 303.87 29.3
-10 2 -6 316.67 28.1
10 2 6 259.67 26.4
-10 2 -6 251.17 26.2
10 2 6 295.67 25.6
-11 -2 -6 57.89 17.6
-11 -2 -6 75.79 22
-11 -2 -6 91.29 52.59
11 2 6 75.19 8.6
-11 2 -6 80.29 12.1
11 2 6 63.59 10.8
-11 2 -6 74.09 12.7
11 2 6 71.89 10.1
-11 2 -6 40.4 10.7
12 -2 6 47.3 14.1
-12 -2 -6 39.9 15.3
-12 -2 -6 74.49 36
-12 -2 -6 50.59 17.3
-12 2 -6 61.79 10.1
-12 2 -6 68.49 11.4
12 2 6 49.7 8.2
12 2 6 63.39 7.5
-12 2 -6 45.8 10.3
12 2 6 55.59 9.7
-13 -2 -6 96.09 28.2
-13 -2 -6 51.19 28.1
-13 -2 -6 86.59 25.4
-13 -2 -6 46.3 16.9
13 2 6 101.09 10.8
13 2 6 91.89 9.7
-13 2 -6 72.19 12.7
-14 -2 -6 20.9 11
14 -2 6 14.9 5.6
-14 -2 -6 15.1 8.7
-14 2 -6 18.6 5.7
14 2 6 16.6 4.5
-15 -2 -6 2.3 3.6
15 -2 6 2.3 2.5
-15 -2 -6 0.8 3.6
15 -2 6 2 2.6
-15 2 -6 1.1 1.7
15 2 6 0.9 1.1
16 -2 6 1.8 2.4
16 -2 6 2.6 2.2
-16 -2 -6 0.9 3.3
16 2 6 1 1.2
16 -3 -6 16.2 5.8
16 3 -6 11.7 3
-16 3 6 1.7 3.2
15 -3 -6 3.2 5.3
15 3 -6 0.9 1.1
15 3 -6 -0.2 0.9
-15 3 6 1.2 2.1
14 -3 -6 135.69 18.3
14 3 -6 124.99 12.7
14 3 -6 122.09 12.5
-14 3 6 116.59 17.2
14 3 -6 129.59 12.7
-13 -3 6 417.56 105.99
13 -3 -6 584.74 52.99
13 -3 -6 525.55 55.99
-13 -3 6 484.35 100.99
13 3 -6 511.65 44.3
13 3 -6 520.85 44.6
-13 3 6 478.85 47.9
12 -3 -6 217.08 27.9
-12 -3 6 244.08 30.8
12 -3 -6 206.58 28.3
-12 -3 6 205.28 44.8
-12 -3 6 197.78 70.19
-12 3 6 238.68 25.6
12 3 -6 235.78 21.1
-12 3 6 187.78 69.29
-12 3 6 218.48 23.5
12 3 -6 244.18 21.5
12 3 -6 261.87 21.9
-11 -3 6 38.1 33.6
11 -3 -6 39 13.5
-11 -3 6 20.4 13.8
11 -3 -6 24.1 9.5
-11 -3 6 34.3 12.4
11 3 -6 37.4 5.9
-11 3 6 30.2 7.2
-11 3 6 27.8 7.3
-11 3 6 26.5 8.1
11 3 -6 33.1 5.3
11 3 -6 27.1 5.3
10 -3 -6 56.69 15.2
-10 -3 6 53.89 36.6
10 -3 -6 69.19 16.6
-10 -3 6 53.19 21.8
-10 -3 6 34.1 13
10 3 -6 45.3 5.7
-10 3 6 40.5 10.3
10 3 -6 46 6.3
-10 3 6 64.79 11.6
-10 3 6 43.6 8.6
10 3 -6 47.4 7.3
-10 3 6 16.6 18.3
-9 -3 6 30.6 37.4
-9 -3 6 77.09 27.1
9 -3 -6 35.8 10.1
9 -3 -6 62.59 14.8
-9 -3 6 78.39 19.9
-9 3 6 51.89 9.7
9 3 -6 63.19 8.4
-9 3 6 75.19 31
9 3 -6 63.79 10.6
-9 3 6 56.49 10.3
9 3 -6 76.49 10.1
-9 3 6 69.09 13.6
8 -3 -6 188.18 34.9
-8 -3 6 213.48 21.3
-8 -3 6 202.38 45.5
-8 -3 6 228.08 28.9
8 -3 -6 184.38 23.2
-8 -3 6 167.48 61.59
-8 3 6 161.08 20.4
8 3 -6 182.08 16.6
-8 3 6 198.98 18.9
-8 3 6 98.09 35.6
-8 3 6 193.78 19.8
8 3 -6 186.08 16.4
-7 -3 6 90.09 29.3
-7 -3 6 75.49 13.2
7 -3 -6 81.89 16.1
-7 -3 6 57.49 17.4
7 -3 -6 90.99 17.4
-7 -3 6 71.39 10.3
-7 -3 6 72.09 38
-7 -3 6 87.69 9.6
7 3 -6 57.29 6.6
-7 3 6 36.2 21.8
7 3 -6 62.99 6.5
-7 3 6 73.69 11.1
-7 3 6 77.69 12.2
-7 3 6 73.09 13.3
6 -3 -6 283.17 30.4
-6 -3 6 276.37 29.3
-6 -3 6 318.27 27.8
-6 -3 6 256.97 41.1
-6 -3 6 262.37 73.29
-6 -3 6 306.27 28
6 -3 -6 288.47 31.1
-6 -3 6 287.87 35.4
-6 3 6 293.77 26.9
-6 3 6 324.77 29.9
-6 3 6 287.77 27.8
-6 3 6 225.98 53.39
-5 -3 6 115.59 13.8
5 -3 -6 120.99 16.5
-5 -3 6 158.58 27.9
-5 -3 6 143.69 35.4
-5 -3 6 121.59 13.9
-5 -3 6 137.39 20.4
5 -3 -6 106.69 15.4
-5 3 6 136.29 13.5
-5 3 6 149.79 16
-5 3 6 94.59 31.7
-5 3 6 140.19 14.6
5 3 -6 131.09 11
-4 -3 6 6.3 3.1
4 -3 -6 7 5.2
-4 -3 6 7.5 3.6
4 -3 -6 7.3 4.4
-4 -3 6 12.5 11.5
-4 -3 6 16.7 9.4
-4 -3 6 20.2 19.2
-4 -3 6 8.2 4.5
-4 3 6 6.3 5.2
-4 3 6 5.9 4.1
-4 3 6 6.1 2.8
-4 3 6 9.8 11.7
4 3 -6 10.7 1.6
-3 -3 6 -0.4 2.2
3 -3 -6 1 2.5
-3 -3 6 0.7 7.7
-3 -3 6 1.4 1.6
-3 -3 6 2.7 6.4
-3 -3 6 1.3 1.8
-3 -3 6 -1.4 1.4
3 3 -6 0.5 0.4
-3 3 6 3.7 2
-3 3 6 1.7 5.6
-3 3 6 1.7 2
-3 3 6 2.4 2.4
-2 -3 6 4 2.7
2 -3 -6 2.2 2.5
-2 -3 6 4.7 2.8
-2 -3 6 11.1 14.8
2 -3 -6 2.3 3.4
-2 -3 6 6.9 5.8
-2 -3 6 11.6 11.3
-2 -3 6 5.4 4
-2 3 6 4.1 3.1
-2 3 6 5 2.7
-2 3 6 2.3 1.8
2 3 -6 4.1 1.1
-1 -3 6 737.63 58.69
-1 -3 6 612.94 56.09
-1 -3 6 685.33 56.19
-1 -3 6 549.15 72.19
-1 -3 6 511.25 86.49
1 -3 -6 658.83 57.89
1 -3 -6 667.53 57.19
-1 -3 6 655.93 63.19
1 3 -6 572.54 51.89
-1 3 6 683.93 56.49
-1 3 6 637.34 55.59
-1 3 6 655.83 54.49
0 -3 6 814.52 71.09
0 -3 -6 802.52 67.39
0 -3 6 754.82 69.39
0 -3 -6 796.82 70.09
0 -3 -6 866.51 71.39
0 -3 6 610.44 99.49
0 -3 6 722.63 87.59
0 -3 6 840.92 76.69
0 -3 6 914.81 69.89
0 3 6 901.51 69.69
0 3 6 793.62 68.89
0 3 6 749.53 67.59
0 3 -6 778.02 65.49
1 -3 6 17.5 19.4
1 -3 6 13.4 5.6
-1 -3 -6 7.7 4.2
1 -3 6 6.7 3.5
1 -3 6 5.9 8.7
-1 -3 -6 11.1 3.3
1 -3 6 12.6 7.3
-1 -3 -6 11.2 8.5
1 -3 6 10.2 4.5
1 3 6 13.9 4.7
1 3 6 7.8 3.5
-1 3 -6 8 2.1
1 3 6 7.2 3.8
2 -3 6 111.79 15.1
2 -3 6 128.49 36.6
2 -3 6 143.79 15.1
-2 -3 -6 140.99 16.3
2 -3 6 113.49 14.6
2 -3 6 160.88 26.6
-2 -3 -6 117.69 15
-2 -3 -6 156.18 31
-2 -3 -6 156.38 36.9
2 3 6 115.49 13.5
-2 3 -6 132.59 11.8
-2 3 -6 117.49 12.1
2 3 6 118.19 13.6
2 3 6 123.59 14.5
3 -3 6 35.4 19.6
3 -3 6 30.1 7.9
3 -3 6 30 8.1
-3 -3 -6 45.2 16
3 -3 6 27.1 3.9
3 -3 6 22.9 7.5
3 -3 6 24.7 10.2
-3 -3 -6 24.3 15.9
-3 -3 -6 28.1 7.7
-3 3 -6 33.7 5.9
-3 3 -6 37.7 7
3 3 6 12.7 4.9
3 3 6 37.4 7.6
-3 3 -6 29.1 4.9
-4 -3 -6 86.59 13.1
-4 -3 -6 115.09 35.2
-4 -3 -6 83.49 31.4
4 -3 6 96.99 15.9
4 -3 6 107.19 15.5
-4 -3 -6 114.39 14.9
4 -3 6 105.79 20.8
-4 3 -6 87.59 9.9
4 3 6 80.59 13.3
4 3 6 101.89 11.7
-4 3 -6 100.79 11.2
4 3 6 97.59 11.3
-4 3 -6 100.09 11.5
-5 -3 -6 210.28 25
-5 -3 -6 233.98 53.79
5 -3 6 196.58 23.1
5 -3 6 209.28 26.3
-5 -3 -6 212.68 32.4
5 -3 6 209.68 22.3
5 -3 6 209.48 22.9
-5 -3 -6 211.88 24.2
-5 3 -6 224.18 21.6
5 3 6 208.78 21.1
-5 3 -6 230.88 20.1
5 3 6 216.78 21
-5 3 -6 218.58 20.7
5 3 6 200.58 21.5
6 -3 6 223.78 24.6
6 -3 6 237.38 25.5
-6 -3 -6 283.87 49.6
6 -3 6 235.98 26.8
-6 -3 -6 260.97 29.7
-6 -3 -6 264.77 29.8
6 -3 6 264.77 26.3
-6 -3 -6 287.97 38.8
-6 3 -6 258.67 24.4
6 3 6 257.57 24.3
6 3 6 262.17 24.3
-6 3 -6 261.27 25.3
-6 3 -6 242.38 23.4
6 3 6 262.97 24.9
7 -3 6 133.49 17
-7 -3 -6 174.78 50.59
7 -3 6 125.49 16.1
7 -3 6 147.69 23.3
-7 -3 -6 126.99 19.2
-7 3 -6 126.29 23.3
-7 3 -6 154.78 25.4
7 3 6 145.99 15.3
7 3 6 184.38 17.5
-7 3 -6 150.68 15.1
8 -3 6 51.09 10.7
-8 -3 -6 49.1 18.8
-8 -3 -6 43.2 12.7
-8 -3 -6 82.69 19.3
-8 -3 -6 81.39 34.8
8 -3 6 62.59 13.2
8 -3 6 49 12.5
-8 3 -6 96.29 13.8
8 3 6 83.29 9.5
-8 3 -6 73.19 12.4
-8 3 -6 55.69 9.5
8 3 6 71.49 11.1
8 3 6 79.09 10.5
-9 -3 -6 75.29 24.2
-9 -3 -6 54.59 16.4
-9 -3 -6 102.59 41.8
9 -3 6 71.89 12.2
9 -3 6 73.69 12.3
-9 -3 -6 86.99 20.1
9 -3 6 62.49 14
9 3 6 73.39 11
9 3 6 66.89 8.8
-9 3 -6 73.89 13
9 3 6 84.59 11.1
-9 3 -6 78.89 11.1
-9 3 -6 54.79 10.8
10 -3 6 176.38 26.1
10 -3 6 200.78 24.5
-10 -3 -6 140.69 35.5
-10 -3 -6 150.58 51.29
-10 -3 -6 186.08 28.4
10 3 6 218.78 20.2
10 3 6 215.68 19.5
-10 3 -6 218.38 22.4
10 3 6 195.98 19.1
-10 3 -6 208.78 21.6
-10 3 -6 185.58 19.7
-11 -3 -6 458.45 60.79
11 -3 6 530.75 50.49
-11 -3 -6 420.96 53.89
-11 -3 -6 501.85 84.19
-11 3 -6 515.65 47.4
11 3 6 580.64 45.6
-11 3 -6 562.34 49
11 3 6 611.04 47
11 3 6 581.84 45.9
-11 3 -6 438.76 45.8
-12 -3 -6 67.99 18.4
-12 -3 -6 66.09 34.2
12 -3 6 73.79 20
12 -3 6 79.19 18.2
-12 -3 -6 48.9 16.6
-12 3 -6 39.6 8.7
12 3 6 85.39 8.6
-12 3 -6 51.39 9.7
12 3 6 85.59 8.7
12 3 6 106.69 17.5
-13 -3 -6 6 5.4
13 -3 6 4 3.3
13 -3 6 2.8 3.1
-13 -3 -6 -0.1 3.6
-13 3 -6 7.4 3.4
13 3 6 3.4 1.8
13 3 6 12.5 5.8
-13 3 -6 3.9 2.8
14 -3 6 47.3 14.1
-14 -3 -6 27.9 10.1
-14 -3 -6 36.4 14.1
14 -3 6 43.7 9.3
14 3 6 61.69 6.5
-14 3 -6 42.5 8.2
14 3 6 46 8.8
-15 -3 -6 11.3 7.2
-15 3 -6 8.2 3.1
15 3 6 5.9 2
15 4 -6 177.78 16.3
-14 4 6 246.78 27.1
13 -4 -6 4.1 4.1
-13 -4 6 1.8 4.9
13 4 -6 1.5 1.6
-13 4 6 2.3 3.5
13 4 -6 0.2 1.1
12 -4 -6 66.49 13.6
-12 -4 6 24 36.1
-12 -4 6 50.69 20.8
12 4 -6 56.19 6.1
-12 4 6 44.4 9.7
-12 4 6 35.9 8.2
12 4 -6 52.19 6.2
11 -4 -6 49.8 12.6
-11 -4 6 21.2 31.3
-11 -4 6 21.1 13.3
11 -4 -6 36.2 11.2
-11 4 6 32.7 7.9
-11 4 6 35.5 8.8
11 4 -6 44.2 6.3
-11 4 6 32.4 7.4
10 -4 -6 16.1 7.2
-10 -4 6 13.7 8
10 -4 -6 17.1 8.1
-10 -4 6 5.5 15.1
-10 -4 6 15.4 13
-10 4 6 14.8 5.3
-10 4 6 19.6 6.9
10 4 -6 19.3 3.9
10 4 -6 21.7 3.8
-10 4 6 19.7 5.7
-9 -4 6 10.8 17.9
-9 -4 6 9.8 9.7
9 -4 -6 8.9 6.2
9 -4 -6 5.7 4.8
-9 -4 6 0.9 3.4
-9 4 6 6.5 5.2
-9 4 6 4.7 3.3
-9 4 6 12.4 4.7
9 4 -6 6.4 1.9
9 4 -6 8.2 2.4
8 -4 -6 27.5 8.8
8 -4 -6 34.2 10.4
-8 -4 6 58.29 40
-8 -4 6 31.9 12.6
-8 -4 6 30.8 6.4
-8 -4 6 30.6 18.5
-8 -4 6 43.8 9.7
-8 4 6 30.9 7.2
8 4 -6 35.1 4.8
-8 4 6 39.8 9.1
8 4 -6 32.7 5.1
-8 4 6 40.7 10.2
-7 -4 6 295.27 29.6
7 -4 -6 280.87 33.4
-7 -4 6 173.28 46
7 -4 -6 275.27 30.6
-7 -4 6 242.28 35.1
-7 -4 6 317.57 27.7
-7 -4 6 290.37 26.6
-7 -4 6 306.17 91.79
-7 4 6 243.98 27.2
-7 4 6 281.57 26.6
7 4 -6 279.27 23.6
-7 4 6 290.27 29.2
-6 -4 6 290.17 24.9
-6 -4 6 271.97 58.59
-6 -4 6 226.18 76.79
6 -4 -6 215.88 26.5
-6 -4 6 291.07 35.3
6 -4 -6 247.58 26.6
-6 -4 6 253.27 23.9
-6 -4 6 250.57 26.6
-6 4 6 267.67 25
-6 4 6 229.68 23.1
-6 4 6 272.77 26.4
6 4 -6 185.28 20.4
-5 -4 6 980 75.79
5 -4 -6 798.12 74.29
-5 -4 6 868.71 71.49
5 -4 -6 805.52 73.29
-5 -4 6 856.21 71.69
-5 -4 6 823.42 95.79
-5 -4 6 835.52 82.59
-5 4 6 806.22 71.59
-5 4 6 760.82 72.39
-5 4 6 731.43 69.89
4 -4 -6 552.64 52.49
-4 -4 6 578.14 49.99
-4 -4 6 487.45 48.8
-4 -4 6 502.25 91.79
4 -4 -6 564.04 50.29
-4 -4 6 521.85 52.69
-4 4 6 482.45 50.09
-4 4 6 582.44 47.8
3 -4 -6 11.4 5.1
3 -4 -6 14.3 6.2
-3 -4 6 14.9 5.1
-3 -4 6 -0.8 9.1
-3 -4 6 11.8 6.3
-3 -4 6 24.6 11.7
-3 -4 6 19.4 16.4
-3 -4 6 13.6 5.3
-3 4 6 12 5.3
-3 4 6 9.4 3.9
-3 4 6 23.1 6.7
-2 -4 6 344.57 88.29
-2 -4 6 377.76 59.19
-2 -4 6 482.45 43.7
-2 -4 6 517.85 41.2
2 -4 -6 459.25 41.1
-2 -4 6 444.76 40.6
-2 -4 6 442.16 48.8
2 -4 -6 398.66 40.8
-2 4 6 381.26 38.1
-2 4 6 447.56 40.5
-2 4 6 384.56 39.3
-1 -4 6 24.6 7.5
-1 -4 6 40.1 11.2
-1 -4 6 40.3 21.3
-1 -4 6 42.1 14.8
1 -4 -6 36.4 9.4
1 -4 -6 50.59 8.1
-1 -4 6 51.49 9.9
-1 -4 6 33 28.1
-1 4 6 31.7 7.2
-1 4 6 31.5 8.2
-1 4 6 27.5 7.4
0 -4 -6 2.2 2.8
0 -4 6 7.7 7.1
0 -4 6 3.9 15.3
0 -4 6 4.2 3.4
0 -4 6 0.2 2.1
0 -4 -6 5.2 4.4
0 -4 6 4.8 8.9
0 -4 6 1.9 2.1
0 -4 -6 0.4 1.4
0 4 6 1.4 2.6
0 4 -6 3.3 1.5
0 4 6 2.1 2.2
-1 -4 -6 23.4 6.8
-1 -4 -6 22.4 7.3
-1 -4 -6 23.5 5.2
1 -4 6 21.3 8.1
1 -4 6 21.5 10.3
1 -4 6 22.7 6.9
1 -4 6 12.1 14.3
1 -4 6 19.9 6.9
1 4 6 22.5 6.1
1 4 6 42.3 9.7
1 4 6 20.2 6.1
-1 4 -6 30.5 4.6
2 -4 6 85.09 21.6
-2 -4 -6 94.19 12.5
-2 -4 -6 123.89 30.5
-2 -4 -6 110.29 14.2
2 -4 6 95.89 20.1
2 -4 6 105.69 18.8
2 -4 6 114.99 36.9
-2 4 -6 97.59 10
-2 4 -6 100.59 10.6
2 4 6 84.69 15.3
2 4 6 106.69 15.5
2 4 6 90.49 13.6
-3 -4 -6 61.59 20.9
-3 -4 -6 74.09 10.5
3 -4 6 57.69 12.5
-3 -4 -6 93.69 22.1
3 -4 6 89.89 20.1
3 -4 6 68.89 17.1
3 -4 6 67.99 12.7
-3 4 -6 72.29 8
-3 4 -6 70.39 8.6
-4 -4 -6 28.7 8.9
4 -4 6 29.3 7.9
-4 -4 -6 12.2 10.7
4 -4 6 37.2 10
-4 -4 -6 35.3 8.7
4 -4 6 26.2 10.6
4 -4 6 31.5 9.2
4 4 6 24.3 5.9
-4 4 -6 29.3 5.6
-4 4 -6 28.3 6.3
4 4 6 29.3 7.2
4 4 6 17.1 6
5 -4 6 174.18 21.7
-5 -4 -6 199.78 21.8
5 -4 6 205.18 21.9
-5 -4 -6 218.78 24.3
-5 -4 -6 194.08 40.9
5 -4 6 171.98 22.1
-5 4 -6 202.38 19.8
-5 4 -6 217.08 19.1
5 4 6 173.78 20.4
5 4 6 212.78 19.8
-5 4 -6 177.68 20
5 4 6 190.18 20.1
6 -4 6 31.8 9
-6 -4 -6 39.1 17.7
6 -4 6 24.1 6.7
-6 -4 -6 37.4 10.7
6 -4 6 18.7 6.7
-6 -4 -6 22.3 7.6
-6 4 -6 30 7.5
6 4 6 58.99 9.5
-6 4 -6 34.2 6.2
6 4 6 36.8 6.9
6 4 6 42.7 8.6
-6 4 -6 31 6.9
7 -4 6 158.78 27.4
-7 -4 -6 124.89 47.6
-7 -4 -6 109.19 38.8
-7 -4 -6 156.28 19.7
7 4 6 260.47 22.3
7 4 6 200.98 18.8
-7 4 -6 203.48 21.8
-7 4 -6 177.68 18.4
-8 -4 -6 15.8 5.9
-8 -4 -6 20.9 8.2
8 -4 6 14.3 5.2
-8 -4 -6 17.8 21.5
-8 -4 -6 27.4 15.1
8 -4 6 17.5 7
-8 4 -6 30 7.2
8 4 6 31.9 6.1
-8 4 -6 31.9 6.7
8 4 6 37.8 7.2
8 4 6 24.6 5.6
-8 4 -6 12.5 4.9
-9 -4 -6 371.76 51.89
-9 -4 -6 331.17 49
9 -4 6 415.76 40.7
-9 4 -6 361.96 37.8
9 4 6 473.35 36.9
-9 4 -6 425.66 37.9
-9 4 -6 365.16 36.3
9 4 6 414.56 36.5
9 4 6 459.95 36.4
10 -4 6 152.38 19.6
-10 -4 -6 134.59 33.7
-10 4 -6 158.98 17.9
-10 4 -6 165.18 18.4
-10 4 -6 131.79 16
10 4 6 165.98 16.5
10 4 6 211.58 16.5
10 4 6 167.68 16.4
11 -4 6 121.09 15.6
-11 -4 -6 107.09 27.3
-11 4 -6 119.39 13.8
11 4 6 134.29 13.1
-11 4 -6 115.39 13.2
11 4 6 130.99 12.8
11 4 6 145.19 12.9
-11 4 -6 117.59 14.3
-12 -4 -6 55.79 17.7
12 -4 6 98.89 12.6
12 4 6 109.49 10.6
-12 4 -6 62.69 11.4
-12 4 -6 102.69 11.4
-12 4 -6 66.99 14.5
12 4 6 142.59 11
13 -4 6 110.09 14.3
-13 -4 -6 159.08 38.3
13 4 6 118.89 11.4
-12 -5 6 55.49 21.1
-11 -5 6 23.7 12.5
-11 5 6 36.7 7
-11 5 6 28 7.4
10 -5 -6 6 4.5
-10 5 6 4.8 3.3
-10 5 6 5.2 4.1
9 -5 -6 36.1 9.4
-9 -5 6 30.4 15.9
-9 5 6 52.29 9.7
-9 5 6 57.89 10.2
-9 5 6 54.29 10
-8 -5 6 0 19.8
8 -5 -6 1.5 2.7
-8 -5 6 1.5 3.1
-8 5 6 0.7 1.6
-8 5 6 1.1 2.1
-7 -5 6 99.09 28.3
7 -5 -6 78.99 16.1
-7 -5 6 76.99 28.9
-7 -5 6 62.99 16.7
-7 -5 6 38.6 35.9
-7 5 6 116.09 15.6
-7 5 6 114.19 14.8
-7 5 6 105.59 12.6
-6 -5 6 59.49 39.8
-6 -5 6 166.18 19.4
-6 -5 6 127.99 25.8
-6 -5 6 196.58 18.4
-6 -5 6 166.98 43.8
-6 -5 6 170.98 17.3
6 -5 -6 165.58 18.4
-6 5 6 166.08 18.5
-6 5 6 149.09 16.9
-6 5 6 175.48 18.7
5 -5 -6 3.5 2.9
-5 -5 6 -0.9 1.3
-5 -5 6 3.5 4.9
-5 -5 6 2.8 2.4
-5 -5 6 6.6 9.4
-5 -5 6 4.2 31.3
-5 -5 6 2.3 2.1
-5 5 6 0.5 1.6
-5 5 6 2.8 2.8
-5 5 6 4 2.6
-4 -5 6 102.29 18.5
-4 -5 6 138.59 15
-4 -5 6 125.49 14.8
4 -5 -6 134.39 14.8
-4 -5 6 114.89 37.3
-4 -5 6 125.79 25.9
-4 -5 6 44.7 36.2
-4 5 6 116.79 14.9
-4 5 6 109.59 13.6
-4 5 6 149.19 15.6
-3 -5 6 5.8 5.9
-3 -5 6 0.4 2
-3 -5 6 0.3 16.5
-3 -5 6 0.4 1.9
-3 -5 6 0.7 1.9
-3 -5 6 3.3 8.4
-3 5 6 1 2.1
-3 5 6 1.5 2.2
-3 5 6 0.3 1.4
-2 -5 6 20.5 26.5
-2 5 6 17.9 5.7
-1 5 6 171.58 28.8
0 -5 6 200.38 63.99
0 5 6 282.67 26.3
1 -5 6 17.2 6.6
1 -5 6 8.3 12.3
1 -5 6 30.1 12.9
1 -5 6 7.5 4.6
1 -5 6 17.8 7.7
1 5 6 21.9 7.6
1 5 6 20.9 5
1 5 6 19.2 7.8
2 -5 6 327.27 33.7
2 -5 6 318.47 33
2 -5 6 392.26 41
2 -5 6 341.97 35.1
2 5 6 317.27 30.4
2 5 6 323.17 31.9
-2 5 -6 354.66 29.4
3 -5 6 19.2 6.6
3 -5 6 12.5 4.9
3 -5 6 18.3 7.1
3 5 6 10.9 4.7
-3 5 -6 12.4 3.6
-3 5 -6 19.3 4.7
3 5 6 19.1 5.8
3 5 6 10.3 3.4
4 -5 6 157.98 18.9
4 -5 6 152.38 18.6
4 -5 6 163.18 18.1
-4 5 -6 148.79 15.9
4 5 6 159.08 16.5
4 5 6 152.98 15.4
-4 5 -6 157.68 15.1
4 5 6 147.19 17
5 -5 6 33.8 7.6
5 -5 6 31.3 8.1
-5 -5 -6 60.09 31.5
5 -5 6 42 9.9
5 5 6 29 7.2
-5 5 -6 56.59 8.6
-5 5 -6 36.7 6.7
5 5 6 38.1 7.4
6 -5 6 9.7 5.1
-6 -5 -6 7.4 8.5
6 -5 6 10.7 4.3
6 5 6 15.4 3.9
6 5 6 19.3 6
-6 5 -6 13.1 3.7
-6 5 -6 14.8 6.9
6 5 6 11 3.4
7 -5 6 287.37 33.7
7 -5 6 297.47 32
7 5 6 384.86 31.9
-7 5 -6 366.36 32.4
7 5 6 410.56 31.7
-7 5 -6 316.47 31.1
7 5 6 416.06 32.7
-8 -5 -6 56.59 21.1
8 -5 6 61.39 12.3
-8 5 -6 85.49 10.1
8 5 6 100.59 9.6
8 5 6 94.19 9.2
-8 5 -6 69.79 9
9 -5 6 46.8 10.1
-9 -5 -6 51.29 28.4
-9 5 -6 46.3 8.2
9 5 6 87.39 8.2
-9 5 -6 79.29 9
9 5 6 80.19 7.8
10 -5 6 90.49 10.8
-10 -5 -6 35.4 16
-10 5 -6 94.19 9.8
11 5 6 31.3 5.8
-8 -6 6 10 10.5
-7 -6 6 16.2 11.9
-7 6 6 32.5 7.8
-6 -6 6 12.8 6.3
-6 -6 6 6.8 9.1
-6 6 6 38.1 7.3
-6 6 6 15.4 4.9
-5 -6 6 5.4 9.7
-5 -6 6 24 12
-5 6 6 22.8 5.6
-5 6 6 23.2 6.3
-4 -6 6 126.59 12.1
-4 -6 6 70.89 15.3
-4 -6 6 152.28 14.7
-4 -6 6 112.79 12.6
-4 -6 6 46.8 19.9
-4 6 6 93.39 13.7
-3 -6 6 603.34 48.1
-3 6 6 494.25 46.7
-3 6 6 504.45 47.8
-2 -6 6 238.48 29
-2 -6 6 263.17 24.4
-2 -6 6 267.97 26.3
-2 -6 6 282.97 24.5
-2 6 6 219.38 23.6
-2 6 6 229.58 24.4
-1 -6 6 136.99 14
-1 -6 6 124.59 13.9
-1 -6 6 134.89 15.7
-1 6 6 96.69 12.8
0 -6 6 221.18 20.6
0 -6 6 200.18 18.6
0 -6 6 161.68 17.5
0 6 6 133.29 16.8
0 6 6 164.48 17.1
1 -6 6 87.59 11.2
1 -6 6 118.79 13.6
1 -6 6 98.59 11.8
1 6 6 78.59 15.2
1 6 6 90.19 10.7
2 -6 6 79.09 15.9
2 6 6 64.49 11.4
2 6 6 51.99 8.8
3 -6 6 47.5 9.1
3 -6 6 47.3 8.6
3 6 6 65.79 8.8
3 6 6 73.39 8
4 -6 6 22.2 5.9
4 6 6 38.2 6.1
4 6 6 38.1 7.2
5 -6 6 272.17 31.1
5 6 6 281.77 25.6
6 -6 6 22.6 5.3
6 6 6 29.3 4.9
7 -6 6 9.6 3.4
18 0 -7 0.8 1.2
17 0 -7 0.2 0.9
16 0 -7 2.1 1.7
-16 0 7 0 3.5
15 0 -7 0.4 1.2
-15 0 7 3 9.9
15 0 -7 0.5 2.4
14 0 -7 2.1 1.8
14 0 -7 1.2 2.2
14 0 -7 2.6 2.4
-14 0 7 3.3 9.4
-14 0 7 -0.7 5.9
-13 0 7 1.4 4.8
13 0 -7 -0.9 0.9
13 0 -7 0.1 1.2
13 0 -7 3 2.2
-13 0 7 8.3 10.7
13 0 -7 1.2 3.6
12 0 -7 0.9 3.7
12 0 -7 0.3 1.3
12 0 -7 0.4 1.3
-12 0 7 9.5 14.7
-12 0 7 3.1 5.3
12 0 -7 0.5 1.4
11 0 -7 2.7 3.9
11 0 -7 7.1 3.1
11 0 -7 -0.3 1
11 0 -7 0.3 1.1
-11 0 7 2.7 6.1
-11 0 7 1.1 4.5
10 0 -7 0.4 1.4
-10 0 7 1.6 4.7
10 0 -7 1.9 1.5
10 0 -7 0.6 1.3
-10 0 7 2.8 6.7
10 0 -7 0.9 2.8
9 0 -7 1 1.2
-9 0 7 3.2 8
9 0 -7 1 1.2
9 0 -7 -0.9 1.7
9 0 -7 1.5 1.9
9 0 -7 -0.6 2.6
-9 0 7 -1 3.8
8 0 -7 0.4 1
8 0 -7 4.6 5.6
8 0 -7 0.7 2.5
8 0 -7 0.1 0.9
-8 0 7 6.2 9
-8 0 7 -0.4 1.9
-8 0 7 1.7 4.1
-8 0 7 5.5 7.3
8 0 -7 1.3 1.3
7 0 -7 -0.4 2
7 0 -7 -0.3 1.4
7 0 -7 0.5 1
-7 0 7 -1.6 5.7
-7 0 7 -1.4 2.6
7 0 -7 1.8 1.4
7 0 -7 0.5 1
-7 0 7 2.5 5.6
6 0 -7 2 1.6
6 0 -7 0.7 1
-6 0 7 2.7 4.2
6 0 -7 1.1 2.4
-6 0 7 0.6 2.2
6 0 -7 0.3 1.8
-6 0 7 6.5 7.7
-6 0 7 3.9 8.4
6 0 -7 0 1
5 0 -7 0.7 2.5
5 0 -7 -0.8 0.7
-5 0 7 2.3 7.1
5 0 -7 0.8 1.1
-5 0 7 6.4 7.6
5 0 -7 -0.2 0.7
-4 0 7 -0.5 4.4
4 0 -7 1 3
-4 0 7 4.5 2.5
4 0 -7 0.8 2.1
-4 0 7 -2.9 7.4
4 0 -7 -0.4 0.7
3 0 -7 1.6 2.1
-3 0 7 2.7 2.5
3 0 -7 0.8 2.4
3 0 -7 2.4 1.2
3 0 -7 0.5 1
-3 0 7 1.5 5.3
3 0 -7 1 1.1
-3 0 7 -0.1 8
2 0 -7 1.7 1.4
-2 0 7 2 2.4
2 0 -7 1.5 3
2 0 -7 1.1 1.2
2 0 -7 1.1 1
-2 0 7 -1.7 8.1
2 0 -7 2.8 2.2
-2 0 7 1 5.4
1 0 -7 3.1 1.6
-1 0 7 3.5 6
1 0 -7 2.2 1.4
-1 0 7 1.8 2.1
1 0 -7 1.9 2.1
1 0 -7 0.7 2.2
1 0 -7 0.8 1
0 0 7 2.4 1.5
0 0 -7 0.9 1.8
0 0 7 5.6 2.4
0 0 -7 -0.1 1
0 0 7 3.5 6
0 0 -7 1.1 1.1
0 0 -7 0.6 1.2
-1 0 -7 2.5 1.5
1 0 7 4 1.6
-1 0 -7 0.8 1.3
1 0 7 1.9 1.8
-1 0 -7 2.1 2.9
1 0 7 -0.2 3.3
-1 0 -7 1.9 1.6
-1 0 -7 0.9 2
-2 0 -7 2.5 1.6
2 0 7 2.3 1.4
-2 0 -7 1.4 1.9
-2 0 -7 1.7 1.5
2 0 7 0.5 3.8
2 0 7 5 2.1
-3 0 -7 1.8 1.4
3 0 7 0.3 4.1
-3 0 -7 5.3 3.8
3 0 7 1.9 1.5
-3 0 -7 0.3 2.5
-3 0 -7 0 1.3
4 0 7 0.7 1
-4 0 -7 1.4 3.1
-4 0 -7 0.7 1.3
-4 0 -7 1.4 2.9
-4 0 -7 0.5 1.1
4 0 7 1.7 1.6
4 0 7 -0.4 2.5
5 0 7 1.1 3.4
-5 0 -7 4.7 3.9
5 0 7 2.3 1.6
-5 0 -7 6.8 5.1
-5 0 -7 0.4 1.4
-5 0 -7 1.3 1.3
5 0 7 1.1 0.9
-6 0 -7 -0.7 2
-6 0 -7 1.2 1.9
6 0 7 1.2 4
-6 0 -7 1.3 3.3
-6 0 -7 -0.6 1.4
6 0 7 2.4 1.7
7 0 7 1.9 1.6
7 0 7 2.4 4.6
-7 0 -7 0.1 1.3
-7 0 -7 0.7 1.3
-7 0 -7 2.6 4.3
-7 0 -7 1.4 2.1
-8 0 -7 1.4 1.9
8 0 7 0 1.1
-8 0 -7 5.2 6.6
-8 0 -7 2.5 2.4
8 0 7 2.3 4.3
-8 0 -7 3.5 2.3
9 0 7 0.9 1.6
-9 0 -7 1 2.1
-9 0 -7 2.9 5.3
9 0 7 0.1 3.4
-10 0 -7 5.1 5.7
11 0 7 1.6 2
-11 0 -7 -0.4 3.1
11 0 7 0.5 3.5
-11 0 -7 2.4 2.4
-12 0 -7 6 9.6
-12 0 -7 3.5 4.7
12 0 7 0.1 3.7
-12 0 -7 5.5 10.2
13 0 7 -0.1 3.9
-13 0 -7 1.3 2.1
-13 0 -7 3.3 11.3
13 0 7 0.9 1.6
-13 0 -7 3.2 5.2
14 0 7 1.4 1.7
-14 0 -7 3.4 5.2
14 0 7 1.2 5.2
-15 0 -7 -0.4 3.4
-15 0 -7 0.6 3.7
-16 0 -7 0.6 4.1
16 0 7 0.9 3.9
17 -1 -7 4.3 2.6
17 1 -7 24.3 4.5
16 -1 -7 70.19 20.9
16 -1 -7 43.2 8.1
16 1 -7 73.29 8.3
16 1 -7 58.49 9.4
16 1 -7 83.49 8.7
15 -1 -7 135.49 27.7
15 -1 -7 166.78 16.6
15 1 -7 169.88 16.5
-15 1 7 96.09 33.9
15 1 -7 162.38 16.3
15 1 -7 186.98 18
-14 -1 7 1.6 4.2
14 -1 -7 1.5 3
14 -1 -7 1.4 3.7
14 -1 -7 1.4 1.5
-14 -1 7 2 7
-14 -1 7 8.5 6.5
-14 1 7 0 5.6
14 1 -7 4.4 2.4
14 1 -7 1.4 1.5
14 1 -7 5.7 2.8
-13 -1 7 3.7 4.3
-13 -1 7 1.7 6.2
13 -1 -7 3.5 2.4
-13 -1 7 15.3 11.3
13 -1 -7 4 4.8
13 -1 -7 6.4 5.1
13 1 -7 3.2 2.1
-13 1 7 3 3.2
13 1 -7 10.6 3.5
13 1 -7 8.3 3.3
-13 1 7 -0.7 3.4
-13 1 7 13.3 14
-12 -1 7 17.9 11
12 -1 -7 20.7 5.5
12 -1 -7 42.5 13.9
12 -1 -7 28.9 10.6
-12 -1 7 30.7 11.9
-12 -1 7 21.7 14.2
12 1 -7 24.6 5.5
-12 1 7 41.8 21.5
-12 1 7 27.1 7.9
-12 1 7 21.7 13.5
12 1 -7 30 5.6
12 1 -7 22 5.2
-11 -1 7 4.6 6.8
11 -1 -7 10 3.8
-11 -1 7 17.2 12
-11 -1 7 4.7 14.1
11 -1 -7 15.7 7.9
11 -1 -7 9.5 3.5
11 -1 -7 12.4 7.1
11 1 -7 11.7 3.6
-11 1 7 15.4 5.7
11 1 -7 12.5 3.4
11 1 -7 12.2 3.7
-11 1 7 21.7 15.1
-11 1 7 7.8 9.1
10 -1 -7 565.04 50.49
-10 -1 7 528.95 80.79
-10 -1 7 483.35 63.49
10 -1 -7 582.24 50.89
10 -1 -7 637.84 59.09
10 -1 -7 546.15 56.79
10 -1 -7 612.74 51.19
10 1 -7 651.83 50.49
-10 1 7 538.85 52.99
10 1 -7 678.63 50.19
-10 1 7 445.76 67.09
10 1 -7 642.34 50.69
-9 -1 7 47.7 17.7
9 -1 -7 46.4 13.2
9 -1 -7 56.29 8.8
-9 -1 7 34.5 13.7
-9 -1 7 38.1 24.3
9 -1 -7 62.89 9.1
9 -1 -7 44.5 12.4
9 -1 -7 49 7.5
-9 1 7 26.9 15.1
-9 1 7 66.99 11.7
-9 1 7 43.1 20.7
9 1 -7 59.69 7.6
9 1 -7 60.99 8.4
9 1 -7 51.19 6.2
-8 -1 7 247.78 22.3
8 -1 -7 247.18 27.2
-8 -1 7 208.38 30.5
8 -1 -7 227.38 20.4
8 -1 -7 210.78 25.5
8 -1 -7 210.88 25.2
8 -1 -7 217.38 20.6
-8 -1 7 244.28 59.59
-8 -1 7 186.18 29.5
8 -1 -7 219.78 20.7
8 1 -7 236.28 20.3
-8 1 7 233.28 22.9
-8 1 7 153.58 38.3
-8 1 7 134.59 33
8 1 -7 225.48 19.9
8 1 -7 250.37 19.8
-7 -1 7 1028 103.89
7 -1 -7 1209.58 98.39
7 -1 -7 1125.89 91.79
7 -1 -7 1093.99 92.09
-7 -1 7 1212.08 93.99
7 -1 -7 1115.29 92.29
7 -1 -7 1104.79 96.89
7 -1 -7 1142.89 97.69
-7 -1 7 1037 120.79
7 1 -7 1081.69 91.29
-7 1 7 942.31 107.69
7 1 -7 1176.28 91.19
-7 1 7 1090.29 92.19
-7 1 7 1112.79 93.29
-7 1 7 1129.89 94.39
7 1 -7 1094.19 91.59
-6 -1 7 66.79 10.3
-6 -1 7 41.4 23.5
6 -1 -7 55.29 11.8
-6 -1 7 41.3 14.4
6 -1 -7 52.39 6.6
6 -1 -7 56.39 6.4
-6 -1 7 52.69 18.8
6 -1 -7 59.99 6.7
6 -1 -7 59.99 12.8
-6 1 7 59.19 10.1
-6 1 7 61.29 21.5
6 1 -7 54.29 5.8
-6 1 7 71.39 10.3
6 1 -7 55.19 9.2
6 1 -7 52.19 6.1
-6 1 7 77.29 9.5
6 1 -7 49.99 5.8
-5 -1 7 72.69 20.2
5 -1 -7 76.89 11.2
5 -1 -7 73.19 10.5
5 -1 -7 71.49 7.8
-5 -1 7 75.79 30
5 -1 -7 80.19 8.2
5 -1 -7 78.19 7.7
-5 -1 7 63.19 16.5
-5 1 7 75.59 8.1
-5 1 7 74.09 8.9
5 1 -7 68.19 7.4
-5 1 7 50.89 19
5 1 -7 62.09 7
5 1 -7 74.59 7.1
-5 1 7 95.89 10.2
-4 -1 7 2.5 4.5
-4 -1 7 13.9 3.6
4 -1 -7 14 5.1
4 -1 -7 15.7 3.6
4 -1 -7 6.4 2.4
-4 -1 7 20.3 11.7
4 -1 -7 11 2.9
-4 -1 7 20.1 16.5
4 1 -7 10.9 2.2
-4 1 7 11.7 3.4
-4 1 7 13.6 4
4 1 -7 12.6 2.8
-4 1 7 10.9 9.7
-4 1 7 16.3 4.8
3 -1 -7 4.1 1.9
3 -1 -7 -0.6 1.8
3 -1 -7 0.5 1.2
-3 -1 7 4.2 5.1
-3 -1 7 -3.7 7.8
-3 -1 7 12.2 9.3
3 -1 -7 5.5 1.9
3 1 -7 5.9 1.6
-3 1 7 3.1 2.2
-3 1 7 2.7 1.6
3 1 -7 1.4 1
3 1 -7 1.2 1.1
-3 1 7 2.4 2.5
-3 1 7 5.4 7.8
2 -1 -7 238.58 20.9
-2 -1 7 232.28 32.2
2 -1 -7 250.17 24.1
2 -1 -7 231.08 20.4
-2 -1 7 269.27 22.8
2 -1 -7 241.38 20.7
-2 -1 7 272.47 59.59
-2 -1 7 196.98 25.6
-2 -1 7 229.08 25.4
2 1 -7 241.08 19.9
-2 1 7 244.18 21.9
-2 1 7 263.87 22.6
2 1 -7 213.28 20.1
2 1 -7 212.38 19.9
-2 1 7 191.98 30.6
-1 -1 7 71.19 13.9
-1 -1 7 46.4 12
1 -1 -7 50.69 5.7
1 -1 -7 49.99 7
-1 -1 7 51.29 7.2
-1 -1 7 87.19 34.4
-1 -1 7 50.79 18.1
1 -1 -7 62.79 11.5
-1 -1 7 48.9 7.8
1 1 -7 47.1 5.5
-1 1 7 68.29 9.7
-1 1 7 61.29 6.8
1 1 -7 49.1 5.5
-1 1 7 41.7 16.8
1 1 -7 50.69 5.3
-1 1 7 73.09 9.9
0 -1 7 96.69 17.2
0 -1 -7 60.19 6.9
0 -1 7 97.99 36.7
0 -1 -7 61.39 8.8
0 -1 -7 63.79 6.6
0 -1 -7 55.29 8.8
0 -1 -7 70.69 7.5
0 -1 7 58.09 13.2
0 -1 7 50.89 7.9
0 -1 7 81.09 24
0 -1 7 60.79 7.5
0 1 7 75.19 8.2
0 1 7 83.59 10.4
0 1 -7 60.49 6.5
0 1 -7 57.49 6.1
0 1 -7 60.69 6.5
0 1 7 49.7 17.4
0 1 7 64.99 8.1
-1 -1 -7 310.77 28.1
1 -1 7 302.37 29.8
-1 -1 -7 296.77 28.5
1 -1 7 278.77 30.3
-1 -1 -7 315.07 25.9
-1 -1 -7 302.87 24.9
-1 1 -7 308.57 24.6
-1 1 -7 271.27 24.8
1 1 7 243.18 34.4
1 1 7 227.58 25.4
1 1 7 287.37 25.7
2 -1 7 614.44 53.89
-2 -1 -7 651.13 56.39
-2 -1 -7 611.54 52.19
2 -1 7 589.74 56.79
-2 -1 -7 672.83 56.09
2 -1 7 752.52 60.09
2 1 7 614.94 53.19
-2 1 -7 640.04 52.49
2 1 7 628.54 52.99
-2 1 -7 625.04 51.99
2 1 7 544.75 52.99
2 1 7 574.04 63.19
-3 -1 -7 4 1.9
-3 -1 -7 2 1.9
3 -1 7 -1.3 2.4
-3 -1 -7 0.5 1.7
-3 -1 -7 0.7 2.6
3 -1 7 1.6 1.8
3 1 7 4.9 2.5
-3 1 -7 1.3 1.5
3 1 7 1.2 4.9
3 1 7 3.2 2.2
3 1 7 3.8 2.3
-3 1 -7 2.3 1.4
4 -1 7 127.59 15.5
-4 -1 -7 152.58 18.8
-4 -1 -7 154.38 18.6
-4 -1 -7 152.88 15.2
4 -1 7 198.68 22.4
4 1 7 150.58 15.3
4 1 7 156.88 15.2
4 1 7 178.68 16.4
4 1 7 168.28 24.7
-4 1 -7 162.48 14.9
-5 -1 -7 221.98 26.2
-5 -1 -7 255.97 27.4
5 -1 7 264.87 29.3
-5 1 -7 225.58 21.7
5 1 7 240.78 22.4
5 1 7 244.38 32.4
-5 1 -7 222.48 22.3
5 1 7 244.48 21.9
5 1 7 254.67 22.2
-6 -1 -7 10.9 6.2
-6 -1 -7 13.7 4.5
-6 -1 -7 15.3 6.7
6 -1 7 1.9 4.5
6 1 7 12.7 3.4
6 1 7 19.1 4.3
-6 1 -7 13.6 3.9
6 1 7 19 10.3
-6 1 -7 17.3 5.3
6 1 7 20.5 4.9
-6 1 -7 9.1 3.4
-7 -1 -7 9.2 6.2
-7 -1 -7 10.9 6.9
7 -1 7 5.8 4.3
-7 -1 -7 0.9 2
-7 1 -7 9.5 4.1
-7 1 -7 7.4 3.8
-7 1 -7 12.7 4.1
7 1 7 5.6 2.4
7 1 7 9.6 7.2
7 1 7 8.7 3.3
-7 1 -7 2.7 5.1
7 1 7 4.7 2.2
-8 -1 -7 5.1 4.7
-8 -1 -7 7.7 6.5
-8 -1 -7 4.8 3.4
8 -1 7 9.8 6.9
8 -1 7 9.6 5.4
8 1 7 13.6 3.4
-8 1 -7 7.2 4
-8 1 -7 7.6 3.5
-8 1 -7 2 1.9
8 1 7 9.4 3.8
-8 1 -7 10.1 8.5
8 1 7 3.4 5
8 1 7 5.3 2.3
9 -1 7 124.59 26
-9 -1 -7 110.39 17.1
-9 -1 -7 136.59 28.5
-9 -1 -7 95.59 23.5
-9 1 -7 145.39 19.4
9 1 7 138.09 30.5
9 1 7 118.39 12.2
-9 1 -7 135.59 31.1
9 1 7 124.39 12.2
-9 1 -7 106.29 12.8
-9 1 -7 106.69 13.4
9 1 7 111.69 13.1
10 -1 7 -0.2 1.7
10 -1 7 0.1 3.4
-10 -1 -7 7.7 8.9
-10 -1 -7 2.1 4.3
10 1 7 1 1.5
-10 1 -7 8.6 10
10 1 7 4.5 2.9
-10 1 -7 4.1 3.4
10 1 7 2.9 5.9
10 1 7 2.3 2
-10 1 -7 2.8 3.6
-10 1 -7 3.2 3
-11 -1 -7 0.3 2.9
-11 -1 -7 7.2 12.4
11 -1 7 12.3 8.3
-11 -1 -7 5.5 7.7
-11 1 -7 2.5 5.5
-11 1 -7 5.4 3.4
11 1 7 9.3 9
11 1 7 6.6 2.9
-11 1 -7 7.7 4.2
11 1 7 6.1 2.8
12 -1 7 39.5 14.1
-12 -1 -7 39 17.7
-12 -1 -7 60.59 32.2
12 1 7 41.8 8
12 1 7 44.2 17
-12 1 -7 31.1 16.4
-12 1 -7 30 8.6
13 -1 7 172.68 25
-13 -1 -7 138.89 45.6
-13 1 -7 177.88 18.9
-13 1 -7 81.59 31.5
13 1 7 181.78 16.8
13 1 7 105.19 26.3
-14 -1 -7 1516.45 197.78
-14 -1 -7 1000.6 105.09
-14 1 -7 1094.79 94.19
-15 -1 -7 6.5 6.3
-15 -1 -7 25.3 10.6
15 1 7 21.5 4.7
16 -1 7 164.28 21.2
-16 -1 -7 163.08 39.1
17 2 -7 0.4 0.7
17 2 -7 0.7 1.4
16 -2 -7 49.3 11.6
16 2 -7 66.39 7.9
16 2 -7 82.29 8.7
15 -2 -7 20.1 8
-15 2 7 4.4 15.2
15 2 -7 11.9 3.4
15 2 -7 11.1 3.3
15 2 -7 16.7 4.1
-15 2 7 10.9 4.7
-14 -2 7 -2.5 14.4
14 -2 -7 0 2.7
14 -2 -7 1.8 3.2
-14 -2 7 -0.1 3.5
14 2 -7 0.7 1.1
-14 2 7 2.7 9.9
14 2 -7 1.8 1.6
14 2 -7 0.3 1
-14 2 7 1.7 2.1
-13 -2 7 353.36 43.2
13 -2 -7 386.36 35.6
-13 -2 7 320.97 86.59
13 -2 -7 415.76 43
13 2 -7 428.36 35.3
13 2 -7 409.96 34.7
-13 2 7 394.66 38.4
13 2 -7 400.36 35
-13 2 7 317.97 56.19
-12 -2 7 82.29 19.5
-12 -2 7 42.3 32.4
-12 -2 7 52.49 23.7
12 -2 -7 44.4 12.8
12 -2 -7 75.89 10.8
12 2 -7 59.49 7.5
12 2 -7 72.29 9.8
-12 2 7 37.7 22.4
12 2 -7 71.99 9.2
-12 2 7 51.19 11.3
-11 -2 7 3.2 3.8
11 -2 -7 5.8 3
11 -2 -7 0.6 2.7
-11 -2 7 1.6 5.8
-11 -2 7 1.7 10.1
11 2 -7 4.9 2.5
11 2 -7 4.6 2.2
11 2 -7 3.3 1.6
-11 2 7 4.7 10
-11 2 7 1.4 2.7
10 -2 -7 168.68 24.2
10 -2 -7 225.48 27
-10 -2 7 195.38 61.59
-10 -2 7 230.68 29
10 -2 -7 184.58 19.5
-10 -2 7 245.48 35.6
-10 2 7 180.08 47.1
-10 2 7 208.98 21.1
10 2 -7 210.28 19.1
10 2 -7 206.38 18.4
-10 2 7 183.38 19.7
-10 2 7 204.18 22.4
10 2 -7 200.48 18.6
-9 -2 7 2.3 5.6
9 -2 -7 6.7 5.6
9 -2 -7 3.2 4.1
9 -2 -7 5.3 2.7
-9 -2 7 -0.7 2.2
-9 -2 7 5.2 11.6
9 2 -7 2.5 1.5
-9 2 7 3.9 7.8
9 2 -7 4.3 1.7
-9 2 7 4.2 2.5
9 2 -7 4.5 2.2
-9 2 7 1.5 1.9
-9 2 7 4.3 3.3
-8 -2 7 1354.16 119.69
-8 -2 7 1529.25 128.69
8 -2 -7 1467.05 124.29
8 -2 -7 1370.96 117.69
-8 -2 7 1438.36 160.48
8 2 -7 1414.26 116.09
-8 2 7 1417.46 117.99
-8 2 7 1460.25 120.89
8 2 -7 1416.26 116.39
-7 -2 7 781.72 64.89
7 -2 -7 819.52 68.69
7 -2 -7 710.43 62.19
-7 -2 7 640.94 69.89
-7 -2 7 646.04 94.19
7 -2 -7 706.23 66.89
-7 -2 7 666.03 76.69
-7 2 7 627.74 80.59
-7 2 7 797.52 66.09
7 2 -7 682.93 61.09
-7 2 7 837.12 63.99
7 2 -7 755.52 60.89
-7 2 7 726.23 62.39
7 2 -7 777.72 60.69
-6 -2 7 409.06 50.79
-6 -2 7 505.15 37.5
6 -2 -7 356.96 40
-6 -2 7 353.06 63.39
6 -2 -7 395.86 36.7
-6 -2 7 422.46 44.8
-6 -2 7 467.25 39.6
6 -2 -7 472.75 42.4
-6 2 7 420.16 39.2
-6 2 7 427.56 37
6 2 -7 441.96 35.3
-6 2 7 451.55 38.2
-6 2 7 312.97 50.59
6 2 -7 397.16 35.3
-5 -2 7 19 5.7
-5 -2 7 16 4.2
-5 -2 7 2.3 3.9
5 -2 -7 10.9 5.1
5 -2 -7 12.4 6.1
-5 -2 7 7.5 3.1
-5 -2 7 16.6 11
5 -2 -7 15.7 3.8
-5 -2 7 20 16.8
5 2 -7 15.4 2.5
-5 2 7 14.5 3.8
-5 2 7 14.8 5.2
-5 2 7 7.7 8.4
5 2 -7 8.2 2
5 2 -7 11.3 2.7
-5 2 7 10.5 4.2
-4 -2 7 162.48 16.6
4 -2 -7 144.79 14
-4 -2 7 175.28 21.5
-4 -2 7 144.89 14.8
-4 -2 7 147.69 14.7
-4 -2 7 156.68 49.3
4 -2 -7 148.99 17.7
4 -2 -7 141.89 16.9
-4 -2 7 187.68 38.8
-4 2 7 152.08 14.3
-4 2 7 135.29 33.9
4 2 -7 109.49 13
-4 2 7 157.88 15.4
-4 2 7 152.18 16.2
-3 -2 7 488.55 71.69
-3 -2 7 460.45 40.5
3 -2 -7 491.85 43.1
-3 -2 7 469.85 55.59
-3 -2 7 467.45 40.6
3 2 -7 407.56 38.4
3 2 -7 447.06 38
-3 2 7 496.15 40
-3 2 7 509.45 43.7
-2 -2 7 365.26 48.5
2 -2 -7 373.66 33.7
-2 -2 7 462.35 37.2
-2 -2 7 398.26 34.9
2 -2 -7 399.76 37.5
-2 -2 7 362.86 62.19
2 -2 -7 429.86 37.3
-2 -2 7 452.45 41.7
-2 -2 7 394.26 34.9
-2 2 7 420.66 36.1
2 2 -7 341.27 32.7
2 2 -7 368.26 32.3
-2 2 7 306.27 46
-2 2 7 426.66 35.3
1 -2 -7 189.48 20
-1 -2 7 217.68 59.59
-1 -2 7 198.58 19.8
1 -2 -7 191.88 20.5
1 -2 -7 201.58 17.6
-1 -2 7 195.38 23.3
-1 -2 7 187.08 18.3
-1 -2 7 170.28 18.2
-1 -2 7 219.38 42.8
-1 2 7 219.08 19.5
-1 2 7 204.38 18.8
-1 2 7 155.08 34.7
1 2 -7 151.28 17.2
1 2 -7 194.88 16
1 2 -7 166.68 16.3
0 -2 7 421.36 36.3
0 -2 7 397.86 40.1
0 -2 7 361.06 34.8
0 -2 -7 389.66 37
0 -2 7 417.66 35
0 -2 7 427.96 52.49
0 -2 7 429.86 33.9
0 -2 -7 405.86 36.7
0 -2 7 414.46 68.99
0 2 7 415.66 35.3
0 2 7 427.76 34.7
0 2 7 385.76 35
0 2 7 291.67 44.3
0 2 -7 322.17 32.3
0 2 -7 372.96 32.3
1 -2 7 4.4 10.5
-1 -2 -7 3.2 2.8
1 -2 7 2.3 3.5
1 -2 7 2.8 2.1
1 -2 7 4.3 2.8
1 -2 7 3.7 2.3
1 -2 7 3.4 2.3
1 2 7 -1.2 3.7
1 2 7 4.4 2.6
-1 2 -7 2.4 1.4
2 -2 7 117.39 20.7
2 -2 7 99.29 11.6
-2 -2 -7 94.29 12.8
-2 -2 -7 100.29 13.4
2 -2 7 97.89 30
2 -2 7 85.89 11.7
2 -2 7 99.79 12.4
2 -2 7 95.59 15
2 -2 7 115.99 12.7
-2 2 -7 105.39 9.7
-2 2 -7 88.19 9.8
2 2 7 83.19 23.7
2 2 7 89.89 10.9
2 2 7 112.49 11.6
3 -2 7 74.09 11.5
3 -2 7 76.99 12.4
-3 -2 -7 58.69 12.7
-3 -2 -7 70.39 11
3 -2 7 86.49 17.4
3 -2 7 80.79 10.9
-3 2 -7 70.29 7.4
3 2 7 55.09 9.9
3 2 7 61.99 9.9
-3 2 -7 59.29 7.7
3 2 7 76.79 11
3 2 7 85.29 23.5
-4 -2 -7 190.58 21.8
4 -2 7 164.38 19.7
-4 -2 -7 205.48 21.9
4 -2 7 224.88 22.3
4 -2 7 157.48 18.4
4 2 7 161.58 18.1
-4 2 -7 163.98 16.7
-4 2 -7 184.58 17.6
4 2 7 192.48 18.3
4 2 7 181.98 18
5 -2 7 567.94 52.39
-5 -2 -7 455.25 51.89
5 -2 7 605.64 52.79
5 -2 7 444.26 48
-5 -2 -7 619.14 53.69
5 -2 7 588.64 49
-5 2 -7 574.84 46.8
-5 2 -7 582.34 48.3
5 2 7 508.25 47.6
-5 2 -7 555.84 47.4
5 2 7 557.34 48.2
5 2 7 529.15 47.3
5 2 7 511.65 59.69
-6 -2 -7 150.58 19.7
6 -2 7 128.39 15.1
-6 -2 -7 111.89 17.5
6 2 7 148.59 14.6
6 2 7 138.59 14.5
-6 2 -7 122.59 14.1
6 2 7 115.39 13.6
-6 2 -7 142.49 15.2
6 2 7 145.89 32.2
-6 2 -7 141.19 13.8
7 -2 7 535.25 52.39
-7 -2 -7 475.65 51.89
-7 -2 -7 555.04 54.09
7 -2 7 471.35 46.8
-7 2 -7 526.95 47.5
7 2 7 529.85 45.5
7 2 7 572.24 46.6
7 2 7 572.14 46
-7 2 -7 492.65 45.4
-7 2 -7 509.15 46.4
7 2 7 506.15 62.09
8 -2 7 1068.09 92.59
8 -2 7 1055.69 98.59
-8 -2 -7 1167.18 101.99
8 2 7 1089.49 90.59
-8 2 -7 1044.8 91.99
8 2 7 970.6 104.69
8 2 7 1154.98 91.09
-8 2 -7 1008.1 90.89
8 2 7 1170.58 92.09
-8 2 -7 1120.49 93.59
9 -2 7 1138.99 103.69
-9 -2 -7 1402.46 141.49
-9 -2 -7 1135.59 106.69
9 -2 7 988.1 95.89
9 2 7 1194.68 94.59
-9 2 -7 1146.09 96.49
9 2 7 1233.08 94.99
-9 2 -7 1036.7 97.29
9 2 7 1198.88 96.09
9 2 7 1088.19 114.49
-9 2 -7 1029.4 95.09
-10 -2 -7 34.7 14.2
10 -2 7 28 10.2
-10 -2 -7 38 24.2
-10 -2 -7 25.4 11.4
10 2 7 39.5 7.7
-10 2 -7 29.7 8.3
-10 2 -7 35.3 8.1
-10 2 -7 30.8 7
10 2 7 26.2 5.3
10 2 7 36.8 6.6
-11 -2 -7 515.35 64.49
-11 -2 -7 627.14 88.79
11 -2 7 584.14 59.09
11 2 7 591.34 49.8
11 2 7 575.84 49.8
-11 2 -7 563.84 53.79
-11 2 -7 622.54 52.29
11 2 7 614.64 51.69
-11 2 -7 519.65 50.59
12 -2 7 8.9 6.9
-12 -2 -7 8.3 8.2
-12 -2 -7 4.5 9.7
-12 -2 -7 25.1 13
-12 2 -7 9 4.8
12 2 7 7.9 3.1
12 2 7 10.2 4
-12 2 -7 10.2 4.3
-13 -2 -7 40.3 14.4
-13 -2 -7 55.99 31.5
13 -2 7 37.2 13.5
13 -2 7 40.8 10.3
-13 -2 -7 62.89 19
13 2 7 47.5 8.2
-13 2 -7 49.3 10
14 -2 7 4.8 3.8
-14 -2 -7 4.6 6
14 2 7 15.4 6
-15 -2 -7 61.19 17.8
15 -2 7 73.59 13.8
15 -2 7 148.09 18.2
15 2 7 117.09 11.3
-15 2 -7 114.69 12.7
16 -3 -7 5.5 4.2
16 3 -7 5.7 2.2
15 -3 -7 53.49 11.9
15 3 -7 38.8 8.1
-15 3 7 61.59 10
15 3 -7 73.59 7.4
15 3 -7 60.79 10.9
14 -3 -7 191.68 21.4
14 3 -7 196.18 18
14 3 -7 140.99 14.5
14 3 -7 133.29 14.1
-14 3 7 107.39 17.9
-13 -3 7 124.69 23.6
13 -3 -7 147.19 19.4
-13 -3 7 53.29 41
-13 -3 7 118.19 31.7
13 3 -7 123.99 13
-13 3 7 105.49 17.4
13 3 -7 139.99 13.2
-12 -3 7 12.9 11.4
-12 -3 7 30.4 11.8
12 -3 -7 26.9 9.5
-12 -3 7 37.2 32.5
12 -3 -7 19.4 9.6
-12 3 7 31.2 8.9
12 3 -7 37 6.2
12 3 -7 32.1 5.7
12 3 -7 27.6 5
11 -3 -7 267.77 34.6
-11 -3 7 280.47 70.49
-11 -3 7 288.27 86.29
11 -3 -7 249.58 31.1
-11 3 7 152.18 49
11 3 -7 303.87 25.5
-11 3 7 303.17 30.5
-11 3 7 249.48 27.5
11 3 -7 241.28 23.1
-10 -3 7 465.65 63.39
-10 -3 7 384.06 101.59
-10 -3 7 550.64 56.19
10 -3 -7 543.85 51.99
-10 3 7 510.05 48
10 3 -7 541.75 43
-10 3 7 472.25 44.9
-10 3 7 541.55 46.6
-10 3 7 368.46 65.29
10 3 -7 486.65 43.3
10 3 -7 525.55 43.2
9 -3 -7 128.09 18.7
-9 -3 7 115.19 33.5
-9 -3 7 170.38 30.5
9 -3 -7 125.99 18.6
-9 -3 7 106.69 49.4
-9 3 7 135.09 15.4
9 3 -7 136.39 12.5
9 3 -7 108.29 12.7
-9 3 7 120.59 19.5
-9 3 7 139.89 14.6
9 3 -7 129.19 12.2
-8 -3 7 93.79 30.3
-8 -3 7 110.79 54.19
-8 -3 7 114.39 14.4
8 -3 -7 134.99 22.5
-8 -3 7 96.69 23.6
-8 3 7 100.39 12.9
8 3 -7 106.19 10
8 3 -7 101.19 10.1
-8 3 7 100.09 12
-8 3 7 99.09 34.1
-7 -3 7 584.24 47.1
-7 -3 7 552.64 89.59
-7 -3 7 588.44 50.29
7 -3 -7 535.35 51.59
-7 -3 7 521.75 65.79
-7 -3 7 536.05 57.19
7 -3 -7 539.95 52.19
7 3 -7 473.85 44.1
-7 3 7 559.94 49.9
-7 3 7 505.45 46.7
-7 3 7 559.04 48.2
7 3 -7 520.95 44.4
-6 -3 7 67.49 24.6
-6 -3 7 56.19 16.6
-6 -3 7 35.3 27.4
6 -3 -7 58.99 13.3
6 -3 -7 61.49 14
-6 -3 7 55.69 9.3
-6 -3 7 52.09 9
-6 -3 7 63.99 12.5
-6 3 7 56.69 11.6
-6 3 7 23.5 17.4
6 3 -7 47.5 5.6
-6 3 7 52.09 9
6 3 -7 48.6 5.2
-6 3 7 64.99 11.2
-5 -3 7 187.48 21.3
5 -3 -7 173.68 20.9
-5 -3 7 224.48 47.1
-5 -3 7 191.08 26.3
-5 -3 7 192.08 21
-5 -3 7 148.69 56.59
5 -3 -7 162.98 21.1
5 3 -7 171.78 15.3
-5 3 7 199.68 19.3
-5 3 7 187.38 18
-5 3 7 196.58 20.5
-5 3 7 117.49 36.6
4 -3 -7 5.3 3.5
-4 -3 7 6.6 8.3
-4 -3 7 4.6 2.8
4 -3 -7 5.9 4
-4 -3 7 7.4 3.4
-4 -3 7 8.3 6.5
-4 -3 7 1.6 2.7
-4 3 7 6.2 10.3
-4 3 7 11 4.6
4 3 -7 5.9 1.4
-4 3 7 6.3 3.4
-4 3 7 1.8 2.2
3 -3 -7 489.25 49
-3 -3 7 452.05 48.6
-3 -3 7 383.36 37.5
-3 -3 7 405.86 93.89
3 -3 -7 419.76 39.9
-3 -3 7 461.95 62.49
-3 -3 7 467.45 38.4
3 3 -7 384.26 34
-3 3 7 444.36 38.8
-3 3 7 254.87 58.39
2 -3 -7 193.68 22.6
-2 -3 7 187.58 42.5
-2 -3 7 97.19 44.3
-2 -3 7 196.48 19.8
-2 -3 7 184.68 19.4
-2 -3 7 182.58 64.19
2 -3 -7 195.68 21.1
-2 3 7 204.98 20.5
-2 3 7 138.99 36.9
2 3 -7 176.78 15.9
-2 3 7 231.48 19
-2 3 7 185.38 24
-1 -3 7 8.2 10.8
1 -3 -7 4.7 3.7
1 -3 -7 6.7 4
-1 -3 7 10.4 4.3
-1 -3 7 10.7 4.4
-1 -3 7 22.2 10.1
-1 -3 7 27.6 23.8
-1 -3 7 13.2 5.7
1 3 -7 12.1 2.2
-1 3 7 11 4.5
-1 3 7 10.3 4.4
-1 3 7 13.2 4.3
-1 3 7 0.9 6.6
0 -3 7 69.69 18
0 -3 7 75.19 12.4
0 -3 7 85.49 13.3
0 -3 7 72.99 14.5
0 -3 -7 53.99 11.1
0 -3 7 92.59 41.6
0 -3 -7 71.69 11
0 -3 7 85.29 31.7
0 3 7 76.89 12.2
0 3 -7 59.39 6.4
0 3 7 60.69 15.4
1 -3 7 309.07 31.3
1 -3 7 352.86 39.1
1 -3 7 332.47 31.7
-1 -3 -7 328.47 31.8
-1 3 -7 295.87 27.3
1 3 7 328.27 34.8
-1 3 -7 312.97 27
-2 -3 -7 45.8 15.9
-2 -3 -7 34.1 9.5
2 -3 7 29.6 17.7
2 -3 7 27.7 12.1
2 -3 7 36.3 8.7
2 -3 7 33.7 8.2
-2 -3 -7 46.4 21.2
2 -3 7 33 9.4
-2 -3 -7 32.5 9.2
2 3 7 23.9 6.6
-2 3 -7 50.09 7.8
-2 3 -7 33.7 6
2 3 7 39.2 9.1
-2 3 -7 33.1 5.4
2 3 7 37.4 7.8
3 -3 7 54.49 10.3
3 -3 7 61.49 12
-3 -3 -7 55.09 23.3
3 -3 7 40.3 5.8
3 -3 7 37.9 12.5
-3 -3 -7 66.59 13.7
-3 -3 -7 44.2 16.5
3 -3 7 49.3 10.8
-3 -3 -7 49.2 11.7
-3 3 -7 58.49 7.5
3 3 7 56.39 9.6
-3 3 -7 59.79 9.4
3 3 7 32.8 8
3 3 7 42.9 9
-4 -3 -7 18.9 7.4
-4 -3 -7 10.4 5.4
-4 -3 -7 16.8 11.3
4 -3 7 21.1 7.3
4 -3 7 8.5 5.7
4 -3 7 20.1 6.2
-4 -3 -7 11.9 12.2
4 -3 7 13.5 5.9
4 3 7 12 4.5
-4 3 -7 19.1 4.9
4 3 7 17.1 5
-4 3 -7 16.6 4.8
-4 3 -7 16.8 4
4 3 7 13.9 5
-5 -3 -7 87.49 17.4
5 -3 7 94.99 14.6
-5 -3 -7 44.9 12.1
5 -3 7 91.99 19.1
5 -3 7 64.59 13.6
-5 -3 -7 87.09 33.8
5 -3 7 88.59 15.8
5 3 7 65.89 11.3
-5 3 -7 82.59 12.7
5 3 7 100.69 11.6
5 3 7 102.19 13.7
-5 3 -7 81.79 9.9
-5 3 -7 89.39 9.4
6 -3 7 35.6 9.6
6 -3 7 36.4 8.6
-6 -3 -7 31.4 21.1
-6 -3 -7 25.8 9.7
-6 -3 -7 32.8 11.1
6 3 7 36.2 7.4
-6 3 -7 30.8 7.7
6 3 7 28 6.4
-6 3 -7 21.9 6.4
6 3 7 31.4 11.1
-6 3 -7 37.1 6.4
-7 -3 -7 12.9 6.8
7 -3 7 22.2 6.7
-7 -3 -7 18.7 17.8
7 -3 7 18.8 7.7
-7 -3 -7 22.1 9.1
-7 -3 -7 21.7 13.8
7 3 7 21 5.5
-7 3 -7 22.6 6.3
-7 3 -7 18 5.1
7 3 7 25.3 6
-7 3 -7 14.2 5.1
7 3 7 24.5 6.1
8 -3 7 97.29 17.3
8 -3 7 79.99 13.6
-8 -3 -7 80.09 35.1
-8 -3 -7 67.79 17.9
-8 -3 -7 78.09 24.5
-8 3 -7 94.19 11.6
-8 3 -7 93.59 13.1
8 3 7 96.39 11
-8 3 -7 74.99 13.6
8 3 7 79.99 12.5
8 3 7 94.29 10.6
-9 -3 -7 122.99 60.29
-9 -3 -7 101.69 22.7
-9 -3 -7 95.79 27.3
9 -3 7 86.49 17.2
-9 -3 -7 83.49 19.9
-9 3 -7 105.19 14.7
9 3 7 123.69 13.2
9 3 7 126.79 12.7
9 3 7 125.49 12.5
-9 3 -7 104.79 13.3
-9 3 -7 95.99 15.8
-10 -3 -7 23.8 11.2
-10 -3 -7 26.8 11.6
10 -3 7 25 8.3
-10 -3 -7 48.7 18.9
-10 -3 -7 32.7 24.9
-10 3 -7 33.9 8
10 3 7 34.5 6.3
-10 3 -7 24.2 7.1
10 3 7 23.8 5.6
10 3 7 36.7 7.4
-10 3 -7 19.7 5.7
-11 -3 -7 19.5 18
11 -3 7 52.29 12
-11 -3 -7 40 13.3
-11 -3 -7 36.1 16.3
-11 -3 -7 40.7 14.6
-11 3 -7 54.39 10.9
11 3 7 51.99 8.6
11 3 7 36.8 7.3
-11 3 -7 26.8 7.7
11 3 7 56.79 6.7
-11 3 -7 52.99 9.9
-12 -3 -7 6.6 6
12 -3 7 1.6 2.3
12 -3 7 13.2 6.2
-12 -3 -7 7 8.6
-12 -3 -7 17 36
-12 3 -7 11.5 4.3
-12 3 -7 6.5 3.3
12 3 7 6.4 2.4
-12 3 -7 4.6 2.9
12 3 7 8.4 3.2
12 3 7 7.2 2.9
13 -3 7 43.8 9.2
13 -3 7 61.99 12.4
-13 -3 -7 24.8 12.2
-13 -3 -7 34.8 11.9
13 3 7 79.49 8.1
-13 3 -7 43.5 8.4
-13 3 -7 53.59 9.9
13 3 7 51.49 8
-14 -3 -7 191.48 27.2
14 -3 7 225.08 20.7
-14 -3 -7 126.89 28.8
-14 3 -7 160.78 18.6
14 3 7 213.38 18
14 -4 -7 413.56 39
-14 4 7 403.96 37.1
-13 -4 7 126.59 32.5
13 -4 -7 237.68 24.3
13 4 -7 189.48 18.4
13 4 -7 223.68 18.7
-13 4 7 178.58 20.6
12 -4 -7 8.4 4.7
-12 -4 7 11 11.1
-12 -4 7 5.4 22.2
-12 4 7 5.3 5.1
12 4 -7 11 3.3
12 4 -7 14.2 3.2
-12 4 7 5.1 3.4
11 -4 -7 -0.5 6.8
11 -4 -7 4.7 5
-11 -4 7 8 21.4
-11 -4 7 4.9 5
-11 4 7 2.9 2.7
-11 4 7 10.4 4.7
11 4 -7 5.4 1.9
-11 4 7 9.1 4.1
11 4 -7 9.8 2.8
-10 -4 7 136.99 36.6
-10 -4 7 41.6 34.2
10 -4 -7 75.69 16.2
-10 -4 7 106.39 22.9
10 -4 -7 164.48 32.3
-10 4 7 82.69 12.9
10 4 -7 106.19 9.7
-10 4 7 68.49 12.7
10 4 -7 81.39 8.9
-10 4 7 104.49 16.5
-9 -4 7 68.49 44.2
-9 -4 7 65.89 26.2
9 -4 -7 121.29 16.4
-9 -4 7 98.89 23.5
9 -4 -7 90.69 19
-9 4 7 112.59 17.2
9 4 -7 105.39 9.7
-9 4 7 57.19 11.2
-9 4 7 96.79 15.1
9 4 -7 84.99 9.1
-8 -4 7 42.9 43.2
-8 -4 7 37.1 13.2
-8 -4 7 28.3 12.6
8 -4 -7 35.9 10.6
-8 -4 7 37.8 20.2
8 -4 -7 32.7 9.9
-8 4 7 32.2 7.4
-8 4 7 43 9.6
8 4 -7 44.1 5.8
-8 4 7 40.5 10.4
-7 -4 7 158.38 16.9
-7 -4 7 167.78 19.9
7 -4 -7 159.08 20.5
-7 -4 7 140.79 29.7
-7 -4 7 205.68 18.4
7 -4 -7 173.98 21.4
-7 -4 7 149.19 41.4
-7 -4 7 126.79 56.39
7 4 -7 142.39 14.2
-7 4 7 160.48 17.2
-7 4 7 142.69 22.1
-7 4 7 179.98 18.9
-6 -4 7 400.36 36
6 -4 -7 420.76 40.5
6 -4 -7 395.66 39.3
-6 -4 7 450.15 36.8
-6 -4 7 399.46 39.3
-6 -4 7 368.46 46
-6 -4 7 205.98 76.19
-6 -4 7 398.36 58.19
-6 4 7 357.36 35.3
-6 4 7 381.96 37.9
-6 4 7 386.46 36.9
6 4 -7 366.76 32.3
5 -4 -7 9.6 5.3
-5 -4 7 22.3 6
5 -4 -7 21.4 7.9
-5 -4 7 22.3 6.3
-5 -4 7 20.4 27.3
-5 -4 7 13.8 14
-5 -4 7 17.3 9.5
-5 -4 7 12.8 6.6
-5 4 7 10.7 5.7
-5 4 7 17.9 6
-5 4 7 10.1 3.8
-4 -4 7 39.6 10.8
-4 -4 7 39.8 8.6
-4 -4 7 22.4 16.5
4 -4 -7 38.8 10.8
4 -4 -7 41.1 10
-4 -4 7 38 8.6
-4 -4 7 28.1 12.4
-4 4 7 27.7 8.1
-4 4 7 32.4 7.1
-4 4 7 26.9 7.4
-3 -4 7 46.9 24.3
3 -4 -7 77.39 14.7
-3 -4 7 93.09 22.8
-3 -4 7 39.8 32
-3 -4 7 66.99 14.7
-3 -4 7 67.29 14.9
-3 4 7 71.39 16.8
-3 4 7 78.89 13.6
-3 4 7 74.99 15.3
2 -4 -7 23.1 7.9
-2 -4 7 43.6 32.1
2 -4 -7 17.9 6.2
-2 -4 7 29.4 8.2
-2 4 7 30.2 6.7
-2 4 7 23.2 7.4
-1 -4 7 3.5 15.1
1 -4 -7 1.3 2.2
1 -4 -7 1.2 1.9
-1 -4 7 7.7 13.8
-1 -4 7 5.8 3.9
1 4 -7 0.9 1.1
-1 4 7 1.4 2.2
0 -4 -7 3.4 3
0 -4 -7 10.6 5.1
0 4 -7 9 2.1
0 4 7 14.1 5.2
0 4 7 6.1 3.6
1 -4 7 608.84 60.39
1 -4 7 609.84 52.09
1 -4 7 616.24 54.49
1 -4 7 597.84 53.69
-1 -4 -7 511.15 50.89
-1 4 -7 540.25 46.9
1 4 7 534.55 53.89
1 4 7 531.45 51.99
2 -4 7 292.87 36.4
2 -4 7 320.17 32.5
2 -4 7 274.57 30.2
2 -4 7 287.37 30.1
2 -4 7 201.38 53.49
-2 -4 -7 305.17 31.5
-2 -4 -7 289.77 30.1
2 4 7 289.67 30.2
2 4 7 305.67 28.6
2 4 7 283.07 28.9
-2 4 -7 290.07 27
-2 4 -7 346.17 27
3 -4 7 332.07 38.3
3 -4 7 295.57 32.3
-3 -4 -7 377.96 34.8
3 -4 7 357.26 32.9
3 -4 7 360.26 34.5
-3 -4 -7 285.77 31.6
-3 -4 -7 287.47 55.69
-3 4 -7 320.17 28.4
3 4 7 267.27 30.6
3 4 7 315.47 30.9
-3 4 -7 329.37 29.2
3 4 7 329.47 30.4
-4 -4 -7 142.59 18.2
-4 -4 -7 197.88 40.2
-4 -4 -7 160.98 20.1
4 -4 7 167.08 19.4
4 -4 7 169.38 28.5
4 -4 7 159.48 18.6
4 -4 7 125.59 21.4
-4 4 -7 150.78 15.8
4 4 7 170.78 16.8
4 4 7 153.58 17
4 4 7 131.19 17
-4 4 -7 148.59 15
5 -4 7 19.3 7.2
5 -4 7 15.7 7
-5 -4 -7 23 8.3
-5 -4 -7 19.6 12
5 -4 7 25.8 7.4
-5 -4 -7 22 7.2
5 4 7 32.8 8.4
5 4 7 30.9 7.1
-5 4 -7 24 6
-5 4 -7 32.3 7.6
-5 4 -7 27.3 5.4
5 4 7 18.6 4.9
-6 -4 -7 40 11.5
6 -4 7 42.9 10.7
-6 -4 -7 52.09 12.3
6 -4 7 43.7 9.8
-6 -4 -7 35.1 16.7
6 -4 7 55.29 14.8
6 4 7 51.59 10
-6 4 -7 53.89 8.3
-6 4 -7 40.6 8.7
6 4 7 48.5 9
6 4 7 54.69 8.9
-6 4 -7 41.4 8.4
7 -4 7 121.19 16.5
-7 -4 -7 105.29 23.7
-7 -4 -7 145.59 35.3
7 -4 7 120.89 20.2
-7 -4 -7 148.69 20.6
7 4 7 157.08 15.9
-7 4 -7 110.79 17.7
-7 4 -7 154.28 16.3
7 4 7 172.28 16.6
-7 4 -7 169.28 15.7
7 4 7 175.28 16.2
8 -4 7 23.3 6.2
-8 -4 -7 18.8 7.9
8 -4 7 28.4 8.4
-8 -4 -7 22.7 8.7
-8 -4 -7 27.3 14.1
8 4 7 39.1 7.1
-8 4 -7 24.4 6.4
8 4 7 36.8 6.7
-8 4 -7 24.4 6.4
-8 4 -7 32.8 6.7
8 4 7 29.3 6
-9 -4 -7 89.09 18.9
-9 -4 -7 200.88 51.89
9 -4 7 83.99 15.9
-9 4 -7 106.69 12.9
9 4 7 130.19 12.4
-9 4 -7 95.69 12.1
9 4 7 129.79 12.2
-10 -4 -7 30.7 14.7
10 -4 7 39.1 9.2
-10 4 -7 35.6 7
-10 4 -7 37 7.4
-10 4 -7 44.4 8.6
10 4 7 36 6.3
10 4 7 49.99 7.5
-11 -4 -7 1.6 4
11 4 7 7.1 2.5
11 4 7 4.7 3.3
-11 4 -7 3.4 2.5
11 4 7 4.4 2.2
-11 4 -7 2.3 2
-11 4 -7 7.6 3.8
-12 -4 -7 39.7 16.1
12 -4 7 25.2 8.4
-12 4 -7 32 6.5
-12 4 -7 28 5.9
12 4 7 56.19 5.7
-13 -4 -7 0.6 4
-12 -5 7 0.7 5.1
-12 5 7 5.3 2.5
-11 -5 7 45.4 19.6
-11 5 7 31.7 7.4
-11 5 7 49.9 8.2
10 -5 -7 21.2 6.9
-10 -5 7 18.3 12.8
-10 5 7 30.8 6.8
-10 5 7 20 5.2
-10 5 7 28 6.5
-9 -5 7 11.4 9.8
-9 -5 7 19.2 8.3
9 -5 -7 25.6 8.1
-9 5 7 20.7 5.5
-9 5 7 24 6.3
-9 5 7 12.6 4.2
-8 -5 7 1 5
-8 -5 7 1.6 3.6
-8 -5 7 -3.6 20.3
8 -5 -7 1 2.1
-8 5 7 3.6 2.3
-8 5 7 2.1 2.5
-8 5 7 2.3 1.9
-7 -5 7 131.39 68.49
-7 -5 7 239.78 54.99
-7 -5 7 331.07 27.1
-7 -5 7 257.67 54.59
7 -5 -7 285.87 28.9
-7 -5 7 278.97 28.8
-7 5 7 275.67 27.2
-7 5 7 307.67 28.8
6 -5 -7 15 6.3
-6 -5 7 13.1 5.4
-6 -5 7 17.4 4.7
-6 -5 7 16.6 4.6
-6 -5 7 35.2 31.6
-6 -5 7 14.4 13.5
-6 -5 7 17.1 9.1
-6 5 7 8.8 4.4
-6 5 7 5.4 3.4
-6 5 7 12.7 4.8
-5 -5 7 101.59 11.9
-5 -5 7 91.79 11.4
-5 -5 7 72.09 28.9
-5 -5 7 106.89 23.3
5 -5 -7 110.29 13.1
-5 -5 7 117.89 18.1
-5 -5 7 25.3 31.2
-5 5 7 63.09 11.6
-5 5 7 77.39 13.5
-5 5 7 91.39 14.1
-4 -5 7 10.6 7.6
-4 -5 7 7.4 3.8
-4 -5 7 10.1 5.3
-4 -5 7 8.9 3.7
-4 -5 7 6.3 9.7
4 -5 -7 3 2.9
-4 5 7 8.3 3.8
-4 5 7 11.6 4.8
-3 -5 7 1 18.7
3 -5 -7 5.7 3.7
-3 -5 7 10.9 4.3
-3 -5 7 9.1 4.1
-3 -5 7 0.9 2.9
-3 -5 7 13.5 8.3
-3 -5 7 -1.9 4.3
-3 5 7 14.4 5.8
-3 5 7 7.4 3.4
2 -5 -7 218.18 22.1
-2 -5 7 213.18 22.1
-2 -5 7 207.28 22.1
-2 -5 7 114.29 39
-2 -5 7 212.48 29.6
-2 -5 7 217.88 25
-2 5 7 190.18 22
-2 5 7 207.48 21.6
-2 5 7 198.28 21
-1 -5 7 72.79 19.3
-1 -5 7 91.19 14.7
-1 -5 7 40.1 21.3
-1 -5 7 118.79 16.6
-1 -5 7 129.59 20.5
-1 5 7 95.29 15.7
-1 5 7 101.69 14.9
-1 5 7 103.39 14.1
0 -5 7 169.18 46.8
0 -5 7 201.88 21.9
0 -5 7 186.98 21.7
0 -5 7 209.38 28.4
0 -5 7 205.28 24.2
0 5 7 201.28 21.2
0 5 7 178.78 21.6
0 5 7 219.48 20.4
1 -5 7 7 4.7
1 -5 7 2.8 3
1 -5 7 8.4 6.7
1 -5 7 3.1 3.1
1 5 7 5.9 3.4
1 5 7 5.8 3
2 -5 7 161.68 19.2
2 -5 7 175.48 21
2 -5 7 166.88 19.5
2 -5 7 191.18 25.3
2 5 7 162.18 17
2 5 7 126.69 17.6
2 5 7 187.48 18.7
-2 5 -7 183.18 15.7
3 -5 7 18.4 7.1
3 -5 7 16 5.9
3 -5 7 5.2 3.4
3 5 7 19.6 5.9
-3 5 -7 17.4 4.6
3 5 7 13.3 3.8
-3 5 -7 15.9 3.6
3 5 7 8.4 4
4 -5 7 2 2.2
4 -5 7 1.6 2.5
4 -5 7 2.1 3.1
4 5 7 1.8 3
4 5 7 5.7 3.2
-4 5 -7 2.8 2.1
4 5 7 2 1.8
5 -5 7 743.73 66.69
5 -5 7 734.23 67.19
-5 5 -7 805.02 69.09
-5 5 -7 746.83 63.39
5 5 7 780.22 65.29
5 5 7 787.22 65.39
5 5 7 699.63 63.59
6 -5 7 357.36 38.6
6 -5 7 341.67 37.1
6 5 7 481.05 37.3
-6 5 -7 425.36 36.8
-6 5 -7 401.96 35.7
6 5 7 458.75 36.6
6 5 7 392.66 35.6
-7 -5 -7 29.7 15.3
7 -5 7 20.9 5.9
7 -5 7 25.6 7.1
-7 5 -7 31.7 5.8
7 5 7 38.1 5.7
7 5 7 49.99 7.5
-7 5 -7 39.4 7.1
7 5 7 42.9 8.5
-8 -5 -7 0.7 5.4
8 5 7 2.1 1.8
-8 5 -7 2 1.9
-8 5 -7 1.5 1.5
9 -5 7 3.9 2.7
9 5 7 3.3 2.3
-9 5 -7 1 2.7
9 5 7 2.4 1.5
-9 5 -7 1.9 1.9
-10 5 -7 47.8 8
-8 -6 7 3 5.9
-8 6 7 7.7 3.1
-7 -6 7 1.5 4.8
-7 6 7 11.4 4.1
-6 -6 7 1.8 5.8
-5 -6 7 154.78 21.9
-5 6 7 201.88 19.4
-5 6 7 197.68 19.3
-4 -6 7 102.39 20.7
-4 -6 7 166.78 15.5
-4 -6 7 139.19 16.2
-4 -6 7 162.28 15
-4 6 7 125.49 15
-4 6 7 152.08 16.1
-3 -6 7 91.79 11
-3 -6 7 130.49 13.8
-3 -6 7 42.5 18.9
-3 -6 7 111.09 11.3
-3 -6 7 62.29 14.4
-3 6 7 113.69 12.7
-3 6 7 129.59 21.4
-2 -6 7 43.7 11.2
-2 -6 7 36.5 7.9
-2 -6 7 25.7 10.6
-2 -6 7 51.39 10.7
-2 6 7 43 7.9
-1 -6 7 138.99 16
-1 6 7 136.29 14.7
0 -6 7 39.8 8.9
0 6 7 32.4 9.5
0 6 7 36 7.2
1 -6 7 11.7 4.1
1 -6 7 17.1 5.5
1 -6 7 28.1 7.2
1 6 7 24.1 7.1
1 6 7 15.9 4.5
2 -6 7 1.8 2.3
2 -6 7 1.5 1.9
2 -6 7 5.3 2.5
2 6 7 5.3 2.6
2 6 7 4.3 2.5
3 -6 7 8.3 3.4
3 -6 7 10.1 3.4
3 6 7 11 3.5
3 6 7 16.1 4
4 -6 7 6.3 2.8
4 -6 7 10.8 6.3
5 -6 7 81.49 9.9
6 -6 7 2.5 1.9
6 6 7 2.6 1.4
18 0 -8 31 4.9
17 0 -8 1.8 1.3
16 0 -8 185.48 17.4
-16 0 8 160.38 22.8
15 0 -8 87.79 9.7
-15 0 8 45.5 21.3
15 0 -8 76.79 9.8
14 0 -8 4.9 2.9
14 0 -8 1.2 1.5
-14 0 8 2 7.6
14 0 -8 1.1 1.8
13 0 -8 1271.07 99.29
13 0 -8 1191.18 109.89
13 0 -8 1091.29 98.29
13 0 -8 1178.08 98.89
12 0 -8 642.14 53.09
12 0 -8 655.93 53.59
-12 0 8 453.25 69.19
12 0 -8 646.44 53.49
-11 0 8 100.09 29
11 0 -8 162.68 22.9
-11 0 8 120.69 34.2
11 0 -8 179.38 16.7
11 0 -8 167.28 16
11 0 -8 168.08 16.4
10 0 -8 24.9 5.2
-10 0 8 12.9 10.7
10 0 -8 39.2 6.9
10 0 -8 35.7 6.7
-10 0 8 23.2 14.4
9 0 -8 42.6 7.1
9 0 -8 47.1 7.4
-9 0 8 23.7 19.7
-9 0 8 21.9 12
9 0 -8 42.9 9.7
9 0 -8 35.7 11.3
-8 0 8 265.57 40.6
8 0 -8 334.07 28.7
8 0 -8 334.77 34.4
-8 0 8 292.97 49.5
8 0 -8 325.87 28.1
8 0 -8 327.47 28.5
7 0 -8 198.68 17.9
-7 0 8 181.18 20.1
7 0 -8 187.28 17.7
7 0 -8 202.38 17.6
-7 0 8 163.58 28.6
-7 0 8 221.58 49.99
6 0 -8 243.08 20.6
6 0 -8 224.58 20.1
-6 0 8 181.38 30.4
6 0 -8 206.98 25
6 0 -8 251.97 20.8
-6 0 8 225.38 22.2
-6 0 8 227.18 51.19
5 0 -8 1737.83 136.19
5 0 -8 1651.03 136.39
5 0 -8 1812.92 136.69
5 0 -8 1579.74 140.79
-5 0 8 1687.53 138.09
-5 0 8 1480.65 160.28
4 0 -8 395.86 31.7
-4 0 8 378.66 34.9
4 0 -8 359.96 36
-4 0 8 298.37 41.4
-4 0 8 481.65 58.49
4 0 -8 367.06 31.9
4 0 -8 371.36 31.9
-3 0 8 296.97 41.8
-3 0 8 442.76 57.69
3 0 -8 414.96 32.5
-3 0 8 386.66 34
3 0 -8 386.26 32.8
3 0 -8 396.26 32.8
3 0 -8 359.56 36.3
2 0 -8 1581.74 136.29
2 0 -8 1759.12 136.19
2 0 -8 1683.13 139.69
2 0 -8 1563.84 139.99
2 0 -8 1683.43 136.49
-2 0 8 1765.92 137.59
1 0 -8 3846.72 295.17
1 0 -8 3574.74 298.37
1 0 -8 3795.02 294.97
-1 0 8 3743.43 295.37
-1 0 8 3152.38 304.97
1 0 -8 3673.53 297.77
0 0 -8 1099.39 94.79
0 0 -8 1192.48 91.39
0 0 -8 1144.59 91.69
0 0 -8 1093.79 95.39
0 0 -8 1198.98 91.89
0 0 8 1014.6 92.69
0 0 8 1004 101.69
1 0 8 782.12 80.59
-1 0 -8 901.71 70.59
-1 0 -8 842.52 74.69
-1 0 -8 891.11 74.49
-1 0 -8 826.32 70.89
1 0 8 861.61 71.29
-2 0 -8 104.19 10
2 0 8 91.49 21.5
-2 0 -8 98.99 13.5
-2 0 -8 85.39 12.6
2 0 8 110.29 10.7
-2 0 -8 100.59 10.5
-3 0 -8 3434.26 277.17
-3 0 -8 3237.68 281.17
3 0 8 3439.06 277.07
-3 0 -8 3425.76 282.17
-3 0 -8 3514.75 276.67
4 0 8 2708.33 214.18
-4 0 -8 2594.14 219.68
4 0 8 2821.12 226.58
-4 0 -8 2393.76 216.28
5 0 8 238.38 30
5 0 8 211.78 20.1
-5 0 -8 208.48 20.3
-5 0 -8 199.88 19.6
-6 0 -8 133.29 14.3
6 0 8 137.99 22.6
-6 0 -8 113.99 13.3
6 0 8 155.28 14.4
-6 0 -8 142.19 20.1
-7 0 -8 19.7 5.3
7 0 8 2.6 5.3
7 0 8 18.5 5
-7 0 -8 31.4 12.3
-7 0 -8 9.6 3.6
-7 0 -8 21.1 5.5
-8 0 -8 400.36 37.5
8 0 8 456.35 50.09
-8 0 -8 391.76 46.9
8 0 8 426.76 37.8
-8 0 -8 439.26 39.9
-8 0 -8 424.66 38.3
9 0 8 215.18 20.1
-9 0 -8 130.89 30.4
9 0 8 212.08 30.4
-9 0 -8 214.28 22.2
-10 0 -8 58.49 19.6
-10 0 -8 58.99 12.3
10 0 8 65.19 10.9
10 0 8 111.09 26.6
11 0 8 1012.6 97.69
-11 0 -8 774.92 93.39
11 0 8 1032.4 81.39
-11 0 -8 968 83.69
-12 0 -8 5 6
-12 0 -8 1.8 2.6
12 0 8 7.8 3.5
-12 0 -8 13.5 19.1
12 0 8 9.7 8.2
13 0 8 283.27 26.7
-13 0 -8 214.98 65.99
-13 0 -8 285.17 28.7
13 0 8 301.07 38.1
-14 0 -8 80.99 21.7
-15 0 -8 2.1 5.3
-15 0 -8 -0.3 3.3
18 1 -8 121.99 11.7
17 -1 -8 3.2 1.8
17 1 -8 0.1 0.7
-17 1 8 0.3 3.9
16 1 -8 241.58 22.4
15 -1 -8 3.3 4.8
-15 -1 8 10.2 6.5
-15 1 8 13.9 17.3
15 1 -8 6.2 2.7
15 1 -8 7.5 2.7
14 -1 -8 39.5 11.9
-14 -1 8 42.6 13.5
14 -1 -8 40.2 7.4
14 1 -8 37.4 7.2
-14 1 8 23.1 16.9
14 1 -8 57.89 8.5
14 1 -8 45.5 7.9
13 -1 -8 14.4 7.7
13 -1 -8 29.6 6.4
-13 -1 8 24.5 11.3
-13 1 8 23.3 7
13 1 -8 40.1 6.8
13 1 -8 29.4 6.1
13 1 -8 38.2 7.1
12 -1 -8 314.47 28.2
-12 -1 8 203.48 38.4
-12 -1 8 215.88 64.99
12 -1 -8 283.67 34.1
-12 -1 8 359.36 38.9
-12 1 8 198.58 51.39
12 1 -8 331.17 28
12 1 -8 326.67 27.8
12 1 -8 320.97 27.3
-12 1 8 301.87 30.5
11 -1 -8 95.09 11.1
11 -1 -8 77.79 17.5
-11 -1 8 73.89 32.1
11 -1 -8 105.69 22.3
-11 -1 8 65.79 22.6
-11 -1 8 74.69 35.6
11 1 -8 103.59 16.4
-11 1 8 57.09 24.7
11 1 -8 98.19 10.4
-11 1 8 114.09 17.3
11 1 -8 112.99 11.5
10 -1 -8 113.59 17.7
10 -1 -8 103.69 16.6
10 -1 -8 103.29 11.6
-10 -1 8 136.59 49.9
-10 -1 8 97.89 26.5
10 -1 -8 108.89 12.1
10 -1 -8 108.79 12
-10 -1 8 72.29 21.9
10 1 -8 107.19 11.6
10 1 -8 118.29 11.7
-10 1 8 142.29 15.2
-10 1 8 80.99 29.6
10 1 -8 111.29 11.2
-9 -1 8 31.4 22.3
9 -1 -8 39.2 12.7
9 -1 -8 53.39 8.6
9 -1 -8 55.59 8.4
-9 -1 8 75.29 36.9
9 -1 -8 50.09 8.1
-9 1 8 49.1 11.6
9 1 -8 46 7.6
9 1 -8 46.1 7.4
-9 1 8 36.9 19.7
9 1 -8 52.49 7.2
8 -1 -8 -0.4 1.8
-8 -1 8 3.5 9.9
8 -1 -8 1.6 1.6
8 -1 -8 3.5 1.9
8 -1 -8 0.5 1.1
-8 -1 8 5.8 6.4
-8 -1 8 2.1 2.3
8 1 -8 1.5 1.9
8 1 -8 2.5 1.6
-8 1 8 5 7.1
-8 1 8 2.2 2.4
-7 -1 8 5.9 7.8
7 -1 -8 0 1.1
-7 -1 8 -0.7 3.4
7 -1 -8 4.1 3.8
-7 -1 8 1.8 1.9
-7 -1 8 13.8 15.9
7 -1 -8 3.1 3.5
7 -1 -8 3.6 2.2
7 -1 -8 2.1 1.4
7 1 -8 3.4 1.8
7 1 -8 1 1.2
7 1 -8 2.1 1.5
-7 1 8 2.3 5.8
-7 1 8 4.5 2.8
-6 -1 8 275.17 36.8
6 -1 -8 240.68 28.3
-6 -1 8 335.47 72.29
6 -1 -8 299.97 25.1
6 -1 -8 287.67 25.2
6 -1 -8 300.97 24.9
6 1 -8 294.77 24.7
-6 1 8 201.38 35.9
6 1 -8 259.57 24.2
6 1 -8 273.37 24
-6 1 8 300.47 25.4
-6 1 8 290.17 26.3
-6 1 8 288.77 28.4
5 -1 -8 1661.53 132.99
5 -1 -8 1722.13 138.09
5 -1 -8 1610.94 137.09
-5 -1 8 1514.85 146.69
5 -1 -8 1751.02 132.79
-5 -1 8 1470.65 174.48
5 -1 -8 1748.63 133.29
5 1 -8 1600.14 132.19
-5 1 8 1332.27 147.39
-5 1 8 1582.74 133.09
5 1 -8 1658.23 132.09
-5 1 8 1446.96 135.09
5 1 -8 1700.73 132.59
-5 1 8 1717.53 135.29
-4 -1 8 139.89 13
4 -1 -8 118.39 15.6
4 -1 -8 118.99 15.2
4 -1 -8 141.19 12.8
-4 -1 8 139.89 18.2
4 -1 -8 135.69 12.6
-4 -1 8 103.59 40.7
-4 -1 8 137.79 44
4 -1 -8 119.79 12.1
-4 -1 8 107.09 18.6
4 1 -8 114.19 11.9
-4 1 8 136.49 14.4
4 1 -8 123.09 11.8
-4 1 8 113.49 28.5
-4 1 8 144.99 14.6
-4 1 8 141.89 12.9
3 -1 -8 53.49 6.6
-3 -1 8 51.59 14.5
-3 -1 8 60.29 7.2
-3 -1 8 79.79 16.3
3 -1 -8 66.59 11.8
3 -1 -8 88.19 14.7
-3 -1 8 55.39 27.2
3 -1 -8 52.79 6.4
-3 1 8 84.99 11.5
3 1 -8 54.19 6.2
3 1 -8 63.99 6.1
-3 1 8 42.5 17.3
-3 1 8 63.89 9.8
3 1 -8 55.39 6.3
-2 -1 8 63.99 15.8
-2 -1 8 105.59 18.7
2 -1 -8 70.59 7.4
2 -1 -8 82.29 11
2 -1 -8 65.49 7.6
2 -1 -8 61.09 7.6
2 -1 -8 75.79 10.3
-2 -1 8 84.39 34
-2 1 8 70.49 8.8
2 1 -8 61.79 7.1
2 1 -8 70.59 7.3
-2 1 8 64.59 20.7
2 1 -8 63.09 6.8
-2 1 8 92.29 8.8
-2 1 8 99.69 12.5
-1 -1 8 176.38 22.9
1 -1 -8 181.68 17.1
1 -1 -8 185.68 19.9
1 -1 -8 210.98 17.8
-1 -1 8 261.77 44
-1 -1 8 172.48 21.4
-1 -1 8 287.97 62.19
1 -1 -8 195.98 17.4
1 -1 -8 196.58 20.6
1 1 -8 175.28 16.6
-1 1 8 182.18 18.3
-1 1 8 217.28 18.8
1 1 -8 170.98 16.6
-1 1 8 188.58 17.8
-1 1 8 156.78 27.1
1 1 -8 174.78 16.3
0 -1 -8 213.48 22.1
0 -1 -8 191.98 19
0 -1 8 198.78 23.5
0 -1 -8 207.98 19.2
0 -1 8 240.28 34.4
0 -1 -8 227.98 18.9
0 -1 -8 195.48 22.1
0 -1 8 197.58 24.8
0 -1 8 214.58 19.9
0 1 8 183.78 29.3
0 1 8 261.77 20.8
0 1 -8 198.08 18.7
0 1 8 207.68 19.6
0 1 -8 193.48 18.6
0 1 -8 231.18 18.5
-1 -1 -8 969.6 81.09
-1 -1 -8 950.8 77.09
-1 -1 -8 925.71 81.29
1 -1 8 1007.3 85.29
1 -1 8 897.61 82.39
-1 -1 -8 959.3 77.69
-1 1 -8 930.71 77.19
1 1 8 958.2 78.09
1 1 8 799.72 77.79
-1 1 -8 970.4 76.89
1 1 8 1024.6 78.59
1 1 8 782.72 88.99
-2 -1 -8 488.75 46.9
-2 -1 -8 520.45 43.5
2 -1 8 559.84 50.89
2 -1 8 520.85 44.7
-2 -1 -8 462.35 43
-2 -1 -8 516.05 46.8
-2 1 -8 532.85 42.6
2 1 8 441.76 54.29
-2 1 -8 520.25 43.1
2 1 8 532.05 43.9
2 1 8 484.35 43.4
2 1 8 468.45 43.5
-3 -1 -8 1972.2 150.78
3 -1 8 1934.21 152.38
3 -1 8 1577.44 144.59
-3 -1 -8 1609.74 143.39
-3 -1 -8 1776.02 147.99
-3 1 -8 1732.53 143.59
3 1 8 1678.03 143.79
-3 1 -8 1774.52 142.99
3 1 8 1761.22 143.69
-4 -1 -8 9.2 5.1
4 -1 8 15.7 5
4 -1 8 15.1 8.2
-4 -1 -8 16.3 6.9
-4 1 -8 12.8 3.4
4 1 8 14.6 4.3
4 1 8 11 3.9
-4 1 -8 12.2 3.9
4 1 8 11.7 8.8
-5 -1 -8 568.94 58.59
-5 -1 -8 619.54 59.49
5 -1 8 710.03 63.09
-5 1 -8 637.04 53.99
5 1 8 607.84 53.79
5 1 8 617.74 66.59
5 1 8 634.24 53.29
-5 1 -8 618.14 53.19
5 1 8 624.14 53.09
-6 -1 -8 1.1 3.1
-6 -1 -8 5.3 6.2
6 -1 8 5.1 5.8
-6 -1 -8 2.6 2.7
6 1 8 2.3 1.7
-6 1 -8 8.3 3.9
6 1 8 -0.2 3.5
6 1 8 3.7 2
-6 1 -8 4 2.5
7 -1 8 488.65 49.99
-7 -1 -8 449.56 42
-7 -1 -8 368.96 47.2
-7 -1 -8 450.85 48.4
7 1 8 451.95 39.5
-7 1 -8 479.65 40.4
7 1 8 459.55 39.6
-7 1 -8 449.66 41
-7 1 -8 456.15 42
7 1 8 468.25 53.79
7 1 8 488.15 41.1
8 -1 8 17 9.7
-8 -1 -8 41.2 14.8
-8 -1 -8 25.3 7.1
-8 -1 -8 12.8 8.4
-8 1 -8 12.8 4.2
8 1 8 16.1 5.1
-8 1 -8 14.8 4.9
-8 1 -8 19.8 6.6
-8 1 -8 21.9 12
8 1 8 11 9.4
8 1 8 17.5 4.1
8 1 8 13.7 3.8
-9 -1 -8 -0.4 2.2
-9 -1 -8 1.1 2.5
-9 -1 -8 -0.7 3.7
-9 1 -8 -0.8 3.7
-9 1 -8 2.1 2.4
9 1 8 2.1 2.2
9 1 8 4 6.2
9 1 8 1 1.6
9 1 8 3.2 2.2
-9 1 -8 5.3 3.4
-10 -1 -8 43.2 9.6
-10 -1 -8 37.7 15.2
10 -1 8 34.5 7.9
10 -1 8 43.3 14.6
-10 1 -8 26.5 14.5
-10 1 -8 40.9 9.7
-10 1 -8 34.9 7.2
10 1 8 44.4 18
-10 1 -8 32 7.8
10 1 8 50.59 9.2
-11 -1 -8 352.66 44.4
11 -1 8 345.97 42.6
-11 -1 -8 447.56 73.59
11 1 8 348.07 32
-11 1 -8 287.37 32.9
-11 1 -8 233.28 56.39
11 1 8 360.36 46.2
-12 -1 -8 34.1 14.5
-12 -1 -8 24.3 20.3
12 -1 8 27 16.4
12 1 8 30.4 6.9
12 1 8 37.7 24.7
-12 1 -8 33.5 17.3
-12 1 -8 28 7.8
-13 -1 -8 22.9 28.9
13 1 8 26.1 5.8
13 1 8 18.2 11.4
-13 1 -8 22.7 6.5
-14 -1 -8 14 9.1
-14 1 -8 12.1 5.6
-15 -1 -8 8.3 9.8
-15 -1 -8 6.8 6.7
15 1 8 4.2 2.3
17 -2 -8 2.4 3.3
17 2 -8 5.1 2.1
17 2 -8 5.7 2.2
16 -2 -8 3.4 3.3
16 2 -8 5.7 2.5
16 2 -8 8.6 2.8
16 2 -8 7.5 2.3
15 -2 -8 1.9 3.3
15 2 -8 4.6 2.2
15 2 -8 2.9 1.9
15 2 -8 3.4 2.2
14 -2 -8 85.29 18.4
14 -2 -8 100.09 11.6
-14 -2 8 104.39 25.1
14 2 -8 113.39 12.1
-14 2 8 35.2 22.9
14 2 -8 110.99 11.4
14 2 -8 124.09 11.7
13 -2 -8 8.6 6.1
13 -2 -8 12.3 4.1
-13 -2 8 2.5 4.4
-13 -2 8 3.8 14.3
13 2 -8 4.7 2.4
-13 2 8 3.9 3.7
13 2 -8 3.7 2.3
13 2 -8 7.7 3
-13 2 8 4.5 9.5
12 -2 -8 147.59 22.1
12 -2 -8 195.48 17.8
-12 -2 8 198.28 33.1
-12 -2 8 78.79 56.59
12 2 -8 167.38 16.4
-12 2 8 177.88 23.5
-12 2 8 88.49 37.2
12 2 -8 164.68 16.5
12 2 -8 177.58 16.3
-11 -2 8 11.2 7.8
11 -2 -8 15.8 7.5
-11 -2 8 5.7 14.9
11 -2 -8 7.9 3.4
-11 -2 8 3.2 6.5
11 2 -8 12.3 3.4
-11 2 8 0.6 6.6
11 2 -8 12 3.5
-11 2 8 10.2 4.9
11 2 -8 10.4 3.6
10 -2 -8 38 12.6
-10 -2 8 52.39 17
-10 -2 8 17.1 12.5
-10 -2 8 22.2 22.2
10 -2 -8 39 7.4
-10 2 8 33.8 20.3
-10 2 8 35.7 9.8
10 2 -8 51.69 7.5
9 -2 -8 33.1 11.2
-9 -2 8 47.9 19.8
9 -2 -8 31.4 13.7
-9 -2 8 34.4 13
9 -2 -8 36.3 6.9
-9 -2 8 20.6 22.6
9 2 -8 44.8 6.9
-9 2 8 19.8 14.6
-9 2 8 26.2 7.9
9 2 -8 30.7 5.4
9 2 -8 31.7 5.2
-9 2 8 25.8 6.8
-9 2 8 15.9 5
8 -2 -8 365.06 32.4
-8 -2 8 295.77 78.89
8 -2 -8 344.57 37.8
8 -2 -8 368.06 38.1
-8 -2 8 380.76 48.7
-8 -2 8 408.26 42.7
8 2 -8 362.96 31.2
-8 2 8 416.26 35.9
-8 2 8 370.96 32.8
8 2 -8 356.86 31.5
-8 2 8 349.47 33.6
-8 2 8 259.37 47.7
8 2 -8 365.26 30.9
7 -2 -8 162.78 20.9
7 -2 -8 170.88 21
-7 -2 8 200.48 25.4
7 -2 -8 159.58 16.4
-7 -2 8 205.78 41.1
-7 -2 8 182.68 19
7 2 -8 155.78 17.4
-7 2 8 165.58 17.6
7 2 -8 165.58 15
-7 2 8 168.68 16.7
7 2 -8 153.98 15.4
-7 2 8 120.39 35.6
-7 2 8 193.48 19.5
-6 -2 8 234.98 29
6 -2 -8 241.78 25.7
6 -2 -8 237.28 26
-6 -2 8 188.58 59.79
-6 -2 8 253.57 23.9
-6 -2 8 266.07 47
6 -2 -8 233.88 21.1
-6 2 8 163.68 41.1
6 2 -8 198.18 19.9
6 2 -8 216.58 19.7
-6 2 8 237.38 22.5
-6 2 8 211.28 21.1
6 2 -8 219.98 19.6
-6 2 8 272.57 24.4
-5 -2 8 685.53 53.99
5 -2 -8 523.45 56.79
-5 -2 8 537.15 84.89
-5 -2 8 684.83 72.09
5 -2 -8 657.23 58.69
-5 -2 8 714.73 63.49
-5 -2 8 617.84 54.19
5 -2 -8 625.04 53.49
-5 -2 8 660.13 56.49
5 2 -8 583.54 52.09
-5 2 8 684.93 56.59
5 2 -8 626.14 52.09
-5 2 8 650.33 54.99
-5 2 8 632.44 53.89
-4 -2 8 118.19 45.8
4 -2 -8 90.59 13
-4 -2 8 129.59 23.3
4 -2 -8 93.59 9.8
-4 -2 8 89.79 10.2
-4 -2 8 140.79 33
4 -2 -8 96.59 12.9
-4 -2 8 93.59 11.9
-4 -2 8 91.29 10.4
4 2 -8 87.89 8.5
-4 2 8 95.19 11
-4 2 8 58.39 23.3
-4 2 8 123.59 16.1
4 2 -8 74.39 8.6
4 2 -8 80.09 8.3
-4 2 8 100.59 10.2
3 -2 -8 254.67 25.1
-3 -2 8 230.18 27.7
-3 -2 8 220.38 21.2
-3 -2 8 276.87 49.2
3 -2 -8 225.18 23.9
3 -2 -8 225.08 20.5
-3 -2 8 270.77 24
-3 -2 8 231.18 65.09
3 2 -8 206.18 19
-3 2 8 223.78 20.8
-3 2 8 250.77 23.1
3 2 -8 201.98 19.4
3 2 -8 199.98 19.2
-3 2 8 241.38 22.1
-2 -2 8 135.29 23.2
2 -2 -8 92.99 12.6
-2 -2 8 97.79 29.5
-2 -2 8 77.59 34.1
-2 -2 8 100.39 12.3
-2 -2 8 86.09 10.5
2 -2 -8 97.59 13.1
2 -2 -8 93.29 10
2 2 -8 74.59 8.6
-2 2 8 97.49 11.3
-2 2 8 100.39 10.3
2 2 -8 95.59 9.1
-2 2 8 78.99 25.5
-2 2 8 110.19 12.2
2 2 -8 97.39 8.7
1 -2 -8 75.49 13.4
-1 -2 8 65.99 11.8
1 -2 -8 59.69 8.5
-1 -2 8 77.49 26.7
-1 -2 8 67.29 10.3
1 -2 -8 67.19 13.3
-1 -2 8 70.49 16.6
-1 -2 8 39.7 27
-1 -2 8 81.09 10.8
-1 2 8 34.9 17
-1 2 8 71.79 11.3
1 2 -8 46.8 5.9
1 2 -8 53.89 5.8
-1 2 8 68.29 10.9
-1 2 8 69.09 10.1
1 2 -8 53.19 6.2
0 -2 8 90.19 14.5
0 -2 8 84.99 39.6
0 -2 8 89.59 10.1
0 -2 8 105.19 10.4
0 -2 -8 73.19 11.6
0 -2 8 107.39 31.1
0 -2 -8 81.49 12.3
0 -2 8 81.59 10.6
0 -2 8 106.69 11.3
0 2 8 60.19 22.4
0 2 8 95.29 10.7
0 2 8 96.39 11.4
0 2 -8 88.69 8.7
0 2 8 107.79 13.9
0 2 -8 83.39 8.9
-1 -2 -8 331.77 33.2
1 -2 8 328.87 30.9
-1 -2 -8 345.87 33.9
1 -2 8 310.97 31.9
1 -2 8 332.17 31.2
1 -2 8 392.06 32.2
1 -2 8 351.86 49.2
1 -2 8 320.47 36.1
1 2 8 299.17 43.1
1 2 8 360.86 31.3
1 2 8 315.47 30.6
1 2 8 339.27 31.7
-1 2 -8 325.47 28.8
2 -2 8 293.97 29.4
-2 -2 -8 310.37 31.5
2 -2 8 280.77 29.7
2 -2 8 329.77 29.5
2 -2 8 382.36 33.3
-2 -2 -8 339.77 32.4
-2 2 -8 314.47 27.5
-2 2 -8 331.27 27.1
2 2 8 294.37 28.5
2 2 8 236.78 28.1
2 2 8 303.07 28.8
-3 -2 -8 19.5 6.8
3 -2 8 25.8 6.2
-3 -2 -8 30.3 8.7
3 -2 8 12.6 5.1
3 -2 8 22.6 6.6
3 -2 8 31.1 8.4
3 -2 8 26.6 9.9
-3 2 -8 26.5 4.8
3 2 8 18.7 5.1
-3 2 -8 17.4 4.4
3 2 8 15.1 4.7
3 2 8 18.2 11.5
3 2 8 12.9 4.6
-4 -2 -8 96.19 24.7
4 -2 8 62.79 12
4 -2 8 64.69 12
4 -2 8 48.8 10
-4 -2 -8 56.69 13.7
4 -2 8 78.29 16.6
4 -2 8 64.39 13.5
4 2 8 60.39 21.4
4 2 8 55.99 10.2
-4 2 -8 64.09 8
4 2 8 70.09 11
-4 2 -8 65.89 9.5
5 -2 8 8.6 4
5 -2 8 3.4 3.4
-5 -2 -8 0.1 2.3
5 -2 8 2 2.5
-5 -2 -8 2.3 3.5
5 2 8 3.6 2.6
-5 2 -8 2.4 1.7
-5 2 -8 1 1.7
5 2 8 -1.1 1
-5 2 -8 6.1 2.9
5 2 8 0.5 1.7
5 2 8 2 4.7
6 -2 8 5.5 3.4
6 -2 8 6.6 5.1
-6 -2 -8 8.4 6.2
-6 -2 -8 1.8 3
-6 2 -8 4.4 2.5
6 2 8 13 14.4
6 2 8 2 2.3
6 2 8 6.7 3.1
-6 2 -8 8.1 3.8
6 2 8 10.9 4.2
-6 2 -8 8.6 3.7
-7 -2 -8 13.7 8.2
7 -2 8 21.3 9.2
7 -2 8 17.3 5.9
-7 -2 -8 24.8 10.2
7 2 8 21.4 5
-7 2 -8 20.9 6.1
7 2 8 15.6 11.7
-7 2 -8 14.7 4.2
7 2 8 19.9 5.7
7 2 8 24.7 5.6
-7 2 -8 22.8 7
-8 -2 -8 8.5 7
-8 -2 -8 1 3.4
8 -2 8 6.6 4.1
8 2 8 6.2 3.3
-8 2 -8 13 6.3
-8 2 -8 7.2 3.7
-8 2 -8 3.2 2.5
8 2 8 12.1 3.9
8 2 8 14.9 11.2
8 2 8 8.6 3.5
9 -2 8 2.5 3.8
9 -2 8 3.4 2.8
-9 -2 -8 5.3 5.7
-9 -2 -8 8.6 6.8
-9 -2 -8 6.3 12.4
9 2 8 5.3 2.7
9 2 8 9.4 4.1
-9 2 -8 7.6 3.6
9 2 8 4.8 2.3
-9 2 -8 10.6 4.7
9 2 8 19.7 14
-9 2 -8 11 5
-10 -2 -8 550.84 61.59
-10 -2 -8 514.95 60.39
10 -2 8 646.84 56.89
-10 2 -8 544.75 52.49
-10 2 -8 576.74 51.39
10 2 8 603.24 49.5
10 2 8 623.94 51.09
-10 2 -8 511.65 49.99
-11 -2 -8 107.79 26.6
-11 -2 -8 91.99 39.7
11 -2 8 71.99 17.5
-11 -2 -8 45.6 16.3
-11 2 -8 104.59 11.9
-11 2 -8 82.19 14
11 2 8 87.29 9.8
11 2 8 109.79 11.6
-11 2 -8 60.39 10.7
11 2 8 90.89 9.9
-12 -2 -8 1 3.4
-12 -2 -8 0.1 8.9
-12 -2 -8 1.4 6.5
12 -2 8 9 5
-12 2 -8 6.2 3.5
12 2 8 1.2 2.2
12 2 8 10.7 3.8
-12 2 -8 2.9 2.9
-13 -2 -8 60.69 19.1
-13 -2 -8 56.09 16.9
13 -2 8 52.99 11.2
-13 -2 -8 35.3 33.3
13 2 8 58.49 9.2
-13 2 -8 45.9 9.4
-14 -2 -8 242.98 35.6
-14 -2 -8 345.07 41
-14 2 -8 336.57 31.2
14 2 8 384.26 29.9
-15 -2 -8 4.6 5.4
15 -2 8 12.3 5.8
15 2 8 7.8 2.7
-15 2 -8 5.6 2.8
16 -3 -8 98.79 13.8
15 -3 -8 0.5 2.3
15 3 -8 0.4 1.4
15 3 -8 3 1.7
14 -3 -8 10.6 5.5
14 3 -8 8 3.1
14 3 -8 5.6 2.1
14 3 -8 10.8 3
-14 3 8 5.9 3.4
-13 -3 8 43.7 13.1
-13 -3 8 27.7 31.6
-13 3 8 31.6 11.1
13 3 -8 48.5 7
13 3 -8 36.1 6
12 -3 -8 8.2 5.7
-12 -3 8 2.4 15.1
-12 -3 8 5.9 8.4
-12 -3 8 7.9 6.6
12 3 -8 3.2 1.9
-12 3 8 13.4 5.5
12 3 -8 6.7 2.5
-12 3 8 2.8 12.1
12 3 -8 3.4 1.9
-11 -3 8 17.7 24.1
11 -3 -8 0.9 4.6
11 -3 -8 6.9 5.9
-11 -3 8 7.9 9.8
-11 -3 8 11.9 7.4
-11 3 8 2.4 11.6
11 3 -8 12 3
11 3 -8 7.9 2.8
-11 3 8 9.6 4.1
11 3 -8 7.5 2.6
-11 3 8 10.1 5.3
10 -3 -8 102.19 19.9
10 -3 -8 123.89 18.2
-10 -3 8 104.19 24.5
-10 -3 8 80.19 27.1
-10 -3 8 47.1 34
10 3 -8 120.59 11.4
-10 3 8 131.49 14.6
-10 3 8 123.99 19.1
-10 3 8 69.39 32.5
10 3 -8 130.79 12.1
-10 3 8 91.89 14.2
10 3 -8 110.59 11.5
9 -3 -8 1499.65 126.19
-9 -3 8 1489.05 131.89
9 -3 -8 1235.58 124.29
-9 -3 8 1192.68 138.69
-9 3 8 1407.06 119.19
-9 3 8 1580.04 122.99
9 3 -8 1480.45 117.19
9 3 -8 1481.95 116.89
-9 3 8 1412.66 120.39
9 3 -8 1421.96 117.39
-8 -3 8 543.95 146.99
-8 -3 8 822.42 66.39
-8 -3 8 640.84 71.59
8 -3 -8 757.12 68.19
8 -3 -8 674.63 66.99
-8 -3 8 644.84 81.09
-8 3 8 842.02 65.79
-8 3 8 536.05 82.39
-8 3 8 738.23 61.99
-8 3 8 731.63 63.19
7 -3 -8 290.57 32.3
-7 -3 8 275.57 36.5
-7 -3 8 219.68 71.69
-7 -3 8 271.27 54.79
-7 -3 8 353.86 31.5
7 3 -8 306.27 25.4
-7 3 8 186.68 51.19
-7 3 8 292.07 30.1
-7 3 8 282.37 27.4
-7 3 8 295.37 28.7
7 3 -8 286.97 25
-6 -3 8 2.4 6.4
6 -3 -8 1.8 3.4
-6 -3 8 2.3 2
6 -3 -8 1.3 3.1
-6 -3 8 5.7 5.8
-6 -3 8 3.8 2.6
-6 -3 8 0 7.7
-6 -3 8 1.7 2.8
-6 3 8 3.2 2.4
-6 3 8 7.7 4.4
6 3 -8 4.9 1.6
-6 3 8 0.7 7.2
6 3 -8 3 1.4
-6 3 8 3.8 3.1
-5 -3 8 144.89 18.5
-5 -3 8 175.98 41.7
-5 -3 8 152.08 16.5
-5 -3 8 190.58 32.9
-5 -3 8 134.49 53.99
5 -3 -8 153.78 19.3
-5 -3 8 166.08 16.5
5 -3 -8 147.19 19.5
-5 3 8 155.58 17.1
-5 3 8 160.68 16.1
-5 3 8 158.18 18.2
5 3 -8 143.39 13.5
-5 3 8 122.79 37.2
-4 -3 8 172.48 19.8
-4 -3 8 231.28 71.89
4 -3 -8 205.18 22.9
-4 -3 8 186.48 43.2
-4 -3 8 226.78 28.5
-4 -3 8 201.48 19.7
4 -3 -8 185.18 21.8
-4 -3 8 210.88 22.4
-4 3 8 179.88 18.4
-4 3 8 173.68 20.3
-4 3 8 167.78 19.3
-4 3 8 103.29 35.1
-3 -3 8 253.67 51.09
3 -3 -8 162.88 19.8
3 -3 -8 150.48 19
-3 -3 8 145.59 29
-3 -3 8 114.79 49.4
-3 -3 8 163.18 19.5
-3 -3 8 163.78 17.4
-3 3 8 147.49 16.1
-3 3 8 178.08 18.6
-3 3 8 173.48 17.9
3 3 -8 156.48 13.9
-3 3 8 126.89 37.8
-2 -3 8 50.69 23.4
-2 -3 8 58.89 10.3
2 -3 -8 44.7 11.6
-2 -3 8 52.39 35.2
2 -3 -8 69.29 14.2
-2 -3 8 74.29 14.2
-2 -3 8 65.99 18.4
-2 -3 8 62.89 10.9
-2 3 8 77.29 12.5
-2 3 8 69.29 12.4
2 3 -8 49.3 5.5
-2 3 8 41.2 20.4
-2 3 8 50.59 8.8
1 -3 -8 14.4 5.3
-1 -3 8 32.7 12
-1 -3 8 23.4 8.1
-1 -3 8 10.9 11.6
1 -3 -8 18.3 7.4
-1 -3 8 24.6 6.5
1 3 -8 18.6 3.3
-1 3 8 17.7 5.8
-1 3 8 9.3 9.9
-1 3 8 26 7.1
0 -3 -8 297.67 29.3
0 -3 8 246.68 55.19
0 -3 -8 252.57 27.7
0 -3 8 281.67 28.6
0 -3 8 249.58 27.7
0 -3 8 277.87 26.6
0 -3 8 272.87 33.2
0 3 -8 265.57 22.9
0 3 -8 247.78 23.2
0 3 8 272.17 26.3
0 3 8 262.67 26.5
0 3 8 215.38 50.49
0 3 8 276.47 25.9
1 -3 8 188.38 20.6
1 -3 8 207.38 22.3
-1 -3 -8 188.78 21.8
-1 -3 -8 213.58 23
1 -3 8 208.08 26.8
1 -3 8 102.19 36.4
1 -3 8 193.68 20.5
-1 3 -8 187.78 17.6
1 3 8 166.78 19.3
1 3 8 182.08 20.4
1 3 8 195.08 20
-1 3 -8 196.48 17.4
-2 -3 -8 91.79 13.8
2 -3 8 130.39 24.5
2 -3 8 95.19 32.1
2 -3 8 101.39 15.8
-2 -3 -8 96.69 14.4
2 -3 8 108.99 13.6
-2 -3 -8 135.79 28.5
2 -3 8 132.39 19.5
-2 3 -8 97.69 11.1
2 3 8 103.69 14.6
-2 3 -8 101.09 10.8
-2 3 -8 82.09 9.8
2 3 8 115.59 12.7
3 -3 8 190.78 19
-3 -3 -8 231.08 25.5
-3 -3 -8 203.38 24.2
3 -3 8 219.18 23.8
3 -3 8 205.98 22.5
3 -3 8 202.18 27.4
-3 -3 -8 240.08 32.8
-3 -3 -8 272.87 43.1
3 -3 8 203.68 22.9
3 3 8 199.78 21.4
-3 3 -8 216.28 20.3
-3 3 -8 246.88 21.3
-3 3 -8 203.08 19.5
3 3 8 226.38 21.7
4 -3 8 144.19 16.4
-4 -3 -8 138.99 18.7
4 -3 8 163.58 27.1
4 -3 8 122.39 16.2
4 -3 8 129.19 16.6
-4 -3 -8 117.79 17.4
-4 -3 -8 96.09 34.1
4 3 8 116.19 15
4 3 8 133.69 15
-4 3 -8 149.19 14.4
-4 3 -8 131.09 14.6
-4 3 -8 126.09 13.3
4 3 8 145.29 15.2
5 -3 8 765.42 74.59
5 -3 8 863.11 74.69
5 -3 8 808.52 75.29
-5 -3 -8 1007.8 108.09
5 -3 8 905.31 80.19
-5 -3 -8 930.11 79.59
-5 -3 -8 790.52 77.29
5 3 8 808.02 73.19
5 3 8 823.52 72.69
5 3 8 823.22 74.09
-5 3 -8 882.31 73.29
-5 3 -8 854.41 71.39
-5 3 -8 841.72 72.29
6 -3 8 1016.4 86.99
6 -3 8 1020.1 85.59
-6 -3 -8 1007.7 90.79
-6 -3 -8 1035.7 136.09
-6 3 -8 890.31 83.79
6 3 8 985.4 83.29
6 3 8 968.9 83.49
6 3 8 1058.89 84.09
-6 3 -8 909.41 82.19
-6 3 -8 954.2 83.29
7 -3 8 614.04 61.79
-7 -3 -8 706.93 76.69
-7 -3 -8 714.53 67.49
7 -3 8 640.64 60.39
-7 -3 -8 772.42 96.59
-7 -3 -8 624.14 65.29
7 3 8 670.73 58.69
-7 3 -8 635.14 58.99
-7 3 -8 633.24 57.99
7 3 8 675.13 59.19
-7 3 -8 742.83 60.69
7 3 8 763.12 58.99
-8 -3 -8 86.19 27.5
8 -3 8 101.19 18.6
-8 -3 -8 146.79 50.49
-8 -3 -8 139.09 26.3
-8 -3 -8 80.49 19.6
8 -3 8 107.69 16.3
8 3 8 122.19 13.6
8 3 8 123.39 13.1
-8 3 -8 111.19 17.1
8 3 8 121.79 12.8
-8 3 -8 108.59 13.4
-8 3 -8 108.29 12.6
-9 -3 -8 127.39 29
-9 -3 -8 156.68 36.1
9 -3 8 166.38 21.6
9 -3 8 160.68 19.5
-9 -3 -8 173.58 55.19
-9 -3 -8 168.68 25.8
-9 3 -8 197.78 20
-9 3 -8 197.88 20.9
9 3 8 208.68 18.8
-9 3 -8 176.08 18.6
9 3 8 199.48 18.4
9 3 8 217.08 19.8
10 -3 8 1.8 2.8
-10 -3 -8 11.6 17.9
-10 -3 -8 6.3 6
-10 -3 -8 8.1 9.8
10 3 8 5.2 2.6
-10 3 -8 3.1 2.4
10 3 8 6.3 2.7
10 3 8 10 3.8
-10 3 -8 1.7 2
-10 3 -8 8.6 4.4
11 -3 8 17.8 9.7
-11 -3 -8 17.5 15.2
-11 -3 -8 23.3 11.5
-11 -3 -8 10.2 14.2
-11 -3 -8 11.1 9.9
11 3 8 20.5 4.6
-11 3 -8 15.5 5
-11 3 -8 21.6 6.9
11 3 8 25.7 5
11 3 8 23.6 5.6
-11 3 -8 16.8 5.2
-12 -3 -8 31.8 13.7
-12 -3 -8 24.8 9.9
12 -3 8 23.1 8.7
12 -3 8 24 6.9
12 3 8 23.6 5.1
12 3 8 29.3 5.2
-12 3 -8 12.9 5.2
-12 3 -8 16.9 6.7
-12 3 -8 20.7 5.7
-13 -3 -8 0.6 3.8
13 -3 8 1.1 2.5
13 -3 8 0.4 1.7
13 3 8 1.5 1.4
-13 3 -8 0.9 1.6
14 -3 8 0.8 1.7
-14 -3 -8 0.2 2.7
-14 3 -8 0.8 1.4
14 3 8 0.8 1.1
14 -4 -8 1.7 2.5
14 4 -8 1.5 1.2
-14 4 8 3.7 2.4
13 -4 -8 4 3.2
-13 -4 8 4.7 7.1
13 4 -8 8.3 2.6
13 4 -8 1.4 1.7
-13 4 8 3 2.2
12 -4 -8 0.4 2.1
12 4 -8 -0.2 0.8
12 4 -8 0.7 1.1
-12 4 8 1.7 1.8
11 -4 -8 29.2 8.6
-11 -4 8 4.5 20.6
-11 -4 8 20.7 13.6
-11 -4 8 12.9 7
11 4 -8 29.4 4.9
-11 4 8 41.6 9.2
11 4 -8 33.7 5.5
-11 4 8 23 6.6
-10 -4 8 470.35 49.9
-10 -4 8 401.56 104.49
10 -4 -8 487.45 45.4
-10 -4 8 465.85 61.89
10 -4 -8 394.96 44.2
-10 4 8 411.86 40.6
-10 4 8 504.45 43
10 4 -8 470.15 38.7
-10 4 8 365.86 40.8
-9 -4 8 19.5 26.6
-9 -4 8 23.9 11.4
9 -4 -8 17.6 7.1
9 -4 -8 28.7 9.9
-9 -4 8 24.2 16.2
-9 4 8 20.2 5.9
9 4 -8 30.4 4.8
9 4 -8 29.9 4.9
-9 4 8 28.2 8.4
-9 4 8 34.8 8.3
-8 -4 8 -0.9 1.7
-8 -4 8 1.6 3.9
8 -4 -8 2.2 4.9
-8 -4 8 -0.2 11.3
-8 -4 8 5.8 9.4
8 -4 -8 2.6 3.6
-8 4 8 2.7 3.2
-8 4 8 3.4 3.9
8 4 -8 0.3 1
-8 4 8 -0.7 1.3
8 4 -8 0.7 0.9
7 -4 -8 1.1 2.6
7 -4 -8 0.4 3
-7 -4 8 0.4 18.3
-7 -4 8 1.6 1.9
-7 -4 8 -1.6 3.8
-7 -4 8 -0.3 1.4
-7 -4 8 6.7 7.2
-7 -4 8 1.5 2.6
-7 4 8 -2.5 1.3
-7 4 8 1 2.4
7 4 -8 2 1.2
-7 4 8 0.7 1.8
-6 -4 8 432.56 36.1
-6 -4 8 395.36 47
-6 -4 8 219.18 80.99
-6 -4 8 390.46 35.7
6 -4 -8 408.56 39.7
6 -4 -8 421.46 40.5
-6 -4 8 292.87 63.09
-6 -4 8 385.76 39.1
-6 4 8 395.86 37.8
6 4 -8 378.06 32.3
-6 4 8 358.76 35.2
-6 4 8 342.77 36.3
-5 -4 8 4.6 4.2
5 -4 -8 13.9 6.3
-5 -4 8 4.9 7.6
-5 -4 8 11 4.3
5 -4 -8 8.3 5.1
-5 -4 8 1.6 4.1
-5 -4 8 4.7 3
-5 -4 8 0.4 13.6
-5 4 8 7.5 4.3
-5 4 8 7.4 3.8
-5 4 8 7.6 4.5
5 4 -8 5.7 1.9
4 -4 -8 86.09 16.8
-4 -4 8 72.99 13
-4 -4 8 97.09 12
4 -4 -8 96.89 14.4
-4 -4 8 94.09 23.8
-4 -4 8 71.39 28.7
-4 -4 8 70.89 44.6
-4 -4 8 98.79 17.9
-4 4 8 85.19 15.1
-4 4 8 85.09 14.6
-4 4 8 86.99 13.5
-3 -4 8 80.79 32.7
3 -4 -8 114.99 15.8
-3 -4 8 107.79 16.4
-3 -4 8 123.59 20.6
-3 -4 8 159.18 31.5
-3 -4 8 72.59 44.4
3 -4 -8 91.19 14.1
-3 -4 8 120.19 17.1
-3 4 8 128.19 18.4
-3 4 8 114.59 14.2
-3 4 8 87.59 13.9
-2 -4 8 26.4 7.4
-2 -4 8 21 10.7
2 -4 -8 20.9 7.6
-2 -4 8 29.3 19.8
-2 -4 8 25.7 7.3
-2 -4 8 13.8 24
2 -4 -8 24.1 8.3
-2 -4 8 23.4 8.7
-2 4 8 19.1 6.6
-2 4 8 13.6 5.6
2 4 -8 23.7 3.7
-1 -4 8 238.38 23.6
1 -4 -8 192.68 23.9
-1 -4 8 234.98 26.2
-1 -4 8 203.18 51.39
1 -4 -8 198.68 23.3
-1 -4 8 260.27 32.5
-1 -4 8 202.68 22.7
-1 4 8 246.48 23
-1 4 8 219.38 23.3
-1 4 8 236.58 23.1
1 4 -8 193.88 18.5
0 -4 8 317.87 68.29
0 -4 8 309.57 30.8
0 -4 8 263.67 36.7
0 -4 8 282.57 32.6
0 -4 -8 296.97 31.1
0 -4 8 289.07 30.5
0 -4 -8 313.47 32.3
0 4 -8 364.86 27.7
0 4 8 319.37 30
0 4 8 271.97 29.3
0 4 8 282.37 30.4
1 -4 8 54.89 12.3
1 -4 8 82.49 14.5
-1 -4 -8 97.49 13.8
1 -4 8 69.59 31
-1 -4 -8 84.29 15.5
1 -4 8 98.09 17.8
1 -4 8 101.09 24
-1 4 -8 77.09 8.5
1 4 8 77.09 13.4
1 4 8 83.09 13.4
1 4 8 93.09 15.9
2 -4 8 107.39 16.9
2 -4 8 85.59 15.9
2 -4 8 114.59 19.5
-2 -4 -8 93.09 13.7
-2 -4 -8 102.89 14.9
2 -4 8 93.09 22.3
-2 4 -8 103.59 11
2 4 8 69.59 13
2 4 8 78.19 14.3
-2 4 -8 113.39 10.5
2 4 8 115.49 15.7
3 -4 8 136.49 19.9
3 -4 8 151.28 20
-3 -4 -8 189.28 21.8
3 -4 8 183.08 22.2
-3 -4 -8 216.18 23.6
3 -4 8 167.28 30.4
3 4 8 140.69 19.1
-3 4 -8 217.88 17.8
3 4 8 190.58 19.4
-3 4 -8 200.08 18.3
3 4 8 193.18 20
4 -4 8 70.49 13
4 -4 8 48.6 15
-4 -4 -8 64.99 14.7
-4 -4 -8 48.5 11.7
4 -4 8 61.59 12.7
4 -4 8 48.8 12
-4 -4 -8 48.4 19
4 4 8 67.19 10.8
4 4 8 58.09 11.2
-4 4 -8 64.39 10.3
4 4 8 60.89 11
-4 4 -8 81.09 10.1
-5 -4 -8 26 8.4
5 -4 8 29.8 8.1
5 -4 8 19.6 6.8
5 -4 8 19.9 6.9
-5 -4 -8 29.2 9.8
-5 -4 -8 22.8 12.5
5 4 8 23.7 7
5 4 8 24.4 6.5
-5 4 -8 28.7 6.3
-5 4 -8 24.4 6.3
5 4 8 22.3 5.4
-5 4 -8 19.8 5
-6 -4 -8 148.99 34.9
-6 -4 -8 133.69 19.5
6 -4 8 144.29 18.2
6 -4 8 126.79 16.6
6 4 8 161.48 16.3
6 4 8 161.48 15.9
-6 4 -8 93.49 15.8
6 4 8 159.28 15.8
-6 4 -8 144.99 15.5
-6 4 -8 129.19 14.3
-7 -4 -8 8.1 5.9
7 -4 8 3.7 2.9
-7 -4 -8 6.8 7.1
-7 -4 -8 1.4 3.1
7 -4 8 9.7 4.8
-7 4 -8 7.1 3.2
-7 4 -8 8.9 4
7 4 8 9.3 3.7
7 4 8 6.2 3.4
7 4 8 9.3 4
-7 4 -8 10.8 4.6
-8 -4 -8 8 5.6
-8 -4 -8 4.4 8.2
8 -4 8 10.4 5.1
-8 -4 -8 1.6 4.7
8 4 8 14.6 4.2
-8 4 -8 14.8 4.7
-8 4 -8 9.4 3.9
-8 4 -8 0.2 2.1
8 4 8 11.4 3.7
-9 -4 -8 4.5 6.3
9 -4 8 4.1 3.4
-9 -4 -8 7.9 5.3
9 4 8 11.2 3.4
-9 4 -8 11.8 3.3
-9 4 -8 14.8 5
-9 4 -8 8.1 3.3
9 4 8 9.2 3.1
9 4 8 8.3 2.9
10 -4 8 1 1.9
-10 -4 -8 2.2 4.8
-10 -4 -8 -0.5 5.5
10 4 8 2.1 1.9
10 4 8 0.4 1
-10 4 -8 2.3 1.9
10 4 8 0.5 1
-10 4 -8 0.5 1.4
11 -4 8 42.6 8.6
-11 -4 -8 32 13
-11 4 -8 68.89 7.5
11 4 8 38.9 6.3
-11 4 -8 22.4 6.8
11 4 8 44.2 7.3
-12 -4 -8 3.2 8
-12 4 -8 -0.1 1.3
12 4 8 0.7 1.2
-12 4 -8 0.3 1.5
-12 5 8 27.7 6.8
-11 -5 8 20.2 12.6
-11 5 8 16.6 4.3
-10 -5 8 31.7 15.2
10 -5 -8 45.4 9.2
-10 5 8 44.1 7.6
9 -5 -8 3.2 2.9
-9 -5 8 0 4
-9 -5 8 5.1 5.4
-9 5 8 4.1 4.5
-9 5 8 1.6 2.2
8 -5 -8 0.2 2
-8 -5 8 4.2 7.5
-8 -5 8 1 2.7
-8 5 8 -0.1 1.6
-8 5 8 2.6 2.3
-7 -5 8 74.89 8.4
7 -5 -8 66.39 10.1
-7 -5 8 57.29 16.1
-7 -5 8 48.5 22
-7 -5 8 54.09 10.9
-7 -5 8 32.9 36.2
-7 5 8 64.59 11
-7 5 8 50.79 10.5
-6 -5 8 27.5 11.6
-6 -5 8 9.2 3.6
-6 -5 8 -0.4 4.1
-6 -5 8 0.4 19.5
6 -5 -8 10.2 6.5
-6 5 8 7.6 4.3
-6 5 8 6.2 4.2
-5 -5 8 37.7 7.8
5 -5 -8 37.2 7.3
-5 -5 8 36.6 13
-5 -5 8 47.7 8.2
5 -5 -8 56.99 12.9
-5 -5 8 30.2 18.7
-5 -5 8 39.6 10.4
-5 -5 8 28.2 31.9
-5 5 8 71.19 12.5
-5 5 8 41.4 8.3
-4 -5 8 38.2 13.9
4 -5 -8 18.6 6.2
-4 -5 8 11.4 23.7
-4 -5 8 17.3 5.3
-4 -5 8 17.9 6.8
-4 -5 8 24.6 17.8
-4 -5 8 17.6 5.3
-4 5 8 13.8 5.6
-4 5 8 13.7 5.4
-4 5 8 13.7 5
-3 -5 8 130.49 25.9
-3 -5 8 109.69 19.4
-3 -5 8 71.59 31.2
-3 -5 8 158.48 16
-3 -5 8 128.59 15.2
3 -5 -8 137.39 15.8
-3 5 8 105.29 16.4
-3 5 8 128.99 15.9
-3 5 8 122.09 14.7
-2 -5 8 3.6 2.9
-2 -5 8 2 2.3
-2 -5 8 0.5 2.8
-2 -5 8 1.5 3
-2 -5 8 14.1 12.6
2 -5 -8 3.6 3
-2 5 8 10.6 4.8
-2 5 8 5.7 3.7
-2 5 8 4.3 2.9
1 -5 -8 309.07 28.8
-1 -5 8 271.87 35.7
-1 -5 8 198.68 50.59
-1 -5 8 283.37 28.8
-1 -5 8 306.57 32.2
-1 -5 8 295.87 29.1
-1 5 8 285.67 28.5
-1 5 8 268.97 27.5
-1 5 8 299.47 29.7
0 -5 8 349.07 34.7
0 -5 8 198.58 52.39
0 -5 8 307.37 31.4
0 -5 8 329.27 31.7
0 -5 8 371.66 40.2
0 5 8 331.27 30
0 5 8 284.77 30.3
1 -5 8 134.09 16.2
1 -5 8 156.98 26.8
1 -5 8 144.89 16.5
1 -5 8 119.19 20.4
1 5 8 130.79 15.6
1 5 8 120.49 14.1
1 5 8 116.29 17.3
2 -5 8 7.5 3.9
2 -5 8 -0.3 1.5
2 -5 8 6.2 4.2
2 -5 8 5.6 4.8
2 5 8 5.2 3.4
2 5 8 6.5 3.6
2 5 8 7.5 3.1
3 -5 8 179.18 20.4
3 -5 8 173.68 21
3 -5 8 177.38 20
3 5 8 196.68 19.2
3 5 8 181.98 18
-3 5 -8 179.18 16.8
3 5 8 169.58 19.2
4 -5 8 222.58 25.2
4 -5 8 224.78 24.9
4 5 8 273.47 22.8
-4 5 -8 237.68 22.3
-4 5 -8 208.68 21.1
4 5 8 236.58 23.1
4 5 8 249.88 23.8
5 -5 8 1.5 2.1
5 -5 8 2.7 2.6
5 -5 8 -0.5 1.2
5 5 8 2.5 2
5 5 8 1.2 2
-5 5 -8 2 2.1
5 5 8 0.8 1.4
-5 5 -8 1.5 1.6
6 -5 8 29.2 7
6 -5 8 44.3 9.4
6 5 8 44.1 9.7
6 5 8 33.5 6.4
6 5 8 63.59 9.9
-6 5 -8 33.9 6.4
-6 5 -8 31.6 6.1
7 -5 8 91.89 11.4
7 5 8 121.89 11
-7 5 -8 81.39 10.3
7 5 8 104.79 10.4
8 -5 8 18.7 5.4
-8 5 -8 15.7 4.1
8 5 8 16.4 3.4
8 5 8 15.5 3.8
8 5 8 24.9 4.4
9 -5 8 21.5 5.6
9 5 8 37 4.4
-9 5 -8 26.6 5.5
-7 -6 8 2.2 6.2
-7 6 8 2.9 2.3
-6 -6 8 0.3 4.8
-6 -6 8 1.2 3.2
-6 6 8 1.5 1.9
-5 -6 8 16.2 11
-5 -6 8 27 7.8
-5 6 8 72.19 11
-4 -6 8 21.7 4.8
-4 -6 8 40.6 12.3
-4 -6 8 13.8 6.6
-4 -6 8 13.5 11.5
-4 6 8 24.9 6.7
-3 -6 8 280.37 31.3
-3 -6 8 280.67 27.9
-3 -6 8 320.87 26.5
-3 6 8 250.87 26.3
-2 -6 8 66.29 14.7
-2 -6 8 95.79 10.5
-2 -6 8 89.39 10.3
-2 -6 8 101.19 12.2
-2 6 8 95.99 10.8
-2 6 8 74.49 10.1
-1 -6 8 2.9 2
-1 -6 8 5.4 2.8
-1 -6 8 11.8 4.5
-1 6 8 10 3.7
-1 6 8 11.3 4
0 -6 8 1.6 1.5
0 -6 8 0.4 1.3
0 -6 8 1.4 1.9
0 6 8 1.3 1.6
0 6 8 0.7 1.7
1 -6 8 8.5 3.1
1 -6 8 14.9 5.4
1 -6 8 7.4 3
1 6 8 13.7 4
1 6 8 9.7 3.3
2 -6 8 115.29 13.4
2 -6 8 144.69 16.3
2 -6 8 110.09 13.5
2 6 8 147.09 13.6
3 -6 8 65.09 8.3
3 6 8 75.99 12.7
4 -6 8 3 3.1
4 -6 8 11.9 3.8
4 6 8 11.8 3.1
5 -6 8 10.9 3.3
5 6 8 16.6 3.4
18 0 -9 1.1 1.8
17 0 -9 -0.1 0.7
16 0 -9 0.4 1
15 0 -9 1.4 2.2
15 0 -9 -0.5 0.7
14 0 -9 -0.3 1.2
-14 0 9 -0.7 5.6
14 0 -9 2.9 2.2
14 0 -9 1.2 1.3
13 0 -9 1.5 1.5
13 0 -9 -0.1 0.9
13 0 -9 0.9 1.5
-12 0 9 0 5.7
12 0 -9 -0.3 1.1
12 0 -9 1.8 1.8
12 0 -9 1.7 1.6
11 0 -9 1.6 1.9
11 0 -9 2.6 1.8
11 0 -9 3.7 2.2
10 0 -9 0.2 0.9
10 0 -9 0.1 1.1
10 0 -9 -0.4 1.3
-10 0 9 2.1 6.5
-9 0 9 4.9 8.2
9 0 -9 2 1.6
9 0 -9 2.8 1.7
9 0 -9 2.2 1.9
8 0 -9 10.9 3.3
-8 0 9 1.7 9.1
8 0 -9 3.3 1.8
-8 0 9 -1.2 2.8
-7 0 9 2.9 10
-7 0 9 2.2 5
7 0 -9 0.9 1.1
7 0 -9 -0.1 0.8
7 0 -9 4.1 2.2
6 0 -9 -0.3 0.8
-6 0 9 2.6 5.7
6 0 -9 1 1.3
6 0 -9 0.6 1.1
-6 0 9 4.1 9.7
-5 0 9 -0.7 6.8
5 0 -9 2.1 1.6
-5 0 9 1.6 2.3
5 0 -9 0.7 1.2
5 0 -9 1.6 1.4
-5 0 9 3.7 5.9
4 0 -9 1.8 1.4
-4 0 9 1.9 6.1
4 0 -9 -0.7 0.7
-4 0 9 6.9 3.2
4 0 -9 2 3.5
-4 0 9 1.6 8.8
4 0 -9 -0.3 0.7
3 0 -9 2.2 1.4
3 0 -9 1.4 2.9
3 0 -9 1.8 1.5
3 0 -9 4.4 1.8
-3 0 9 1.4 1.9
-3 0 9 8.2 12.5
-2 0 9 1.6 1.8
2 0 -9 1 2.7
2 0 -9 2 1.4
-2 0 9 3 5.4
2 0 -9 0.8 1.2
2 0 -9 1 1.2
-1 0 9 8 5.2
-1 0 9 2 1.9
1 0 -9 0.6 1.1
1 0 -9 2.5 1.7
1 0 -9 2 1.4
-1 0 9 -1.6 4.6
1 0 -9 -0.5 2.1
0 0 -9 0.7 1.5
0 0 -9 0.4 2.6
0 0 -9 1.7 1.4
0 0 9 3.2 1.9
0 0 9 -1.6 4.2
0 0 -9 1.5 1.4
-1 0 -9 0.4 1.3
-1 0 -9 0.9 1.2
-1 0 -9 3.1 3.1
2 0 9 3 5.2
2 0 9 1.4 1.7
-2 0 -9 2.1 2
-2 0 -9 0.7 2.3
-3 0 -9 1 1.3
-3 0 -9 2.2 3.2
3 0 9 -1.7 3.5
3 0 9 2.8 1.9
-3 0 -9 1.1 1.6
-4 0 -9 2 2.1
4 0 9 5 2.6
-4 0 -9 2.9 1.8
4 0 9 5.9 6.1
-5 0 -9 -0.2 1.4
5 0 9 3.6 2.3
-5 0 -9 1 1.6
5 0 9 1.1 3.3
-5 0 -9 3.9 4.2
6 0 9 -1.3 3.4
-6 0 -9 1.8 1.7
6 0 9 2.8 2.5
-6 0 -9 6.3 6.3
-6 0 -9 1.3 1.9
-7 0 -9 4.9 5.1
-7 0 -9 0.3 1.5
-7 0 -9 1.2 1.9
7 0 9 -0.2 3.1
7 0 9 2.1 1.8
-8 0 -9 0.5 1.9
8 0 9 4 6
8 0 9 0 1.3
-8 0 -9 0.8 2.3
-8 0 -9 1 3.4
-9 0 -9 1.2 3.6
-9 0 -9 2.4 3.1
9 0 9 0.8 1.3
9 0 9 -1 3.4
10 0 9 1 1.7
10 0 9 1.6 4.7
-10 0 -9 -0.4 1.6
-10 0 -9 2.5 4.9
-11 0 -9 4 6.2
11 0 9 1 1.8
-11 0 -9 3.1 2.8
11 0 9 3.2 5.4
12 0 9 1.3 3.9
12 0 9 8 3.7
-12 0 -9 3.1 10.1
-12 0 -9 3.6 2.7
-12 0 -9 0.5 3.4
-13 0 -9 -1.2 18.8
13 0 9 2.1 5.2
-13 0 -9 0.8 4.1
-13 0 -9 2.4 2.7
-14 0 -9 1.5 5.3
-15 0 -9 3.2 5.1
-15 0 -9 2.9 5.2
18 1 -9 2.1 1.9
17 -1 -9 2.5 1.9
-17 1 9 5.3 5.1
17 1 -9 4.5 2.2
-16 -1 9 216.78 26.7
16 -1 -9 262.17 21.8
16 1 -9 219.28 20.6
16 1 -9 215.78 20.8
16 1 -9 203.18 21.6
15 -1 -9 105.69 29.1
-15 -1 9 117.39 22.3
15 -1 -9 116.99 11.9
15 1 -9 78.39 10.7
15 1 -9 114.39 11.7
15 1 -9 175.98 16.4
-15 1 9 52.39 23.6
14 -1 -9 103.79 11.6
-14 -1 9 105.39 22.5
14 -1 -9 112.89 17.2
14 1 -9 94.39 11
14 1 -9 91.69 11
14 1 -9 100.09 11.3
13 -1 -9 14 7.5
-13 -1 9 15.9 12.7
-13 1 9 10.5 12.4
13 1 -9 12 4.7
12 -1 -9 162.18 23.2
12 -1 -9 184.68 18
-12 -1 9 113.89 31.5
-12 -1 9 221.78 28.4
12 1 -9 178.08 17.2
-12 1 9 176.28 46.2
12 1 -9 184.48 17.7
-12 1 9 164.28 19.8
12 1 -9 178.58 17.6
-11 -1 9 29.7 24.7
11 -1 -9 36.9 7.3
11 -1 -9 36.2 11.9
-11 -1 9 43.7 14.7
11 1 -9 38.1 6.8
11 1 -9 37.1 6.9
11 1 -9 31.6 6.5
-11 1 9 27.5 17.6
10 -1 -9 0.2 1.3
10 -1 -9 1.4 1.6
10 -1 -9 2.7 2
-10 -1 9 7.8 14.9
-10 -1 9 1 4.1
10 -1 -9 3.9 4.9
-10 1 9 3.7 3.3
10 1 -9 2.6 1.9
10 1 -9 5.4 2.5
-10 1 9 4.9 8.5
10 1 -9 1.6 1.4
9 -1 -9 32.6 10.9
9 -1 -9 23.4 5.6
-9 -1 9 25.8 22.7
-9 -1 9 35.9 8.1
-9 -1 9 24 12.6
9 -1 -9 33.4 6.3
9 1 -9 30.8 5.9
-9 1 9 11.1 11.9
-9 1 9 26 7.4
9 1 -9 25 5.3
9 1 -9 33.9 5.8
8 -1 -9 12.7 3.4
8 -1 -9 15.1 4.1
-8 -1 9 10.4 8.4
8 -1 -9 14.1 4.1
8 -1 -9 7.1 5.6
-8 -1 9 21.3 19.1
-8 -1 9 10.8 4.4
-8 1 9 23.3 6.6
-8 1 9 10.2 10.1
8 1 -9 6 2.3
8 1 -9 15.7 3.9
8 1 -9 7 2.5
-7 -1 9 3.7 5.5
7 -1 -9 1.7 1.5
-7 -1 9 1.2 1.8
-7 -1 9 -1.2 5.7
7 -1 -9 1.7 1.8
7 -1 -9 2.8 3.2
7 -1 -9 0.8 1.2
7 1 -9 2.4 1.4
-7 1 9 2.1 2.3
7 1 -9 1 1.3
-7 1 9 1.7 6.1
7 1 -9 2.5 1.8
-6 -1 9 2 5.7
-6 -1 9 9.3 7.3
6 -1 -9 27.9 12.2
6 -1 -9 16 4
6 -1 -9 16 4.2
6 -1 -9 13.3 6.4
-6 -1 9 12 15.6
6 -1 -9 14.3 3.6
6 1 -9 21.6 4.3
6 1 -9 13.9 3.4
6 1 -9 11.4 2.9
-6 1 9 8.2 4.3
-6 1 9 15.2 11.9
5 -1 -9 3.3 2
-5 -1 9 5.4 6.4
-5 -1 9 10.4 16
5 -1 -9 5.9 2.5
-5 -1 9 -0.4 5.5
-5 -1 9 4.8 4.2
5 -1 -9 8.8 4.7
-5 1 9 5 3.3
5 1 -9 6.2 2.2
5 1 -9 5.8 2
5 1 -9 7.1 2.3
-5 1 9 3.8 7.2
-4 -1 9 299.27 41.7
-4 -1 9 312.67 39.7
4 -1 -9 346.17 29.4
-4 -1 9 372.86 36.8
-4 -1 9 305.77 70.69
4 -1 -9 323.77 32.9
4 -1 -9 337.47 28.9
4 -1 -9 324.27 33.2
4 -1 -9 357.56 29.2
-4 1 9 394.46 31.6
-4 1 9 299.87 29.5
4 1 -9 333.27 28.2
-4 1 9 335.07 30.4
4 1 -9 331.57 29.4
-4 1 9 226.48 39.5
4 1 -9 331.77 28.9
-3 -1 9 996.2 112.69
3 -1 -9 862.01 69.39
-3 -1 9 930.71 70.19
3 -1 -9 890.61 69.59
-3 -1 9 875.11 76.69
-3 -1 9 714.63 77.29
-3 -1 9 805.32 85.19
3 -1 -9 858.71 69.09
3 -1 -9 781.92 72.89
3 -1 -9 864.61 73.89
3 1 -9 799.82 68.39
-3 1 9 770.42 70.59
3 1 -9 835.32 68.79
3 1 -9 839.62 68.79
-3 1 9 876.91 71.29
-3 1 9 660.13 82.69
-3 1 9 796.42 69.79
2 -1 -9 266.37 27
2 -1 -9 257.17 23.5
-2 -1 9 266.97 29.4
2 -1 -9 261.07 23.2
-2 -1 9 265.47 37.9
2 -1 -9 248.38 27
-2 -1 9 228.68 30.2
2 -1 -9 275.77 23.8
2 1 -9 265.27 22.8
2 1 -9 250.87 23
-2 1 9 277.17 25.1
-2 1 9 300.27 24.6
2 1 -9 254.57 23
1 -1 -9 920.41 75.79
1 -1 -9 939.31 80.09
1 -1 -9 903.91 75.89
-1 -1 9 1195.38 127.49
1 -1 -9 956.5 79.79
-1 -1 9 916.31 93.89
1 -1 -9 941.11 75.49
-1 -1 9 935.31 82.19
-1 -1 9 897.31 84.09
1 1 -9 914.81 74.89
-1 1 9 787.42 75.89
1 1 -9 888.61 75.29
1 1 -9 861.31 75.19
-1 1 9 906.51 76.99
0 -1 -9 71.09 11.2
0 -1 -9 74.19 8.2
0 -1 -9 75.19 8.7
0 -1 -9 68.79 8.5
0 -1 -9 85.79 14.9
0 -1 9 106.39 19.7
0 1 -9 72.19 8.2
0 1 -9 80.39 8
0 1 9 90.79 11.8
0 1 9 84.79 9.3
0 1 9 72.19 9.1
0 1 -9 83.09 8.5
-1 -1 -9 3517.95 298.17
-1 -1 -9 3618.84 293.77
1 -1 9 3500.65 299.87
1 -1 9 3692.83 295.87
-1 -1 -9 3736.63 294.37
-1 -1 -9 3734.53 298.97
1 -1 9 4030.2 304.17
1 1 9 4094.99 296.27
1 1 9 3070.19 308.27
1 1 9 3314.97 294.47
-1 1 -9 3532.25 294.37
1 1 9 3641.34 294.57
-2 -1 -9 79.69 14.4
-2 -1 -9 67.29 8.8
2 -1 9 47.9 9.5
2 -1 9 57.09 15.4
-2 -1 -9 49.8 8.5
-2 -1 -9 63.39 13.5
-2 1 -9 55.69 6.7
-2 1 -9 60.39 7.3
2 1 9 47.5 17.7
2 1 9 72.59 9.5
2 1 9 63.19 9.7
2 1 9 56.89 9
3 -1 9 41.2 13.4
-3 -1 -9 55.79 12.9
-3 -1 -9 37.2 6.5
-3 -1 -9 37.4 7.2
3 -1 9 36.5 8.5
3 1 9 41.8 7.9
-3 1 -9 44.6 7.7
-3 1 -9 40.6 6.9
3 1 9 36.2 16.2
3 1 9 52.09 7.8
4 -1 9 77.29 18.1
-4 -1 -9 77.19 16.9
-4 -1 -9 117.09 20.2
-4 1 -9 83.69 11.1
4 1 9 88.69 12.2
4 1 9 83.59 24.2
4 1 9 88.09 9.6
-4 1 -9 77.69 9.7
4 1 9 74.49 9.2
-5 -1 -9 567.34 62.19
5 -1 9 666.73 65.99
-5 -1 -9 623.44 64.29
5 1 9 655.33 56.39
5 1 9 673.83 71.89
5 1 9 713.13 56.59
-5 1 -9 707.23 58.39
-5 1 -9 685.93 57.49
-6 -1 -9 146.79 22.4
6 -1 9 174.48 24.8
-6 -1 -9 146.39 22.2
6 1 9 197.88 18.1
-6 1 -9 150.78 16.6
6 1 9 168.78 16.4
6 1 9 186.98 17.2
6 1 9 185.18 29.2
-6 1 -9 164.98 17.5
-7 -1 -9 155.28 20.2
-7 -1 -9 183.28 26.4
-7 -1 -9 181.48 26.9
7 -1 9 231.48 29.4
7 1 9 220.98 20.6
7 1 9 211.08 19
7 1 9 214.08 32.4
7 1 9 190.48 18.7
-7 1 -9 233.08 22.1
-7 1 -9 195.38 20.3
-7 1 -9 190.18 19.5
-8 -1 -9 226.48 33.2
8 -1 9 275.77 34.2
-8 -1 -9 218.58 25.4
8 1 9 267.17 37.8
8 1 9 272.27 23.5
-8 1 -9 237.98 24.1
-8 1 -9 257.97 25.5
-9 -1 -9 148.49 17.2
-9 -1 -9 137.49 29.2
9 -1 9 158.58 24.3
-9 1 -9 167.88 18.1
9 1 9 140.99 32.1
9 1 9 127.29 15.2
-9 1 -9 140.39 16
-9 1 -9 123.59 15
-10 -1 -9 44.8 9.6
-10 -1 -9 18.7 10.3
10 -1 9 39.6 8.6
10 -1 9 31.5 12.8
-10 1 -9 55.99 11.1
-10 1 -9 30.5 7.3
10 1 9 56.79 9.6
-10 1 -9 28.8 6.7
10 1 9 45.8 18.9
11 -1 9 724.33 75.19
-11 -1 -9 668.13 76.99
11 -1 9 805.72 71.99
11 1 9 710.03 78.89
-11 1 -9 750.22 67.19
11 1 9 824.92 65.29
-12 -1 -9 13.8 9.4
-12 -1 -9 8.2 13.9
12 -1 9 17.4 9.7
12 1 9 15.8 12
12 1 9 18.7 4.9
-12 1 -9 17 6.1
13 -1 9 66.99 21.4
-13 -1 -9 112.69 62.59
-13 -1 -9 51.09 18.4
13 1 9 100.39 10.4
-13 1 -9 75.39 12.9
-14 -1 -9 227.98 33.5
-14 -1 -9 312.37 36.9
-14 1 -9 252.37 26.4
14 1 9 306.07 26.1
-15 -1 -9 2.3 4.7
15 -1 9 0.2 1.4
-15 -1 -9 -0.6 2.9
17 2 -9 49.7 7.6
16 -2 -9 1.1 3
16 2 -9 2.1 1.4
16 2 -9 0.7 1.4
16 2 -9 2.4 1.5
15 -2 -9 125.09 28.2
-15 -2 9 44.3 12.6
15 2 -9 57.59 6.8
15 2 -9 40.2 6.7
15 2 -9 38.2 6.8
14 -2 -9 7.4 5.3
-14 -2 9 0.7 2.8
14 -2 -9 0.9 1.8
-14 2 9 0.6 2.4
14 2 -9 3.6 2.1
14 2 -9 3.4 1.8
-14 2 9 2.4 15.3
13 -2 -9 37.1 7.3
-13 -2 9 58.39 16
-13 -2 9 8.5 19.7
13 -2 -9 31.5 10.3
13 2 -9 44.6 7.3
13 2 -9 58.89 8.2
-13 2 9 46.1 9.6
13 2 -9 45.1 7.6
-12 -2 9 46.5 31.7
-12 2 9 40.8 22.1
12 2 -9 66.09 11.8
11 -2 -9 373.66 40.5
-11 -2 9 436.26 45.5
11 -2 -9 382.66 33.9
-11 -2 9 330.37 90.29
11 2 -9 359.46 32.5
-11 2 9 270.87 62.09
-11 2 9 390.56 36.8
11 2 -9 376.46 33
11 2 -9 356.46 32.8
-10 -2 9 307.77 58.69
-10 -2 9 299.37 37
10 -2 -9 299.57 27.3
-10 -2 9 218.98 69.79
10 -2 -9 322.07 34.3
10 2 -9 292.77 26.4
-10 2 9 227.98 55.39
10 2 -9 308.47 26.4
-10 2 9 301.97 30.1
10 2 -9 256.47 25.7
9 -2 -9 75.09 16.9
-9 -2 9 73.99 25
9 -2 -9 87.49 12
-9 -2 9 51.19 33
-9 -2 9 110.49 23.6
-9 -2 9 75.59 13.6
-9 2 9 94.89 14.5
-9 2 9 51.59 24.3
9 2 -9 86.29 9.1
9 2 -9 81.69 9.2
-9 2 9 77.39 13.9
9 2 -9 79.49 8.7
8 -2 -9 10.5 3.6
-8 -2 9 7.7 13.6
-8 -2 9 6.7 5.9
8 -2 -9 14.9 7.2
-8 -2 9 21.8 13.8
-8 -2 9 7.8 4.4
8 -2 -9 5.4 4.9
-8 2 9 8.6 4.4
-8 2 9 6.1 3.5
8 2 -9 15.2 3.3
-8 2 9 10.3 12.4
-8 2 9 7 3.5
8 2 -9 11.9 3.1
8 2 -9 6.9 2.7
-7 -2 9 32 12.5
7 -2 -9 25.8 8.9
-7 -2 9 24.3 7.2
-7 -2 9 57.59 22.1
7 -2 -9 22 8.3
7 -2 -9 30.8 6
-7 -2 9 25 23.8
-7 2 9 14.9 13.2
-7 2 9 18.8 6.5
7 2 -9 25.1 4.4
7 2 -9 24.5 4.7
7 2 -9 19.2 4.3
-7 2 9 27.6 6.6
-7 2 9 35.6 7.8
6 -2 -9 22 5
6 -2 -9 15.9 6.2
-6 -2 9 27.2 11.6
6 -2 -9 16.9 7.6
-6 -2 9 22.5 14.4
6 2 -9 16.8 3.8
6 2 -9 21.3 4.2
-6 2 9 23.8 6.6
-6 2 9 5.4 8
-6 2 9 15.4 5.7
6 2 -9 19.2 3.6
-6 2 9 19.8 5
5 -2 -9 206.68 23.9
-5 -2 9 173.18 58.09
-5 -2 9 200.58 43.1
5 -2 -9 210.18 19.4
-5 -2 9 214.58 20.1
-5 -2 9 218.88 22.2
5 -2 -9 176.48 22.7
-5 2 9 256.07 23.2
5 2 -9 205.78 18
5 2 -9 196.58 18.3
-5 2 9 203.98 19.6
5 2 -9 185.58 18.1
-5 2 9 184.88 43.2
-5 2 9 213.08 20.9
-4 -2 9 36 27.9
-4 -2 9 91.29 29.4
-4 -2 9 84.79 14
-4 -2 9 84.29 11.3
4 -2 -9 85.79 16.2
-4 -2 9 84.79 19.8
4 -2 -9 73.29 9.7
4 -2 -9 81.59 14.9
4 2 -9 52.59 6.6
4 2 -9 59.19 6.5
-4 2 9 83.39 28.2
-4 2 9 62.89 11.8
-4 2 9 58.89 10.5
-4 2 9 89.79 11.1
4 2 -9 59.69 6.9
-3 -2 9 215.48 20
3 -2 -9 170.08 21.6
-3 -2 9 305.97 53.39
-3 -2 9 183.98 19.1
3 -2 -9 216.18 23.2
3 -2 -9 194.38 18.7
-3 -2 9 227.88 22.1
-3 -2 9 212.48 26.5
-3 -2 9 151.58 55.19
3 2 -9 180.98 17.5
-3 2 9 202.38 20.3
3 2 -9 200.88 17.4
-3 2 9 223.08 21.3
-3 2 9 147.79 38.8
-2 -2 9 307.17 29
-2 -2 9 391.26 90.29
2 -2 -9 321.07 32.2
-2 -2 9 366.06 31.9
-2 -2 9 331.47 36.2
-2 -2 9 305.57 45.4
-2 -2 9 328.07 29.5
2 -2 -9 337.17 32.9
2 2 -9 283.67 27.1
-2 2 9 367.06 30.9
2 2 -9 301.37 26.9
-2 2 9 300.27 29.7
-2 2 9 254.77 42.2
2 2 -9 331.97 30.2
-2 2 9 320.77 29.2
-1 -2 9 223.58 21.7
-1 -2 9 233.38 68.09
-1 -2 9 243.78 28.1
-1 -2 9 287.67 54.39
1 -2 -9 234.38 24.8
-1 -2 9 183.08 21
-1 -2 9 260.87 20.6
1 -2 -9 194.58 23.5
-1 -2 9 216.78 23
1 2 -9 189.78 19.4
-1 2 9 154.68 38.8
-1 2 9 222.88 22.1
1 2 -9 213.28 19.3
-1 2 9 265.47 22.9
-1 2 9 213.88 21.3
0 -2 9 267.37 25.5
0 -2 9 267.77 31.3
0 -2 9 271.87 27
0 -2 9 308.17 26
0 -2 -9 245.08 27.9
0 -2 9 273.97 55.19
0 -2 -9 266.97 28
0 -2 9 292.97 25.9
0 2 -9 238.38 23
0 2 -9 240.28 23.3
0 2 9 253.57 25.5
0 2 9 283.07 25.4
0 2 9 276.27 26.2
0 2 9 228.18 38.1
-1 -2 -9 177.48 21.2
-1 -2 -9 202.18 22.2
1 -2 9 188.38 20.2
1 -2 9 208.38 20.4
1 -2 9 184.28 19.3
1 -2 9 217.18 25.5
1 -2 9 201.98 19.4
1 2 9 130.39 17.8
1 2 9 186.68 40.8
-1 2 -9 182.88 16.8
1 2 9 147.09 17.9
-1 2 -9 187.48 17.3
1 2 9 209.38 19.4
2 -2 9 551.04 47.5
2 -2 9 559.94 48.6
2 -2 9 610.94 54.49
-2 -2 -9 516.35 50.09
2 -2 9 543.75 47.8
-2 -2 -9 572.84 51.09
2 2 9 598.54 47.3
2 2 9 425.56 46.1
2 2 9 458.75 60.69
-2 2 -9 516.05 44.8
-2 2 -9 553.34 45.5
2 2 9 468.65 46.2
3 -2 9 712.93 63.69
-3 -2 -9 752.72 67.79
3 -2 9 682.33 64.29
-3 -2 -9 661.73 67.79
3 -2 9 698.43 64.09
3 -2 9 830.92 67.29
3 -2 9 718.63 68.99
3 2 9 707.23 62.69
3 2 9 682.93 78.79
-3 2 -9 748.63 61.59
3 2 9 785.12 63.29
4 -2 9 436.56 39.1
-4 -2 -9 334.67 37.7
4 -2 9 341.27 35
4 -2 9 308.27 34
-4 -2 -9 389.26 39
4 -2 9 367.16 35.5
4 2 9 368.56 33.8
-4 2 -9 366.86 32.4
-4 2 -9 383.16 33.3
4 2 9 359.16 48.4
4 2 9 361.56 33.8
4 2 9 372.06 33.6
5 -2 9 23.3 9.2
5 -2 9 36.3 9.3
5 -2 9 20.2 6.5
-5 -2 -9 35.1 11.5
5 -2 9 31.4 10.4
-5 -2 -9 21.3 9
-5 2 -9 22.7 5.9
-5 2 -9 43.3 8.6
5 2 9 34.4 7.7
5 2 9 38.3 7.4
5 2 9 26.5 6.2
-5 2 -9 37.2 6.8
6 -2 9 836.42 71.39
6 -2 9 904.71 76.59
-6 -2 -9 661.83 74.79
-6 -2 -9 801.62 77.09
-6 2 -9 797.52 69.79
-6 2 -9 783.92 68.79
6 2 9 850.41 69.39
-6 2 -9 860.51 70.99
6 2 9 893.61 88.89
6 2 9 806.12 69.99
6 2 9 757.32 68.89
7 -2 9 341.87 36.4
-7 -2 -9 333.27 38
-7 -2 -9 260.47 35.4
-7 2 -9 300.97 29.9
-7 2 -9 296.47 30.8
7 2 9 332.47 45.3
7 2 9 302.67 28.8
7 2 9 358.26 30.7
8 -2 9 73.79 17.8
8 -2 9 95.19 15.1
-8 -2 -9 77.39 19.4
-8 -2 -9 173.68 54.89
-8 -2 -9 84.89 21.6
8 2 9 98.29 11.1
8 2 9 108.99 15.1
-8 2 -9 95.69 12.3
-8 2 -9 76.59 13.8
8 2 9 114.09 11.4
-8 2 -9 107.09 11.9
8 2 9 130.69 33.2
9 -2 9 771.42 74.59
-9 -2 -9 805.62 78.99
9 -2 9 737.13 68.19
-9 -2 -9 1040.8 114.19
-9 -2 -9 602.84 75.09
-9 2 -9 758.32 69.09
9 2 9 795.22 65.99
9 2 9 853.01 89.39
-9 2 -9 743.63 66.79
9 2 9 840.02 67.89
-9 2 -9 725.93 67.59
9 2 9 828.62 66.19
-10 -2 -9 0.4 3.1
-10 -2 -9 2 5.4
-10 -2 -9 2.7 8.8
10 -2 9 1.9 4.5
10 -2 9 7.3 3.7
-10 2 -9 3.8 3
-10 2 -9 5.6 3.2
10 2 9 3.9 2.9
10 2 9 5.2 2.9
10 2 9 1.8 1.9
-10 2 -9 1 2.4
-11 -2 -9 64.69 20.2
-11 -2 -9 68.39 34
11 -2 9 75.49 17.6
11 -2 9 77.09 14.4
-11 -2 -9 49.3 15.8
-11 2 -9 91.19 10.9
11 2 9 89.09 12.5
-11 2 -9 84.29 14.4
-12 -2 -9 648.74 77.49
12 -2 9 754.52 71.39
-12 2 -9 834.22 73.59
12 2 9 897.61 68.79
-12 2 -9 850.71 70.69
-13 -2 -9 159.08 44.1
-13 -2 -9 170.58 38.1
13 2 9 180.48 20.6
14 -2 9 0 1.5
-14 -2 -9 4.9 6
-14 -2 -9 0.7 4.5
14 -2 9 0.7 2.8
14 2 9 1.1 1.2
-14 2 -9 1.5 2
16 -3 -9 24.1 7.2
16 3 -9 44.8 5
15 -3 -9 26.6 8.9
-15 3 9 24.8 6
15 3 -9 17.1 5.1
15 3 -9 27.7 4.8
14 -3 -9 12.4 6.6
14 3 -9 29.8 5.2
-14 3 9 20.9 6.1
14 3 -9 29.8 5.4
13 -3 -9 283.97 30.6
-13 -3 9 253.97 32
-13 3 9 278.57 27.3
13 3 -9 284.17 24.1
13 3 -9 252.57 23.9
13 3 -9 252.47 24.1
-12 -3 9 1 7.6
-12 -3 9 1.9 3.9
-12 -3 9 4.9 15.2
12 -3 -9 0.4 2.4
12 3 -9 -0.2 0.8
-12 3 9 -0.8 1.5
12 3 -9 0.5 1.1
-12 3 9 0.2 11
-11 -3 9 42.5 14.2
11 -3 -9 38.8 11.3
-11 -3 9 29.9 29.8
11 -3 -9 17.9 8.6
-11 -3 9 43.5 18.8
11 3 -9 51.09 7.3
-11 3 9 45.2 10.3
11 3 -9 38.3 6.6
11 3 -9 37.7 6
-11 3 9 18.6 18.2
-10 -3 9 47.4 37.3
-10 -3 9 55.19 24.3
10 -3 -9 88.19 19.7
10 -3 -9 102.39 20.3
-10 -3 9 108.89 23.6
-10 3 9 75.09 29.8
-10 3 9 78.89 16.2
10 3 -9 94.79 9.7
-10 3 9 90.29 15.4
10 3 -9 74.49 8.8
-9 -3 9 57.19 22.7
-9 -3 9 85.69 14.6
9 -3 -9 54.09 15.8
-9 -3 9 99.99 24.1
9 -3 -9 79.69 17.3
-9 -3 9 48.2 34.2
9 3 -9 83.19 8.4
-9 3 9 56.79 11.2
9 3 -9 74.29 7.9
-9 3 9 80.99 14.4
-9 3 9 45.9 25.3
-9 3 9 59.49 10.4
-8 -3 9 485.65 40.9
8 -3 -9 393.06 42.2
8 -3 -9 446.86 43.3
-8 -3 9 294.87 88.59
-8 -3 9 407.16 47.5
-8 -3 9 319.27 52.49
8 3 -9 421.66 34.6
-8 3 9 398.16 38
-8 3 9 384.16 36.7
-8 3 9 273.47 63.89
-8 3 9 408.26 39.6
8 3 -9 401.96 34.8
-7 -3 9 123.99 27.2
7 -3 -9 118.39 17.5
7 -3 -9 109.09 17.1
-7 -3 9 168.18 14.4
-7 -3 9 102.09 32.6
-7 3 9 112.89 13.4
-7 3 9 141.59 20.6
-7 3 9 74.49 32.1
7 3 -9 105.19 11.7
7 3 -9 125.89 11.8
6 -3 -9 27.8 9.6
-6 -3 9 33.3 7.3
-6 -3 9 44.7 15.2
-6 -3 9 53.99 11.9
-6 -3 9 38.1 31.7
-6 -3 9 37.5 7.1
-6 -3 9 62.19 25
6 3 -9 41.7 5.9
-6 3 9 36 9.2
-6 3 9 37.2 8.5
-6 3 9 19.4 5.5
6 3 -9 42.2 5.6
-6 3 9 17.7 16.2
-5 -3 9 6.6 3.1
-5 -3 9 6.6 4.7
5 -3 -9 5.6 4.6
-5 -3 9 3.5 2.6
-5 -3 9 -1.2 4.7
-5 -3 9 3.2 5.9
5 -3 -9 1.2 2.8
-5 -3 9 11.6 18.9
-5 3 9 2.6 2.8
5 3 -9 4.5 1.8
-5 3 9 3.9 8.3
5 3 -9 4.3 1.7
-5 3 9 1.9 2.7
-5 3 9 2.4 2.3
-4 -3 9 5.8 4.2
4 -3 -9 13.7 6.5
-4 -3 9 12 4.4
4 -3 -9 9.5 5.7
-4 -3 9 1.5 6.1
-4 -3 9 10.5 4.2
-4 -3 9 11.2 7.6
-4 -3 9 17.1 21.8
4 3 -9 9.3 4.2
-4 3 9 12.8 5.2
-4 3 9 11 4
-4 3 9 6.3 3.8
4 3 -9 9.3 2.2
-3 -3 9 267.67 27.9
-3 -3 9 296.77 34.6
-3 -3 9 260.77 24.8
-3 -3 9 196.68 66.69
-3 -3 9 258.77 25.1
3 -3 -9 243.78 27.4
3 -3 -9 250.47 27.9
-3 -3 9 236.38 53.39
3 3 -9 231.48 21.5
-3 3 9 270.37 26.3
-3 3 9 169.78 45.5
-3 3 9 257.67 25.5
2 -3 -9 954.1 82.59
-2 -3 9 980 82.29
-2 -3 9 1077.29 90.59
-2 -3 9 915.11 78.79
-2 -3 9 865.91 101.69
-2 -3 9 1010.4 79.59
2 -3 -9 900.91 81.69
-2 -3 9 803.42 123.29
2 3 -9 758.92 75.39
-2 3 9 894.51 78.39
-2 3 9 893.71 79.19
2 3 -9 910.31 75.19
-2 3 9 1027.7 80.29
-1 -3 9 253.47 32.3
-1 -3 9 160.88 63.99
-1 -3 9 243.98 24.8
-1 -3 9 255.97 27.2
-1 -3 9 238.58 55.39
1 -3 -9 268.47 27.5
-1 -3 9 247.58 24.7
1 -3 -9 261.97 27.8
1 3 -9 213.28 21.5
-1 3 9 273.57 25.5
-1 3 9 251.87 24.4
1 3 -9 247.78 21.4
-1 3 9 234.08 24.9
-1 3 9 204.28 49.3
0 -3 9 3.6 7.6
0 -3 9 12.7 7.6
0 -3 9 19.3 7.6
0 -3 -9 24.2 8.6
0 -3 9 18.8 6
0 -3 9 15.3 5.5
0 -3 -9 10.8 5.4
0 3 9 11.3 5
0 3 9 17.2 5.6
0 3 9 11.8 5.1
0 3 -9 15.4 3.4
0 3 9 12.9 13.1
0 3 -9 12.8 5
-1 -3 -9 12.4 6.5
1 -3 9 19 6.2
1 -3 9 6.3 9
1 -3 9 16.5 6.6
-1 -3 -9 9 5.3
1 -3 9 20.2 6.4
1 -3 9 7 6.6
-1 3 -9 13.8 3.3
1 3 9 20.1 5.9
1 3 9 4.2 9.4
-1 3 -9 17.1 4.1
1 3 9 11.4 4.8
-2 -3 -9 65.19 14.6
2 -3 9 97.99 16.1
2 -3 9 155.88 27.3
-2 -3 -9 121.89 34.8
-2 -3 -9 98.49 15.2
2 -3 9 144.29 20.7
2 -3 9 109.09 17
-2 3 -9 110.19 11.5
2 3 9 93.39 14.5
-2 3 -9 122.39 11.1
2 3 9 85.89 14.4
2 3 9 124.29 13.5
-3 -3 -9 32.4 10.9
-3 -3 -9 55.39 18.8
3 -3 9 49.99 10.7
3 -3 9 66.79 13.5
-3 -3 -9 80.49 16.4
3 -3 9 85.09 19.2
3 -3 9 43.1 10.6
3 -3 9 56.79 6.3
-3 3 -9 50.29 8.8
-3 3 -9 76.79 10.9
3 3 9 73.19 12.1
3 3 9 45.5 9.5
3 3 9 60.59 11
-3 3 -9 57.49 8.3
-4 -3 -9 5.4 10.9
4 -3 9 6.7 4.3
4 -3 9 3.5 3.7
4 -3 9 10 6.9
-4 -3 -9 9.6 6.4
4 3 9 5.4 3.4
-4 3 -9 3.1 2.2
-4 3 -9 11.2 4.6
-4 3 -9 5.4 2.8
-5 -3 -9 9.2 6.3
5 -3 9 15.8 6.3
-5 -3 -9 10.5 5.8
-5 -3 -9 14.9 15.8
5 -3 9 21.8 6.9
-5 3 -9 17.6 6
5 3 9 18.9 5.5
-5 3 -9 13.9 4.6
5 3 9 11.6 4.8
-5 3 -9 16.6 4.4
5 3 9 15.3 5.5
-6 -3 -9 76.89 17.5
6 -3 9 63.49 13.7
-6 -3 -9 74.59 18.3
-6 -3 -9 84.19 35.8
6 -3 9 65.09 12.8
6 3 9 89.89 10.6
6 3 9 96.09 12.9
-6 3 -9 66.29 11.4
-6 3 -9 53.49 9.6
-6 3 -9 63.49 11.5
6 3 9 88.09 13
-7 -3 -9 575.44 84.29
7 -3 9 587.14 55.39
-7 -3 -9 585.34 68.49
-7 -3 -9 567.04 59.69
-7 -3 -9 521.95 58.29
7 -3 9 512.95 53.19
-7 3 -9 599.24 52.49
-7 3 -9 554.84 52.89
7 3 9 630.54 52.79
7 3 9 636.54 51.99
-7 3 -9 590.44 51.39
7 3 9 673.83 52.09
-8 -3 -9 165.08 37.7
8 -3 9 163.38 22.1
-8 -3 -9 224.68 62.09
8 -3 9 187.88 21.3
-8 -3 -9 173.18 32.6
-8 -3 -9 182.48 26.8
8 3 9 204.08 19.7
-8 3 -9 189.78 21
-8 3 -9 199.78 20.1
-8 3 -9 191.68 21.3
8 3 9 221.18 20.9
8 3 9 236.98 20.1
-9 -3 -9 78.49 56.09
-9 -3 -9 31.1 13.4
-9 -3 -9 36 13
-9 -3 -9 22.9 13.6
9 -3 9 18.6 5.9
9 -3 9 26.6 8.3
9 3 9 31.7 6
9 3 9 19.9 4.9
-9 3 -9 27.9 7.3
9 3 9 30.4 6.5
-9 3 -9 33.5 7.9
-9 3 -9 16 5
-10 -3 -9 0 4.4
-10 -3 -9 2 5.5
-10 -3 -9 12.2 7.6
-10 -3 -9 9.1 21.3
10 -3 9 2.5 2.9
10 3 9 6.1 2.6
-10 3 -9 5.7 3.2
10 3 9 11.2 4.1
-10 3 -9 8.8 3.6
-10 3 -9 5.8 3.7
-11 -3 -9 1.7 3.8
11 -3 9 2.4 3.1
-11 -3 -9 14 10.5
-11 3 -9 6.3 2.9
-11 3 -9 2 1.9
11 3 9 2.2 1.8
-11 3 -9 3.7 2.7
11 3 9 0.3 1.3
-12 -3 -9 10.6 7.6
12 -3 9 20.2 6.3
12 -3 9 17.5 5.6
-12 -3 -9 15.6 8
-12 3 -9 22.8 6.8
-12 3 -9 25.1 5.8
12 3 9 12.6 3.7
13 -3 9 1.4 2.5
13 -3 9 -0.1 1.1
-13 -3 -9 0 2.5
-13 -3 -9 1.9 3.8
13 3 9 1.1 1
-13 3 -9 1 1.3
14 -4 -9 0.7 1.9
14 4 -9 2.2 1.5
-14 4 9 4 2.2
13 -4 -9 1.6 2.3
-13 4 9 2.4 2.2
-12 -4 9 9.4 5.6
-12 -4 9 11.9 11.2
12 -4 -9 7.8 5.6
12 4 -9 9.1 2.7
-12 4 9 8.9 3.7
-11 -4 9 65.49 23.7
11 -4 -9 114.59 15.6
-11 -4 9 96.39 20.1
-11 -4 9 77.69 54.89
11 4 -9 101.49 10.6
-11 4 9 128.29 17.3
-10 -4 9 28.1 26.5
-10 -4 9 32.8 18.3
10 -4 -9 8.9 10.4
10 -4 -9 18.5 7.2
10 4 -9 36.4 5.7
-10 4 9 47.6 9.7
-10 4 9 36.9 8
10 4 -9 41 5.8
-9 -4 9 3.6 5.5
-9 -4 9 8.3 9.8
9 -4 -9 2.8 3.5
-9 -4 9 3.8 16.3
-9 4 9 6.3 4
9 4 -9 2.9 1.7
9 4 -9 1.9 1.2
-9 4 9 0.1 1.6
-9 4 9 4.1 3
-8 -4 9 228.28 32.4
-8 -4 9 254.67 26
-8 -4 9 183.08 45.7
8 -4 -9 224.08 27.2
8 -4 -9 253.57 27.9
-8 -4 9 179.78 71.59
-8 4 9 188.78 23.4
8 4 -9 253.97 20.7
8 4 -9 234.48 21.1
-8 4 9 270.77 25.9
-8 4 9 206.48 22.8
-7 -4 9 13.5 20.4
7 -4 -9 11.2 6.4
-7 -4 9 23.2 5.7
-7 -4 9 13.1 6.6
-7 -4 9 16.2 4.8
7 4 -9 23.3 4
-7 4 9 29.6 9.6
6 -4 -9 81.69 17
6 -4 -9 68.99 14.5
-6 -4 9 79.19 11.9
-6 -4 9 69.99 14.9
-6 -4 9 69.29 52.09
-6 -4 9 46.6 22.6
-6 -4 9 100.09 24.6
-6 -4 9 93.99 10.8
-6 4 9 81.69 14.2
-6 4 9 100.09 15.4
6 4 -9 72.69 7.8
-6 4 9 98.19 13.8
-5 -4 9 39.2 8.1
-5 -4 9 42.4 36.5
-5 -4 9 52.29 17.3
-5 -4 9 26.6 6.6
5 -4 -9 51.69 12.8
-5 -4 9 22.1 15.7
-5 -4 9 54.79 12.9
5 -4 -9 35.8 9.9
-5 4 9 30.2 8.7
5 4 -9 33.4 5
-5 4 9 28.3 8.3
-5 4 9 26.6 6.8
4 -4 -9 154.58 19.4
-4 -4 9 106.69 36.3
-4 -4 9 125.89 27.3
-4 -4 9 126.69 57.09
-4 -4 9 135.29 16.1
-4 -4 9 178.78 25.7
-4 -4 9 123.49 15.4
-4 4 9 130.59 16.6
-4 4 9 161.78 21.3
4 4 -9 139.59 12.6
-3 -4 9 631.54 84.19
3 -4 -9 699.93 63.49
-3 -4 9 566.04 132.39
-3 -4 9 686.93 60.39
-3 -4 9 679.63 70.99
-3 -4 9 690.13 59.89
3 -4 -9 567.54 61.19
-3 -4 9 863.71 66.29
3 4 -9 672.33 55.69
-3 4 9 705.13 60.89
-3 4 9 647.54 60.59
-3 4 9 651.03 59.69
-2 -4 9 241.48 26.5
-2 -4 9 150.08 46
-2 -4 9 239.88 23.1
-2 -4 9 143.19 63.29
2 -4 -9 202.28 24
2 -4 -9 227.88 25.3
-2 -4 9 216.58 22.8
-2 -4 9 231.88 31.6
-2 4 9 188.98 21.8
-2 4 9 213.58 22.7
-2 4 9 204.88 23
2 4 -9 195.98 18.3
1 -4 -9 146.99 18.8
-1 -4 9 171.98 18.4
-1 -4 9 101.09 35.9
-1 -4 9 138.79 29
1 -4 -9 151.28 19.4
-1 -4 9 153.18 24.2
-1 -4 9 152.28 17.6
-1 4 9 140.49 17.8
-1 4 9 156.88 17.4
1 4 -9 148.79 13.6
-1 4 9 121.39 19
0 -4 9 217.68 24.4
0 -4 9 143.39 44.6
0 -4 -9 176.88 21.8
0 -4 9 193.78 21.3
0 -4 9 228.68 30
0 -4 -9 190.58 22.9
0 -4 9 158.18 20.2
0 4 9 205.88 20.9
0 4 9 191.28 21.6
0 4 -9 182.68 16.9
0 4 9 179.48 20.1
1 -4 9 449.46 49.99
1 -4 9 531.85 58.79
-1 -4 -9 548.95 52.49
-1 -4 -9 594.94 53.79
1 -4 9 476.55 52.49
1 -4 9 545.75 51.09
1 4 9 556.04 49.8
-1 4 -9 586.04 47.5
-1 4 -9 606.44 46.9
1 4 9 548.15 50.09
2 -4 9 79.89 14.2
-2 -4 -9 94.79 14
2 -4 9 57.59 13.7
2 -4 9 65.29 12.9
2 -4 9 90.59 20.9
-2 -4 -9 52.09 14.3
2 4 9 60.49 10.9
2 4 9 48.1 10.7
2 4 9 79.49 13.5
-2 4 -9 79.19 8.4
-2 4 -9 82.19 9.1
3 -4 9 339.87 36.4
3 -4 9 321.67 36.4
3 -4 9 410.76 39.1
-3 -4 -9 362.86 37.9
-3 -4 -9 422.86 40.1
3 -4 9 368.56 42.6
3 4 9 355.06 35.3
3 4 9 426.06 35.7
-3 4 -9 377.96 33
-3 4 -9 408.56 34.1
3 4 9 321.17 35.2
4 -4 9 70.89 13.4
4 -4 9 77.89 17.9
-4 -4 -9 64.89 14.5
4 -4 9 70.49 19.8
-4 -4 -9 78.19 16.4
4 -4 9 49.3 12
4 4 9 62.49 10.8
-4 4 -9 75.69 8.6
4 4 9 61.69 11.3
-4 4 -9 80.39 9.7
4 4 9 72.49 12.7
5 -4 9 1.1 2.3
5 -4 9 3.3 3.7
5 -4 9 4.6 2.7
-5 -4 -9 1 2.7
-5 -4 -9 -0.5 3.8
-5 4 -9 2.3 2.1
5 4 9 0.2 1.7
5 4 9 5.5 3.4
5 4 9 1.8 3.2
-5 4 -9 2.5 2.6
-5 4 -9 3.4 2.1
-6 -4 -9 24 14.3
6 -4 9 19.5 6.9
6 -4 9 23.2 6.9
-6 -4 -9 22.2 8.8
-6 -4 -9 20.3 8.4
-6 4 -9 22.2 5.7
6 4 9 19.4 5.8
-6 4 -9 17.8 5.5
-6 4 -9 19.1 4.9
6 4 9 20.5 5.6
6 4 9 20.5 5.5
7 -4 9 336.27 33.6
-7 -4 -9 319.87 36
7 -4 9 286.27 31.4
-7 -4 -9 281.87 44.6
7 4 9 383.66 30.9
-7 4 -9 339.17 30.8
7 4 9 351.16 30.4
7 4 9 297.37 30.1
-7 4 -9 317.77 29.7
-8 -4 -9 1.2 4.3
8 -4 9 2 1.9
-8 -4 -9 3.8 4.6
8 -4 9 0.2 1.9
-8 4 -9 0.2 1.5
8 4 9 3.5 2.3
-8 4 -9 2.2 2.3
-8 4 -9 0.1 1.2
8 4 9 1.4 1.5
8 4 9 2 2
9 -4 9 39.7 9.2
-9 -4 -9 28.4 14.3
-9 4 -9 54.99 9
-9 4 -9 51.89 12.4
9 4 9 50.29 7.8
9 4 9 74.89 7.4
-9 4 -9 33.8 7.8
10 -4 9 224.48 23
-10 -4 -9 139.49 31.8
-10 4 -9 180.28 20.7
10 4 9 261.67 21.3
10 4 9 215.28 20.3
10 4 9 227.38 19.9
-10 4 -9 224.68 21.1
-11 -4 -9 0.4 3.7
11 -4 9 0.5 1.5
11 4 9 1.2 1.7
-11 4 -9 -0.1 1.4
11 4 9 1.2 1.1
-11 4 -9 0.7 1.2
-11 -5 9 3.1 6.2
-11 5 9 9.5 4.3
10 -5 -9 2.3 3
-10 -5 9 5.9 10.9
-10 -5 9 1.3 3.5
-10 5 9 2.4 2.9
-10 5 9 0.8 1.4
-9 -5 9 6.3 8.5
-9 -5 9 11.3 6.1
9 -5 -9 18.6 6.2
-9 5 9 16.8 4.8
-9 5 9 15.8 5.9
-9 5 9 24.5 6
8 -5 -9 3.9 3.4
-8 -5 9 1.5 4.9
-8 5 9 4.8 3
-8 5 9 5.2 3.2
-8 5 9 0.8 2
7 -5 -9 0.3 2.2
-7 -5 9 0.8 2
-7 -5 9 -0.3 4.3
-7 -5 9 -0.3 2.2
-7 5 9 0.7 1.8
-7 5 9 1.3 3.5
-7 5 9 4.3 3.4
-6 -5 9 203.98 27.8
-6 -5 9 236.68 22.8
-6 -5 9 256.97 20.3
-6 -5 9 85.89 33.3
6 -5 -9 193.28 21.2
-6 -5 9 182.68 18.7
-6 -5 9 106.49 54.29
-6 5 9 174.28 19.7
-6 5 9 169.28 20.1
-6 5 9 175.78 19.8
-5 -5 9 5.8 7.9
5 -5 -9 18.4 6.5
-5 -5 9 7.8 12.1
-5 -5 9 12.4 4.2
-5 -5 9 16.9 30.7
-5 -5 9 6.1 2.9
-5 5 9 8.6 4.1
-5 5 9 4.4 3.2
-4 -5 9 48.6 22.5
-4 -5 9 89.89 15.8
-4 -5 9 83.49 16.2
4 -5 -9 59.39 8.9
-4 -5 9 54.59 9.4
-4 -5 9 65.99 18.3
-4 5 9 44.6 11.3
-4 5 9 62.59 11.8
-4 5 9 57.69 10.3
-3 -5 9 67.39 19.4
-3 -5 9 126.49 13.2
-3 -5 9 83.59 30.6
-3 -5 9 107.19 12.6
-3 -5 9 93.79 17.3
-3 5 9 91.09 15.3
-3 5 9 99.19 15.2
-3 5 9 73.99 12.6
-2 -5 9 30.8 9.8
-2 -5 9 25.9 11.4
-2 -5 9 9.7 11.2
-2 -5 9 22.3 6.3
-2 -5 9 13.6 4.9
2 -5 -9 30.1 7.7
-2 5 9 13.2 5.3
-2 5 9 10.3 4.3
-2 5 9 19.6 6.5
-1 -5 9 42.9 14.1
-1 -5 9 12 6
-1 -5 9 22.6 16.9
-1 -5 9 28.4 7.2
1 -5 -9 28.1 8.8
-1 -5 9 18.1 5.8
-1 5 9 30.5 7.1
-1 5 9 23.3 6.9
0 -5 -9 1.7 3.1
0 -5 9 5.6 3.4
0 -5 9 7.3 4.8
0 -5 9 3.6 3.2
0 -5 9 1.4 3.5
0 5 9 1.1 2.2
0 5 9 4.1 2.7
0 5 9 3.5 2.7
1 -5 9 327.57 31.8
1 -5 9 291.17 31.3
1 -5 9 350.16 34.4
1 -5 9 345.77 38.5
1 5 9 353.76 30.4
1 5 9 280.27 30.6
1 5 9 321.77 30.9
2 -5 9 34.4 11.7
2 -5 9 38.9 10.1
2 -5 9 34.7 8.4
2 -5 9 34.2 8.4
2 5 9 36.1 10.1
-2 5 -9 43.6 5.9
-2 5 -9 32.8 6.2
2 5 9 27.5 7.3
3 -5 9 402.16 43.5
3 -5 9 358.46 37.3
-3 5 -9 342.17 32.7
3 5 9 397.76 34.5
3 5 9 422.36 35.7
-3 5 -9 397.26 34
4 -5 9 26.7 7.5
4 -5 9 24.9 6.6
4 -5 9 28.3 7.4
-4 5 -9 34.1 6.3
4 5 9 32.8 7.1
4 5 9 18.3 4.7
-4 5 -9 26.8 5.6
4 5 9 38.3 8
5 -5 9 40.5 9
5 -5 9 43 9
5 -5 9 34.2 7.7
5 5 9 60.19 9
5 5 9 46.2 7.2
-5 5 -9 33.4 5.8
-5 5 -9 52.39 8
6 -5 9 16.1 4.8
6 -5 9 20.9 8.4
6 5 9 15.1 3.8
-6 5 -9 22.6 6
6 5 9 15.8 4.1
6 5 9 24.5 5.9
-6 5 -9 18.1 4.9
7 -5 9 1.1 1.5
7 -5 9 1.5 1.9
7 5 9 -0.4 1.2
7 5 9 2.7 1.8
-7 5 -9 0.2 1.3
-7 5 -9 1.8 1.7
8 -5 9 50.59 9.6
8 5 9 63.19 7.4
8 5 9 87.09 8
-8 5 -9 68.59 8.1
-6 -6 9 39.1 11.5
-6 6 9 27.1 5.2
-5 -6 9 16.7 4.8
-5 6 9 6.8 3
-4 -6 9 33.7 7
-4 -6 9 44.5 7.8
-4 6 9 23.5 5.5
-3 -6 9 93.99 10.6
-3 -6 9 99.39 10.6
-2 -6 9 8.8 4.7
-2 -6 9 13.2 3.9
-2 -6 9 8.9 3.1
-2 -6 9 14.3 10
-2 6 9 2.9 3.2
-2 6 9 6.6 3
-1 -6 9 1.8 1.8
-1 -6 9 2.3 2
-1 -6 9 2.8 2.7
-1 6 9 2.7 2.1
-1 6 9 3.4 3.5
0 -6 9 0.4 1.4
0 -6 9 1.4 1.7
0 -6 9 3.9 3.3
0 6 9 2.1 3.1
1 -6 9 4.9 3.5
1 -6 9 5.8 2.5
1 -6 9 14.8 4.8
1 6 9 6.2 3.3
2 -6 9 12 6.5
2 -6 9 3.2 1.8
2 -6 9 2.2 1.4
2 6 9 3.8 1.9
3 -6 9 42.3 8.3
3 6 9 53.29 6.4
4 -6 9 0.4 1.2
4 -6 9 1.6 2
4 6 9 0.9 1.2
-17 0 10 -0.1 3.4
17 0 -10 1.9 2.4
16 0 -10 29.4 5.5
-16 0 10 34.2 10.9
-15 0 10 22.1 15.3
15 0 -10 57.19 8.3
-15 0 10 52.89 14.8
14 0 -10 625.94 54.09
13 0 -10 6.9 3
-13 0 10 3.3 7.8
13 0 -10 4 2.6
13 0 -10 6.5 2.8
12 0 -10 270.77 24.1
12 0 -10 288.57 24.3
-12 0 10 228.18 49.8
12 0 -10 200.78 22.8
-11 0 10 260.27 43.7
11 0 -10 290.27 27.7
11 0 -10 305.27 28.2
11 0 -10 340.57 28.6
10 0 -10 0.6 1.4
10 0 -10 4.6 2.4
-10 0 10 1.5 5.2
10 0 -10 2.2 1.8
9 0 -10 371.46 31.5
9 0 -10 353.36 31.3
9 0 -10 367.36 31
-9 0 10 252.57 43.6
8 0 -10 142.39 14.4
8 0 -10 149.59 14.1
-8 0 10 92.99 28.3
8 0 -10 149.09 14.5
-7 0 10 293.77 51.49
7 0 -10 281.67 25.6
-7 0 10 228.68 37.9
7 0 -10 331.87 27
-6 0 10 111.19 29.4
6 0 -10 164.18 14.6
6 0 -10 147.99 14.4
6 0 -10 133.59 13.8
-5 0 10 503.35 72.19
5 0 -10 505.55 44.3
5 0 -10 529.25 44.9
5 0 -10 543.65 44.9
4 0 -10 218.88 19.7
4 0 -10 223.58 19.9
-4 0 10 171.68 29.7
4 0 -10 220.58 19.5
3 0 -10 262.17 23
3 0 -10 274.37 32.1
-3 0 10 216.28 33.7
3 0 -10 240.48 22.4
3 0 -10 264.87 22.9
2 0 -10 5018.1 377.26
-2 0 10 4050.49 390.86
2 0 -10 4844.92 382.46
-1 0 10 275.87 38.8
-1 0 10 336.87 33.4
1 0 -10 305.97 27.9
-1 0 10 277.27 29
1 0 -10 332.77 28.2
1 0 -10 341.47 27.8
0 0 -10 94.69 10.2
0 0 -10 83.69 9.6
0 0 -10 104.49 14.2
0 0 -10 94.99 10.3
0 0 10 101.39 25.5
0 0 10 99.99 10.7
1 0 10 933.51 74.19
-1 0 -10 833.02 73.69
-1 0 -10 907.51 73.29
-1 0 -10 912.01 78.89
1 0 10 799.62 85.99
-2 0 -10 9.3 3
2 0 10 13.2 3.8
2 0 10 10.2 9.7
-2 0 -10 14.8 6.7
-2 0 -10 9.2 3.3
-3 0 -10 94.49 11.1
3 0 10 110.29 11.4
-3 0 -10 99.69 10.7
-3 0 -10 102.29 15.5
3 0 10 89.09 24.1
-4 0 -10 123.89 17.6
4 0 10 133.99 12.8
4 0 10 110.39 27
-4 0 -10 101.49 11.6
-4 0 -10 99.69 12.2
-5 0 -10 2026.7 174.88
-5 0 -10 1894.81 165.98
5 0 10 2046.2 166.58
5 0 10 2160.68 182.58
6 0 10 69.49 21
6 0 10 106.49 11.8
-6 0 -10 132.79 25.3
-6 0 -10 94.79 11.8
-6 0 -10 107.99 11.6
-7 0 -10 696.23 60.39
-7 0 -10 656.33 68.39
7 0 10 678.03 72.19
7 0 10 673.03 58.29
-7 0 -10 720.93 59.09
-7 0 -10 618.84 57.89
-8 0 -10 252.67 38.6
8 0 10 380.26 45.2
-8 0 -10 326.07 35.6
-8 0 -10 388.66 33.8
9 0 10 35.5 7.7
9 0 10 44.1 16.8
-9 0 -10 25.9 12.5
-9 0 -10 36.7 9.3
-10 0 -10 1865.41 165.38
11 0 10 828.62 108.89
-11 0 -10 1083.59 103.19
-11 0 -10 998.2 88.59
11 0 10 1111.59 86.69
-12 0 -10 20.2 12.3
-12 0 -10 108.19 56.39
-12 0 -10 34.8 8.2
-13 0 -10 53.59 10
-13 0 -10 54.09 23.8
-14 0 -10 11.8 9.6
17 -1 -10 199.48 17.7
17 1 -10 211.88 17.7
-17 1 10 139.39 22.1
16 -1 -10 276.77 25.8
-16 -1 10 255.87 31.3
16 1 -10 276.47 25.8
16 1 -10 366.16 29.4
-15 -1 10 17.7 8.1
15 -1 -10 20.7 4.7
15 1 -10 24.6 5.1
15 1 -10 21.9 4.8
-15 1 10 9.9 21.4
14 -1 -10 9.1 7.2
-14 -1 10 16.5 8.4
14 -1 -10 23.9 5.3
14 1 -10 15.9 4.6
14 1 -10 23.7 5.4
14 1 -10 22.8 7.3
-14 1 10 18.9 16.6
-13 -1 10 37 19.2
13 -1 -10 41.5 12.3
-13 -1 10 72.49 18.5
13 -1 -10 61.79 9.4
13 1 -10 50.19 8.3
13 1 -10 35.1 6.8
-13 1 10 41.7 22.3
13 1 -10 69.49 9.7
12 -1 -10 72.49 16.9
-12 -1 10 43.9 17.7
-12 -1 10 100.29 23.5
12 -1 -10 59.89 9.5
12 1 -10 67.39 9.3
-12 1 10 33.4 18.3
12 1 -10 65.19 9.4
12 1 -10 41.3 8
-11 -1 10 60.39 18.3
-11 -1 10 24.5 14.8
11 -1 -10 81.79 11.5
11 -1 -10 49 14
11 -1 -10 70.69 10.4
11 1 -10 61.59 9.6
11 1 -10 71.09 10.2
-11 1 10 43.9 21.9
11 1 -10 49.5 8.1
-11 1 10 64.59 11.9
-10 -1 10 41.7 29.7
10 -1 -10 42.3 9.7
10 -1 -10 67.09 10.2
-10 -1 10 48.4 15.1
10 -1 -10 68.59 16.8
10 -1 -10 48.4 8.4
-10 -1 10 33.9 15.7
-10 1 10 49.2 10.4
10 1 -10 60.59 9.5
10 1 -10 50.59 8.4
-10 1 10 30.1 19.6
10 1 -10 74.39 12.8
9 -1 -10 69.69 8.4
-9 -1 10 49.99 18.5
-9 -1 10 52.99 10.9
-9 -1 10 28 22.7
9 -1 -10 69.89 15.9
9 -1 -10 45.6 8.4
9 -1 -10 51.99 8.9
9 1 -10 67.09 7.5
9 1 -10 63.89 9.6
-9 1 10 54.99 11.1
-9 1 10 46.3 21.1
9 1 -10 80.39 10.2
8 -1 -10 135.79 13.9
8 -1 -10 147.89 14.6
-8 -1 10 95.29 25.5
-8 -1 10 152.78 16.1
-8 -1 10 134.19 76.79
8 -1 -10 112.29 17.7
8 -1 -10 143.19 14.2
-8 1 10 96.39 31.2
-8 1 10 153.78 16.4
8 1 -10 138.59 13.1
8 1 -10 123.49 13.2
8 1 -10 122.09 13.2
7 -1 -10 341.07 34.7
7 -1 -10 316.57 28.8
-7 -1 10 335.07 37.6
-7 -1 10 230.18 36.8
-7 -1 10 249.68 68.59
-7 -1 10 357.96 32.1
7 -1 -10 337.07 28.8
7 -1 -10 297.17 28.2
-7 1 10 266.07 46.3
-7 1 10 311.97 30.6
7 1 -10 340.57 28.4
7 1 -10 340.17 28
7 1 -10 308.97 28.1
6 -1 -10 88.39 13.7
6 -1 -10 99.39 10
6 -1 -10 86.09 9.8
6 -1 -10 83.89 9.3
-6 -1 10 118.59 22.8
-6 -1 10 67.39 35.5
-6 -1 10 67.49 23.6
-6 -1 10 58.59 18.8
6 1 -10 85.49 9.2
-6 1 10 88.29 13.4
6 1 -10 90.39 9.3
6 1 -10 82.49 8.9
-6 1 10 47.2 20.8
5 -1 -10 53.19 8.3
5 -1 -10 70.19 14.7
5 -1 -10 72.79 9.1
-5 -1 10 43.2 15.5
-5 -1 10 72.89 32
5 -1 -10 57.99 7.3
-5 -1 10 53.29 25.2
-5 -1 10 39.9 13.4
5 1 -10 53.39 6.3
5 1 -10 53.49 6.6
-5 1 10 71.19 11.3
-5 1 10 58.99 21.1
5 1 -10 53.89 8
-4 -1 10 20 12.7
4 -1 -10 20.2 4.6
-4 -1 10 23.1 11.3
-4 -1 10 1.8 11.1
4 -1 -10 26.6 8.9
4 -1 -10 21.8 8.5
-4 -1 10 20.6 9.3
4 -1 -10 23.2 5.3
4 -1 -10 29.1 5.1
-4 -1 10 22.7 5.1
-4 1 10 19 5.7
4 1 -10 17.3 4.1
4 1 -10 24.8 4.7
4 1 -10 20.7 4.1
-4 1 10 16 11.4
3 -1 -10 1302.27 100.29
-3 -1 10 1250.87 118.89
-3 -1 10 1295.37 100.29
3 -1 -10 1243.58 104.59
3 -1 -10 1233.78 99.49
-3 -1 10 1358.86 108.39
-3 -1 10 985.6 107.99
-3 -1 10 1219.78 140.89
3 -1 -10 1067.09 103.29
3 1 -10 1169.48 98.89
-3 1 10 1046.4 99.69
3 1 -10 1207.68 98.99
3 1 -10 1247.68 98.69
-3 1 10 1251.07 101.19
2 -1 -10 36 6.5
2 -1 -10 35.8 10.1
-2 -1 10 35.2 24.8
2 -1 -10 46.7 7
2 -1 -10 37.4 6
2 -1 -10 28.9 10
-2 -1 10 35.3 13.1
-2 1 10 22.3 5.8
2 1 -10 39.5 6.2
-2 1 10 23.1 5.9
2 1 -10 35.4 5.5
-2 1 10 30.2 6.9
-2 1 10 29.3 15.3
2 1 -10 34.1 5.9
1 -1 -10 193.18 17.6
-1 -1 10 192.88 23.3
1 -1 -10 179.58 21.1
1 -1 -10 190.88 17.4
-1 -1 10 212.18 26.2
1 -1 -10 165.78 20.5
1 -1 -10 181.08 16.9
1 1 -10 207.48 16.8
-1 1 10 139.89 17.2
-1 1 10 181.28 17.7
-1 1 10 160.38 36.5
1 1 -10 168.08 16.7
1 1 -10 163.58 16.7
-1 1 10 194.78 18.5
0 -1 10 54.69 15.6
0 -1 -10 54.79 8.7
0 -1 -10 69.29 13.4
0 -1 -10 59.39 13.6
0 -1 10 55.49 14
0 -1 -10 57.39 8.2
0 1 10 65.79 9.9
0 1 -10 59.89 8.8
0 1 10 53.39 9.1
0 1 -10 59.49 8.4
0 1 10 53.39 8.9
0 1 -10 58.69 7.9
0 1 10 35.3 16.9
1 -1 10 200.58 26.2
-1 -1 -10 171.48 21.7
-1 -1 -10 186.88 17.9
-1 -1 -10 201.38 18.6
-1 -1 -10 204.58 22.8
1 -1 10 212.98 20.6
-1 1 -10 172.08 17.4
1 1 10 183.48 18.5
1 1 10 217.78 19.5
1 1 10 179.78 38.6
1 1 10 188.18 18.6
-1 1 -10 181.28 18.1
-2 -1 -10 29.5 6
-2 -1 -10 26.6 8.6
-2 -1 -10 29.1 5.6
-2 -1 -10 19.5 6.7
2 -1 10 25.3 11
2 -1 10 29.7 7.3
2 1 10 22.2 5.8
2 1 10 29 6
-2 1 -10 24.9 5.6
2 1 10 17.7 11.2
-2 1 -10 34 5.6
3 -1 10 133.99 15.4
-3 -1 -10 159.78 19.3
3 -1 10 160.98 22.4
-3 -1 -10 113.19 17.3
-3 -1 -10 116.39 13.2
-3 1 -10 136.99 14
-3 1 -10 131.99 13.3
3 1 10 140.79 14.5
3 1 10 121.39 31.1
3 1 10 133.79 13.7
3 1 10 118.29 13.4
4 -1 10 457.85 45.9
-4 -1 -10 551.84 52.49
-4 1 -10 512.55 45.2
4 1 10 524.95 60.79
4 1 10 528.95 44.4
-4 1 -10 523.85 44.5
4 1 10 504.05 44.4
-5 -1 -10 67.39 16.6
-5 -1 -10 103.99 21
5 -1 10 117.19 25.2
5 1 10 99.79 10.5
5 1 10 95.29 10.3
5 1 10 110.09 14.1
5 1 10 107.19 29
-5 1 -10 96.69 11.4
-5 1 -10 79.69 10.3
-6 -1 -10 149.59 21.3
6 -1 10 163.78 23.6
-6 1 -10 95.99 13
6 1 10 133.39 13.2
-6 1 -10 134.59 14.7
6 1 10 117.79 14.1
6 1 10 130.99 32.5
-7 -1 -10 12.4 5.1
-7 -1 -10 22.8 10.9
7 -1 10 21 10.9
-7 1 -10 13.4 4.3
7 1 10 27.9 15.4
-7 1 -10 25.4 6.7
7 1 10 23.2 6.1
8 -1 10 1112.59 99.39
-8 -1 -10 893.01 87.69
-8 -1 -10 1021.7 98.09
8 1 10 1106.79 105.39
-8 1 -10 990.7 86.39
8 1 10 1091.59 87.19
-8 1 -10 953.4 86.89
-8 1 -10 1035.3 88.89
-9 -1 -10 834.02 70.49
9 -1 10 792.22 79.49
-9 -1 -10 649.14 77.89
9 1 10 950.1 88.09
-9 1 -10 711.53 67.79
-9 1 -10 830.52 70.89
9 1 10 881.71 68.99
-9 1 -10 752.32 68.69
-10 -1 -10 16.9 10.7
-10 -1 -10 2.7 3.4
10 -1 10 7.4 4
10 -1 10 12.4 8.4
10 1 10 4.9 3.1
-10 1 -10 5.6 3.8
-10 1 -10 7 3.7
10 1 10 4 6.7
11 -1 10 126.19 18.6
11 -1 10 121.49 26.8
-11 -1 -10 70.99 21.4
-11 -1 -10 85.89 37.3
-11 1 -10 78.09 14.5
11 1 10 151.98 32.8
11 1 10 114.29 12.7
12 -1 10 2.8 5.3
-12 -1 -10 -0.7 2.5
-12 -1 -10 -1 8.2
12 1 10 0.6 6.4
-12 1 -10 6 3.2
12 1 10 1.7 1.8
13 1 10 122.69 11.7
-13 1 -10 65.19 12.7
-14 -1 -10 75.19 18.6
-14 -1 -10 25.8 11.4
14 1 10 41.4 8.8
-14 1 -10 46.5 9
16 -2 -10 26.6 11.3
16 2 -10 18.6 4.3
16 2 -10 22.1 4.1
15 -2 -10 72.59 14.2
-15 -2 10 73.49 15.6
15 2 -10 70.09 11.2
15 2 -10 51.89 8.5
15 2 -10 77.59 8.6
-14 -2 10 21.3 9
14 -2 -10 20.1 4.9
14 -2 -10 22.9 8.2
14 2 -10 22.3 4.7
-14 2 10 9.1 13.5
14 2 -10 22.8 5
14 2 -10 18.2 4
-14 2 10 15.5 5.4
13 -2 -10 62.39 14.1
13 -2 -10 64.49 9.7
-13 -2 10 57.99 16
13 2 -10 53.49 8.1
-13 2 10 37.1 21.5
13 2 -10 65.29 8
-13 2 10 74.99 12.3
13 2 -10 61.29 9.1
-12 -2 10 47.5 36.5
12 -2 -10 99.09 11.6
-12 -2 10 102.49 22.6
12 -2 -10 128.19 18.2
12 2 -10 99.89 10.9
12 2 -10 101.09 11.2
-12 2 10 58.89 28
12 2 -10 110.69 11.5
-12 2 10 97.09 15.4
-11 -2 10 35.5 32.5
-11 -2 10 75.39 19.8
11 -2 -10 98.29 11.4
11 -2 -10 131.39 18.3
11 2 -10 87.79 10.3
11 2 -10 93.19 10.7
-11 2 10 107.39 39.1
11 2 -10 99.99 10.8
-11 2 10 115.49 16.5
-10 -2 10 26.2 25.2
10 -2 -10 60.29 10.2
-10 -2 10 92.59 22.1
10 -2 -10 115.49 22.3
-10 2 10 68.39 13.2
-10 2 10 72.29 30.6
10 2 -10 77.59 9
10 2 -10 78.89 8.7
10 2 -10 75.39 8.8
-9 -2 10 379.66 42.8
-9 -2 10 329.67 34.2
9 -2 -10 371.46 38.8
-9 -2 10 302.07 47.1
9 2 -10 361.96 31.1
9 2 -10 338.47 30.5
-9 2 10 380.86 35.2
9 2 -10 326.27 30.9
8 -2 -10 162.28 20.5
-8 -2 10 89.79 44.5
8 -2 -10 144.99 14.3
-8 -2 10 142.39 16.8
-8 -2 10 148.39 28.3
-8 -2 10 109.79 31.1
8 2 -10 130.59 12.9
-8 2 10 155.08 20.7
-8 2 10 117.39 15.6
8 2 -10 130.29 13.2
8 2 -10 119.49 13.1
-7 -2 10 37.2 31.4
7 -2 -10 52.09 8.1
-7 -2 10 20.5 13.5
7 -2 -10 57.79 14.6
-7 -2 10 29.1 11.7
7 -2 -10 22.2 8.4
-7 -2 10 31.9 8.7
7 2 -10 45.4 6.7
7 2 -10 49.4 7.1
7 2 -10 46.5 7
-7 2 10 38.4 9.1
-7 2 10 36.7 7.6
-7 2 10 41.6 9.6
-7 2 10 28.3 17.6
-6 -2 10 261.87 50.29
-6 -2 10 157.58 56.79
-6 -2 10 218.98 23.4
-6 -2 10 214.08 29
6 -2 -10 238.78 20.9
6 -2 -10 187.08 24.7
6 -2 -10 246.58 26.6
-6 2 10 238.58 23.5
-6 2 10 219.08 22.1
6 2 -10 221.98 19.7
6 2 -10 201.68 19.5
6 2 -10 203.98 19.2
-6 2 10 147.69 41.6
-5 -2 10 381.96 93.39
-5 -2 10 420.76 38.5
5 -2 -10 442.76 43.4
-5 -2 10 468.75 41.4
5 -2 -10 390.96 37.6
-5 -2 10 397.36 59.09
5 -2 -10 422.06 42.9
-5 -2 10 519.85 49.5
-5 2 10 328.47 53.99
5 2 -10 516.75 38.8
5 2 -10 405.76 36.8
-5 2 10 408.76 40
5 2 -10 432.06 36.5
-5 2 10 421.06 39.6
4 -2 -10 12.7 3.9
-4 -2 10 11.5 11.7
4 -2 -10 10.7 5.7
4 -2 -10 11.4 5.7
-4 -2 10 10.2 7.4
-4 -2 10 7.3 4.3
-4 -2 10 3.8 15
-4 -2 10 7.6 3.4
4 2 -10 8 2.7
-4 2 10 6.9 3.9
-4 2 10 9.7 3.8
-4 2 10 2.8 8.1
4 2 -10 10.6 2.9
-4 2 10 11.3 5.1
3 -2 -10 117.89 17
-3 -2 10 147.29 38.2
-3 -2 10 148.09 15.1
-3 -2 10 176.38 22.9
3 -2 -10 146.89 14.2
-3 -2 10 169.08 60.69
3 2 -10 132.69 12.6
3 2 -10 123.99 12.8
-3 2 10 141.59 15.5
3 2 -10 138.49 13.1
-3 2 10 92.29 31.4
-3 2 10 127.19 14.5
2 -2 -10 533.55 50.39
-2 -2 10 565.44 54.89
2 -2 -10 521.65 49.9
-2 -2 10 473.35 64.39
-2 -2 10 566.54 46.9
-2 -2 10 543.95 87.89
2 -2 -10 544.95 45.6
-2 -2 10 512.65 55.99
-2 2 10 403.86 60.99
-2 2 10 517.85 47.1
2 2 -10 539.75 44.6
-2 2 10 549.65 47.5
2 2 -10 474.55 44.2
-2 2 10 531.75 46.4
2 2 -10 547.05 44.2
-1 -2 10 170.98 18.2
1 -2 -10 173.48 21.2
-1 -2 10 201.68 63.29
1 -2 -10 162.98 20.7
-1 -2 10 115.39 36
-1 -2 10 165.18 17.9
-1 -2 10 187.58 21
-1 -2 10 179.78 24.3
1 2 -10 185.28 16.6
-1 2 10 143.59 36.7
-1 2 10 195.78 19.1
1 2 -10 171.18 16
-1 2 10 184.48 18.2
0 -2 10 89.39 13.6
0 -2 10 118.99 16
0 -2 10 104.79 12.2
0 -2 10 78.09 15.3
0 -2 -10 72.09 15.3
0 -2 10 138.39 24.9
0 2 10 71.19 12.1
0 2 10 94.09 13.6
0 2 -10 92.19 9.5
0 2 10 86.49 28.5
0 2 -10 95.39 10
-1 -2 -10 12.1 5.8
1 -2 10 8.7 4.1
-1 -2 -10 9.9 5.3
1 -2 10 8.4 4.5
1 -2 10 8.5 3.9
1 -2 10 12.4 7.6
1 2 10 5.3 3.3
-1 2 -10 8 2.8
1 2 10 10.2 4.3
1 2 10 3.3 2.6
-1 2 -10 10.5 3.8
1 2 10 13 11.2
2 -2 10 36 7.8
2 -2 10 34.9 9.4
2 -2 10 27.1 7.1
2 -2 10 30.3 9.1
-2 -2 -10 17.4 6.5
2 -2 10 25.7 10.5
-2 -2 -10 32.2 9.9
2 2 10 21.6 5.5
2 2 10 30.2 7.1
-2 2 -10 24.8 5
2 2 10 30.5 7.4
2 2 10 19 13.1
-2 2 -10 28.9 5.9
3 -2 10 768.92 65.39
3 -2 10 721.43 61.99
-3 -2 -10 678.63 65.69
-3 -2 -10 772.92 66.99
3 -2 10 682.93 62.29
3 -2 10 698.63 67.19
3 -2 10 702.93 62.89
3 2 10 619.54 60.19
3 2 10 771.42 61.59
-3 2 -10 686.23 59.29
3 2 10 684.83 60.79
3 2 10 690.33 82.29
-3 2 -10 651.23 59.89
4 -2 10 616.94 55.69
4 -2 10 485.55 51.49
4 -2 10 608.54 52.09
-4 -2 -10 496.85 55.09
4 -2 10 534.45 51.99
-4 -2 -10 610.44 56.99
4 2 10 634.04 50.59
-4 2 -10 558.34 49.99
4 2 10 532.25 67.19
-4 2 -10 557.64 49.2
4 2 10 629.94 51.19
4 2 10 585.64 50.39
5 -2 10 13.6 5.2
5 -2 10 21.9 8.8
5 -2 10 13 5.7
-5 -2 -10 19.9 9
-5 -2 -10 5.5 5
5 -2 10 13.5 5.8
5 2 10 13.3 4.4
5 2 10 12.8 4.3
5 2 10 7.2 3.8
-5 2 -10 10.9 4.2
-5 2 -10 18.3 5.8
-5 2 -10 13.4 3.9
5 2 10 4.4 7.8
-6 -2 -10 57.59 16.3
6 -2 10 32.8 8.3
6 -2 10 40.9 12.6
-6 -2 -10 40 14.1
6 2 10 57.29 9.3
-6 2 -10 55.39 10
6 2 10 66.59 11
6 2 10 54.19 21.5
-6 2 -10 37.1 8.6
-7 -2 -10 9.7 7.1
7 -2 10 11.2 6.8
7 -2 10 3.9 4
-7 -2 -10 5.1 5
7 -2 10 5.6 3.8
-7 2 -10 11.6 4.5
7 2 10 16.6 4.7
7 2 10 15.2 13.5
7 2 10 18.1 5.9
-7 2 -10 10.9 4.9
-7 2 -10 13.8 4.3
7 2 10 9.9 3.6
8 -2 10 450.35 43.3
-8 -2 -10 626.54 82.89
-8 -2 -10 523.15 53.09
-8 -2 -10 348.97 48.7
8 -2 10 487.15 49
8 -2 10 475.85 45.4
-8 2 -10 487.75 43.9
8 2 10 457.25 58.49
8 2 10 454.05 40.6
-8 2 -10 429.86 41.3
8 2 10 443.56 40.6
-8 2 -10 437.96 42.2
8 2 10 533.85 43
-9 -2 -10 136.19 48.4
-9 -2 -10 95.39 23.7
9 -2 10 93.19 14.7
9 -2 10 81.59 16.1
9 -2 10 104.99 17.1
-9 2 -10 77.99 12.3
-9 2 -10 69.89 14
9 2 10 86.69 27.1
9 2 10 95.19 10.6
-9 2 -10 96.19 12.2
9 2 10 114.59 15.1
-10 -2 -10 130.29 27.8
-10 -2 -10 62.39 21.8
10 -2 10 67.79 11.8
10 -2 10 112.29 17.6
10 -2 10 69.19 16.8
-10 -2 -10 33.6 33.1
10 2 10 89.79 12.4
-10 2 -10 86.59 14
-10 2 -10 41.9 8.6
-10 2 -10 62.39 11
11 -2 10 62.09 16.2
-11 -2 -10 113.89 54.79
-11 2 -10 95.09 11
11 2 10 68.59 14.3
-12 -2 -10 233.18 32.4
12 -2 10 202.88 22.7
-12 -2 -10 151.08 26.5
-12 2 -10 213.48 22
12 2 10 247.88 21
-13 -2 -10 170.48 25.8
13 2 10 215.98 19.3
-13 2 -10 204.28 20.6
14 -2 10 48.2 8.5
14 -2 10 59.89 12.6
-14 -2 -10 34 17.2
-14 -2 -10 41.2 11.6
-14 2 -10 29 6.8
14 2 10 93.09 13.9
15 -3 -10 28.1 7.3
-15 3 10 33.9 8.8
-14 -3 10 3.7 5.2
14 -3 -10 8.9 4.6
14 3 -10 9.5 2.9
-14 3 10 5 3.2
-13 -3 10 95.39 21.4
13 -3 -10 182.68 21.3
-13 3 10 165.98 17.8
13 3 -10 152.68 15.2
13 3 -10 168.28 15.6
-12 -3 10 -1.9 25.1
12 -3 -10 1.8 4.4
12 3 -10 2.9 1.7
12 3 -10 4.2 2.7
-12 3 10 4.1 12.6
11 -3 -10 207.48 25.9
-11 -3 10 246.58 30.9
-11 -3 10 100.19 56.09
-11 -3 10 177.68 39.9
11 3 -10 226.08 19.5
-11 3 10 131.89 43.8
-11 3 10 207.78 22.9
11 3 -10 216.38 19.8
-10 -3 10 148.19 28.5
-10 -3 10 128.29 58.29
10 -3 -10 153.48 27.3
10 -3 -10 141.99 20.1
-10 -3 10 96.29 29.7
10 3 -10 143.39 14.1
10 3 -10 146.89 13.8
-10 3 10 179.98 22.7
-10 3 10 67.99 31.6
-9 -3 10 2.1 6.7
9 -3 -10 5.8 4.7
-9 -3 10 4.5 3.6
-9 -3 10 9.7 7.9
-9 -3 10 -0.7 10.3
9 -3 -10 6.2 6.3
-9 3 10 7.1 4.1
9 3 -10 1 1.4
-9 3 10 6 3.8
9 3 -10 1.9 1.6
8 -3 -10 822.22 76.49
-8 -3 10 579.84 106.39
-8 -3 10 743.63 67.39
8 -3 -10 808.42 71.09
-8 -3 10 835.22 77.79
-8 3 10 658.33 64.89
-8 3 10 823.02 67.69
-8 3 10 645.54 63.79
8 3 -10 720.93 62.29
8 3 -10 780.02 62.09
-7 -3 10 589.64 51.59
-7 -3 10 452.25 110.09
7 -3 -10 489.95 52.49
-7 -3 10 463.05 66.29
7 -3 -10 599.74 54.29
-7 -3 10 529.55 58.59
-7 3 10 504.95 47.4
7 3 -10 522.25 45.4
-7 3 10 546.65 49
-7 3 10 390.76 66.99
-7 3 10 569.04 50.49
7 3 -10 588.54 45.3
6 -3 -10 162.28 22.2
-6 -3 10 238.98 38.9
6 -3 -10 181.48 23
-6 -3 10 206.68 22.3
-6 -3 10 174.98 18.5
-6 -3 10 138.79 39.8
-6 3 10 166.78 18.2
-6 3 10 170.68 19.8
-6 3 10 136.69 41.7
-6 3 10 186.28 20.7
-5 -3 10 8.1 16.4
-5 -3 10 4.7 9.3
-5 -3 10 14.5 5.3
-5 -3 10 7.6 4.5
5 -3 -10 10.2 5.4
-5 -3 10 9.4 4.1
-5 3 10 10.2 4.9
5 3 -10 11.4 3.2
5 3 -10 16.2 3.5
-5 3 10 11.1 13.5
4 -3 -10 71.29 15.8
4 -3 -10 44.1 11.5
-4 -3 10 52.19 12.6
-4 -3 10 65.99 25.5
-4 -3 10 80.69 21.7
-4 -3 10 65.99 10.5
-4 -3 10 51.19 10.2
-4 -3 10 33.4 31
-4 3 10 24.1 18.7
4 3 -10 63.59 6.8
-4 3 10 83.19 13.8
-4 3 10 56.59 11.2
4 3 -10 54.89 6.3
-3 -3 10 84.09 32.6
3 -3 -10 97.29 15.1
-3 -3 10 106.09 12.4
-3 -3 10 100.79 15.2
-3 -3 10 147.89 28.7
-3 -3 10 76.39 42.3
-3 -3 10 105.69 18.2
3 -3 -10 141.29 23.3
-3 3 10 106.29 13.4
3 3 -10 94.49 10.1
-3 3 10 58.69 26.2
-3 3 10 91.19 14.1
-3 3 10 136.59 18.6
3 3 -10 99.29 9.9
2 -3 -10 146.19 19.4
-2 -3 10 165.18 16.8
-2 -3 10 166.98 66.09
-2 -3 10 212.88 35.6
-2 -3 10 157.18 19.4
-2 -3 10 214.28 50.19
2 -3 -10 124.69 18.4
-2 -3 10 165.68 17.3
-2 3 10 146.59 16.5
-2 3 10 152.58 17.4
2 3 -10 126.39 13.5
-2 3 10 98.99 34.2
2 3 -10 144.29 14.1
-2 3 10 158.58 17.6
-1 -3 10 79.99 12.9
-1 -3 10 72.09 12.5
-1 -3 10 78.49 15.6
1 -3 -10 57.09 12.4
-1 -3 10 82.19 20.9
-1 -3 10 40.2 22.6
1 -3 -10 69.29 14.9
1 3 -10 67.59 7.3
-1 3 10 52.19 24.1
-1 3 10 91.59 13.8
-1 3 10 74.99 13.4
1 3 -10 54.59 7.4
-1 3 10 93.89 14
0 -3 10 1288.17 102.09
0 -3 -10 1247.28 105.49
0 -3 10 1134.29 101.19
0 -3 10 1195.18 129.69
0 -3 10 1355.46 112.79
0 -3 10 1195.88 104.19
0 3 10 918.31 120.79
0 3 -10 1153.48 98.39
0 3 10 1084.99 100.49
0 3 10 1298.77 101.69
0 3 -10 1194.28 97.89
-1 -3 -10 315.67 34.6
-1 -3 -10 296.67 35.2
1 -3 10 299.77 31.4
1 -3 10 356.56 32.3
1 -3 10 352.86 39.8
1 -3 10 354.46 34.3
-1 3 -10 333.97 28.4
-1 3 -10 320.97 29
1 3 10 292.37 30.6
1 3 10 242.28 56.09
1 3 10 332.27 31.3
-2 -3 -10 215.58 30.2
2 -3 10 287.17 29.6
2 -3 10 307.77 35.3
-2 -3 -10 302.37 31.3
2 -3 10 226.08 27.7
2 -3 10 273.47 28
2 3 10 240.38 26.5
2 3 10 259.37 27.1
2 3 10 258.97 26.5
-2 3 -10 302.97 24.7
-2 3 -10 286.37 25.3
-3 -3 -10 34 11
-3 -3 -10 20.9 8.2
3 -3 10 55.59 15.6
-3 -3 -10 44.5 18.1
3 -3 10 39 9.4
3 3 10 33.8 8
3 3 10 20.1 6.3
-3 3 -10 24.1 8.3
3 3 10 31.1 7.4
-3 3 -10 28.2 6.5
4 -3 10 783.12 72.29
4 -3 10 769.22 71.69
-4 -3 -10 701.53 74.19
-4 -3 -10 834.52 76.09
4 -3 10 806.32 76.59
4 -3 10 684.43 70.39
4 3 10 889.81 70.49
-4 3 -10 862.41 69.69
4 3 10 807.12 69.89
-4 3 -10 786.22 67.89
4 3 10 821.72 69.69
-4 3 -10 874.21 69.19
-5 -3 -10 794.62 77.99
5 -3 10 778.22 73.89
-5 -3 -10 999.9 109.79
5 -3 10 787.42 73.79
5 -3 10 740.53 72.79
-5 -3 -10 794.62 77.59
-5 3 -10 806.22 70.99
-5 3 -10 843.62 70.29
-5 3 -10 837.52 71.89
5 3 10 912.11 71.79
5 3 10 798.62 71.59
5 3 10 907.31 71.99
-6 -3 -10 610.54 84.69
6 -3 10 504.65 53.09
6 -3 10 524.05 52.39
-6 -3 -10 556.74 58.19
-6 3 -10 554.24 49.9
-6 3 -10 540.55 50.79
6 3 10 601.64 50.79
-6 3 -10 578.34 51.79
6 3 10 626.54 51.89
6 3 10 657.83 51.29
-7 -3 -10 1971 196.38
7 -3 10 1750.52 161.18
-7 -3 -10 1660.73 160.38
-7 -3 -10 1764.22 189.38
7 3 10 2022.7 153.98
-7 3 -10 1837.92 156.98
-8 -3 -10 31.2 11.9
8 -3 10 32.1 8.7
-8 -3 -10 21.8 10.7
-8 -3 -10 28.6 14.7
-8 -3 -10 23.5 25.2
8 -3 10 28.9 7.8
8 3 10 41.6 8.2
8 3 10 32 6.4
-8 3 -10 27.1 7.1
8 3 10 38.3 6.9
-8 3 -10 36.1 8.4
-8 3 -10 28.1 6.2
-9 -3 -10 195.68 28.4
-9 -3 -10 213.78 29.1
-9 -3 -10 182.08 37.8
9 -3 10 210.88 24.1
-9 3 -10 198.28 21.6
-9 3 -10 212.58 22.6
9 3 10 224.98 22.4
9 3 10 243.28 22.1
9 3 10 227.28 20.7
10 -3 10 7.8 4.4
-10 -3 -10 4 4.9
-10 -3 -10 11 7.6
10 3 10 6.2 3.1
-10 3 -10 4.8 3.3
-10 3 -10 6 3.2
10 3 10 7.9 2.8
-10 3 -10 10.5 4.3
-11 -3 -10 17.4 10.5
11 -3 10 32.9 8.4
-11 3 -10 16 4.9
11 3 10 22.7 5.2
-11 3 -10 11.4 4
-12 -3 -10 6.1 6.9
12 -3 10 5.5 5.3
12 -3 10 1.5 2.2
-12 -3 -10 0.6 3.1
12 3 10 4 2.4
-12 3 -10 0.8 1.8
-12 3 -10 3 2.7
13 -3 10 2.7 3
-13 -3 -10 2.8 7.6
-13 3 -10 7.1 3.1
13 3 10 3 1.6
14 -4 -10 4.9 3.6
13 -4 -10 36.6 8
13 4 -10 46.8 5.4
-13 4 10 34.4 6.7
12 -4 -10 12.4 5.1
-12 4 10 11 3.7
12 4 -10 17.5 3.5
12 4 -10 10.7 3.2
11 -4 -10 0.5 2.2
-11 -4 10 3.4 6.4
-11 -4 10 1.9 5.8
11 4 -10 -0.3 1
-11 4 10 2.1 2.3
-10 -4 10 7.7 8.9
-10 -4 10 -1.6 14.7
-10 -4 10 15.5 8.4
10 -4 -10 13.1 6.4
10 4 -10 8.8 2.9
-10 4 10 14.4 5.4
-10 4 10 4.6 3.4
10 4 -10 7.2 2.4
9 -4 -10 12.8 8.3
-9 -4 10 16.8 8.6
9 -4 -10 26.5 8.6
-9 -4 10 29 30
-9 -4 10 15.9 12.4
9 4 -10 21.4 4
9 4 -10 25.1 5
-9 4 10 22 6.8
8 -4 -10 83.19 17.1
8 -4 -10 79.09 18.8
-8 -4 10 68.59 18.9
-8 -4 10 78.59 29.6
-8 -4 10 66.79 13
8 4 -10 68.09 7.5
8 4 -10 72.89 8.1
-8 4 10 77.79 13.2
-8 4 10 68.39 13.1
7 -4 -10 117.49 16.7
7 -4 -10 113.29 20.9
-7 -4 10 93.59 23.1
-7 -4 10 74.89 28.6
-7 -4 10 101.79 17.8
-7 -4 10 92.09 48.9
-7 4 10 124.69 17.9
7 4 -10 103.69 10.4
7 4 -10 118.59 11.3
-7 4 10 102.19 16.2
6 -4 -10 444.66 46.2
-6 -4 10 545.35 47.6
6 -4 -10 545.75 55.09
-6 -4 10 407.06 109.79
-6 -4 10 271.27 66.99
-6 -4 10 425.76 55.29
-6 -4 10 458.55 41.5
-6 -4 10 532.45 41.7
-6 4 10 389.26 43
-6 4 10 460.45 44.8
6 4 -10 442.16 38.6
-5 -4 10 63.79 51.49
5 -4 -10 130.49 18.5
-5 -4 10 119.59 15.2
5 -4 -10 130.89 18.6
-5 -4 10 93.29 33.3
-5 -4 10 172.88 16.6
-5 -4 10 163.08 24.2
-5 -4 10 155.18 30.9
-5 4 10 103.69 17.8
-5 4 10 143.59 16.4
-5 4 10 139.09 16.9
5 4 -10 146.99 13.2
-4 -4 10 27.6 29.5
-4 -4 10 57.89 9.6
-4 -4 10 46.3 16.4
4 -4 -10 47.3 12.5
-4 -4 10 36.4 8.6
4 -4 -10 38.4 11.2
-4 -4 10 54.59 25.9
-4 -4 10 62.19 13.8
4 4 -10 43.8 5.2
-4 4 10 46.9 10.6
-4 4 10 55.39 11.4
-4 4 10 62.39 12.4
3 -4 -10 2.4 2.9
-3 -4 10 6.8 6.9
-3 -4 10 1.6 3.5
3 -4 -10 3.6 3.9
-3 -4 10 0.6 1.8
-3 -4 10 0.9 6.6
-3 -4 10 27.2 30
-3 -4 10 4.8 3.2
3 4 -10 2.5 1.6
-3 4 10 4.5 3.3
-3 4 10 3.1 3.1
-3 4 10 5.6 4
-2 -4 10 588.34 50.79
-2 -4 10 442.76 70.79
-2 -4 10 654.43 55.49
2 -4 -10 488.15 51.89
-2 -4 10 588.34 50.29
-2 -4 10 619.24 62.09
2 -4 -10 545.05 53.19
-2 4 10 527.85 50.79
-2 4 10 594.74 50.69
-2 4 10 505.95 49.6
2 4 -10 520.45 45.8
-1 -4 10 85.59 16.7
1 -4 -10 49 12.3
-1 -4 10 51.69 10.5
-1 -4 10 75.69 20.5
-1 -4 10 49.99 24.7
1 -4 -10 59.29 13.4
-1 -4 10 54.19 11
1 4 -10 52.19 9.6
-1 4 10 76.49 12.9
-1 4 10 62.99 11.7
1 4 -10 63.89 6.7
-1 4 10 50.09 11.1
0 -4 -10 107.79 15.6
0 -4 10 64.39 29.5
0 -4 10 107.89 24.5
0 -4 10 105.59 16.1
0 -4 10 111.79 20.3
0 -4 10 106.99 16.3
0 -4 -10 65.99 14.8
0 4 -10 114.59 11.1
0 4 10 76.79 13.9
0 4 10 127.89 16.9
0 4 -10 97.59 10.1
1 -4 10 94.49 18.1
1 -4 10 77.19 13.7
-1 -4 -10 97.59 17.8
1 -4 10 92.69 14.5
-1 -4 -10 57.29 13.5
1 -4 10 88.99 21.6
1 4 10 45.7 10.4
-1 4 -10 88.69 8.8
1 4 10 57.69 11.3
-1 4 -10 86.29 9.4
1 4 10 97.89 14.5
2 -4 10 226.48 30.3
-2 -4 -10 252.27 27.4
2 -4 10 237.58 26.6
-2 -4 -10 220.88 26
2 -4 10 228.48 24.5
2 -4 10 210.18 24.1
2 4 10 224.38 23.1
-2 4 -10 229.68 20.7
2 4 10 195.68 22.8
-2 4 -10 228.28 21.5
2 4 10 194.78 23.1
-3 -4 -10 582.74 55.09
3 -4 10 711.33 66.09
-3 -4 -10 438.36 58.19
3 -4 10 739.13 76.09
-3 4 -10 581.54 54.59
4 -4 10 42.1 10.6
4 -4 10 32.7 11.6
-4 -4 -10 32.4 11.7
4 -4 10 30.2 8.6
4 -4 10 32.1 9
-4 -4 -10 40.9 11.5
-4 4 -10 35.8 6.6
4 4 10 38.3 8.6
4 4 10 54.19 9.4
-4 4 -10 45.7 8.2
4 4 10 44.9 9.4
5 -4 10 52.29 10.8
-5 -4 -10 54.49 13.1
5 -4 10 61.89 12.1
5 -4 10 42.3 10.6
-5 -4 -10 60.39 14.5
-5 4 -10 63.39 9.1
5 4 10 71.49 11.3
5 4 10 74.49 11.2
5 4 10 62.29 10.3
-5 4 -10 37.5 8.2
-5 4 -10 65.49 10.4
6 -4 10 -0.5 1.2
6 -4 10 0.1 1.6
-6 -4 -10 -0.4 3
-6 -4 -10 3.6 3.9
6 4 10 1.2 2.1
6 4 10 1.4 1.9
-6 4 -10 0.9 1.3
6 4 10 2.5 2.5
-6 4 -10 2 2.1
7 -4 10 14.5 5
-7 -4 -10 11.3 6.4
-7 -4 -10 8.5 9.1
-7 -4 -10 11.2 9.1
7 -4 10 10 5.3
-7 4 -10 11.7 4.2
7 4 10 10.5 3.6
-7 4 -10 10.2 6.6
7 4 10 4.6 2.7
7 4 10 11 4.2
-7 4 -10 9.7 3.4
-8 -4 -10 45.5 12
8 -4 10 37.7 8.9
8 4 10 38.3 7
-8 4 -10 58.09 10.8
-8 4 -10 47.2 8.3
8 4 10 57.59 6.7
-8 4 -10 57.29 13.3
8 4 10 31.3 6.1
9 -4 10 0.3 2
-9 -4 -10 1.2 3.9
-9 -4 -10 2.1 3.1
-9 4 -10 8.6 4.5
9 4 10 1.2 1.4
-9 4 -10 2.2 3.4
-9 4 -10 0.4 1.4
9 4 10 0 1.3
9 4 10 3.2 2.1
-10 -4 -10 12.2 8
10 -4 10 28.4 7.1
-10 4 -10 22.8 5
10 4 10 27.1 4.6
11 -4 10 9.3 3.5
11 4 10 7.4 2.3
-11 5 10 12.2 3.7
10 -5 -10 55.59 11.3
-10 -5 10 41.5 10.5
-10 5 10 41 7.2
9 -5 -10 17.8 5.9
-9 -5 10 12.9 10
-9 5 10 20.3 5.2
-9 5 10 23.7 5.2
-8 -5 10 63.09 23.6
-8 -5 10 86.59 17.7
8 -5 -10 117.69 13.2
-8 5 10 98.49 14.5
-8 5 10 81.69 13
-8 5 10 95.69 11.9
-7 -5 10 -0.9 4
-7 -5 10 10.7 7.1
-7 -5 10 14.2 4.9
-7 5 10 12.4 5.1
-7 5 10 10.9 4
-7 5 10 10.7 4.2
-6 -5 10 6.9 5.7
-6 -5 10 2 2.2
6 -5 -10 5.1 3.7
-6 -5 10 10.1 11.3
-6 5 10 5.4 4.1
-6 5 10 4.9 3.3
-6 5 10 3.5 2.5
-5 -5 10 226.18 30.7
-5 -5 10 260.07 23
-5 -5 10 211.68 22.4
-5 -5 10 191.68 46.7
5 -5 -10 262.97 25.5
-5 -5 10 259.27 26.3
-5 5 10 231.18 23.4
-5 5 10 198.78 23.5
-5 5 10 232.28 23.7
-4 -5 10 18.1 15.2
-4 -5 10 29 6.2
-4 -5 10 25.7 7.9
4 -5 -10 35.3 8.4
-4 -5 10 29.5 18.4
-4 -5 10 37.2 7.3
-4 5 10 27 6.5
-4 5 10 29.3 8.8
-4 5 10 27.3 7
-3 -5 10 0.2 6.4
-3 -5 10 1.4 2
-3 -5 10 12.5 12.7
3 -5 -10 5.1 3.4
-3 5 10 5.4 5.3
-3 5 10 8 4.2
-2 -5 10 54.09 24
-2 -5 10 79.79 19.3
2 -5 -10 78.59 10.8
-2 -5 10 59.89 13.4
-2 -5 10 57.39 13
-2 -5 10 45.4 10.5
-2 5 10 46.4 9.8
1 -5 -10 17.7 6.2
-1 -5 10 25.3 11.3
-1 -5 10 30.6 10.1
-1 -5 10 16.2 5.3
-1 -5 10 21.6 7.8
-1 5 10 15.5 4.9
-1 5 10 11.9 4.8
0 -5 -10 6.2 3.7
0 -5 10 4.9 4.4
0 -5 10 9.9 6.9
0 -5 10 9.5 4.9
0 5 10 9.5 4.4
0 5 10 4.9 3.6
1 -5 10 51.39 16
1 -5 10 49.8 9.6
-1 -5 -10 41.9 10.7
1 -5 10 52.29 13.8
1 5 10 51.09 8.7
1 5 10 54.39 10.1
2 -5 10 122.39 16.1
2 -5 10 142.59 16.6
2 -5 10 182.08 22.7
2 -5 10 100.79 18.9
2 5 10 132.59 15.6
-2 5 -10 159.18 14.7
2 5 10 144.09 15.2
2 5 10 164.18 16.6
3 -5 10 173.88 19.4
3 -5 10 148.79 17.7
3 -5 10 163.38 18.1
-3 5 -10 156.88 15.8
3 5 10 200.68 17.8
-3 5 -10 142.39 14.9
3 5 10 181.38 17.6
3 5 10 154.68 16.3
4 -5 10 97.49 17.6
4 -5 10 138.69 15.6
4 -5 10 131.59 15.6
4 5 10 137.19 14.4
4 5 10 154.98 14.8
4 5 10 148.09 14.2
-4 5 -10 123.49 12.8
5 -5 10 3.3 2.4
-5 5 -10 1.4 1.7
5 5 10 2.7 2.2
-5 5 -10 8.3 2.9
5 5 10 3.8 2
6 -5 10 2.5 2.2
6 -5 10 3.5 2.6
-6 5 -10 0.8 1.4
6 5 10 1.3 1.3
6 5 10 0.6 1.5
6 5 10 2.7 3.1
7 -5 10 25.3 6.1
7 -5 10 18.2 4.9
-7 5 -10 31.7 5.5
7 5 10 41.6 4.8
8 -5 10 12.4 3.8
8 5 10 20.1 3.6
-8 5 -10 15 3.4
-5 -6 10 3 3.6
-5 6 10 6.1 2.9
-4 -6 10 4.5 4
-4 -6 10 12 3.7
-3 -6 10 5.1 4.6
-3 -6 10 2 2
-3 -6 10 1.8 2.1
-3 6 10 3.1 2
-2 -6 10 106.99 12.7
-2 -6 10 117.99 13.8
-2 6 10 99.99 11.4
-1 -6 10 4.3 2.1
-1 -6 10 4.5 2.6
-1 -6 10 3.4 2.1
-1 6 10 6.4 2.7
0 -6 10 13.8 3.5
0 -6 10 13.3 3.6
0 -6 10 10.4 4
0 6 10 32.6 5.6
1 -6 10 1.8 2.3
1 -6 10 -0.1 1.7
1 6 10 0.4 2.1
2 -6 10 17.9 4.2
2 6 10 29.4 4.9
17 0 -11 2.1 1.6
-17 0 11 0.5 2.9
-16 0 11 -0.2 2.2
16 0 -11 1.9 1.3
-15 0 11 2.1 3.1
15 0 -11 -0.5 0.7
-14 0 11 3.1 4.3
14 0 -11 -0.3 0.8
-14 0 11 -0.4 6.9
14 0 -11 -0.6 1.7
13 0 -11 2.6 2.2
-13 0 11 2.4 7.1
13 0 -11 0 1.1
13 0 -11 2.7 2.1
12 0 -11 -0.3 1.2
12 0 -11 -0.1 1
12 0 -11 2.8 2.3
11 0 -11 0.5 1.5
11 0 -11 0.4 1.2
11 0 -11 0 1.1
-11 0 11 5 9.1
10 0 -11 3.1 2.2
10 0 -11 1.8 2.1
-10 0 11 1 4.9
9 0 -11 1.9 1.7
-9 0 11 1.2 4.9
9 0 -11 -0.2 0.9
9 0 -11 0.9 1.8
-8 0 11 1.1 4.9
8 0 -11 1 1.2
8 0 -11 0.3 1.3
8 0 -11 2 1.7
-7 0 11 4.7 7.1
7 0 -11 -0.7 0.8
7 0 -11 1.5 1.7
7 0 -11 -0.5 1.1
-7 0 11 0.6 10.1
6 0 -11 2.2 1.7
6 0 -11 1.3 1.4
-6 0 11 3.5 7.2
-5 0 11 2.7 5.8
5 0 -11 1 1.5
5 0 -11 2.9 1.9
5 0 -11 -0.4 0.8
4 0 -11 0.6 1.3
4 0 -11 2.2 2
4 0 -11 0.7 1.1
-4 0 11 -0.1 4.1
3 0 -11 4.8 2.2
-3 0 11 1 5.9
3 0 -11 2.1 1.6
3 0 -11 0.2 1.1
2 0 -11 0.5 1
2 0 -11 0.1 1
-2 0 11 -0.6 3.4
-2 0 11 2.7 2.8
2 0 -11 0.9 1.6
-2 0 11 0.6 3
2 0 -11 -1.2 2.8
-1 0 11 0.6 4
-1 0 11 0.7 1.7
1 0 -11 2.3 2
1 0 -11 3 2.1
1 0 -11 0.6 3
1 0 -11 1 1.2
0 0 -11 -0.4 0.8
0 0 -11 1.9 1.4
0 0 -11 1.2 1.7
0 0 -11 0.7 2.9
0 0 11 2.3 2.1
0 0 11 0.1 4.5
-1 0 -11 4 2
-1 0 -11 4 2.3
1 0 11 -0.4 3.1
1 0 11 1 1.9
-1 0 -11 3 3.6
2 0 11 0.8 1.8
-2 0 -11 1.3 1.9
-2 0 -11 1.7 3.1
2 0 11 -0.4 4.5
-2 0 -11 -0.1 1
3 0 11 4.3 2.4
-3 0 -11 0.9 1.3
-3 0 -11 0.4 2.6
-4 0 -11 2.3 3.5
-4 0 -11 3.7 2.5
4 0 11 -1 3.3
4 0 11 2.1 2.3
5 0 11 -0.2 1.6
-5 0 -11 2.1 2.2
-5 0 -11 0.8 1.5
5 0 11 1 4.9
-5 0 -11 1.7 3.7
-6 0 -11 3.5 2.7
6 0 11 2.6 2.5
-6 0 -11 0.5 1.5
-6 0 -11 5.5 6.4
6 0 11 3.1 5.9
7 0 11 9.7 8.2
-7 0 -11 1.6 2
-7 0 -11 0.9 2.1
7 0 11 1 2
-8 0 -11 2.9 5.2
8 0 11 4.4 7.2
-8 0 -11 2.3 3.2
8 0 11 0.6 1.4
-9 0 -11 1.5 4.1
9 0 11 1.1 1.9
-9 0 -11 1.4 2.7
10 0 11 2.7 5.9
-10 0 -11 2.1 5.5
-10 0 -11 2.7 2.9
11 0 11 2.4 4.9
-11 0 -11 5.3 8
-11 0 -11 -0.7 2.8
-12 0 -11 0.9 5.1
-12 0 -11 2.9 21.5
-12 0 -11 -0.2 1.5
-17 1 11 19.4 7.6
-16 1 11 8.4 5.7
16 1 -11 10.9 2.8
16 1 -11 6.5 2.5
-15 -1 11 -0.3 2.2
15 -1 -11 0.5 1
15 1 -11 2.5 1.8
15 1 -11 0.6 1.2
15 1 -11 0.2 1
14 1 -11 0.5 1.4
14 1 -11 1.4 1.4
13 -1 -11 20.6 9.6
13 -1 -11 11.7 3.8
-13 -1 11 13.7 8.8
13 1 -11 13.6 4
13 1 -11 11 3.4
13 1 -11 10.6 3.5
-12 -1 11 3.4 7.5
12 -1 -11 6.1 5.6
-12 1 11 8.8 10.5
-11 -1 11 0.7 5.5
11 -1 -11 0.1 1.9
-11 -1 11 1.8 5
11 -1 -11 1.6 1.4
11 -1 -11 2.1 4.4
-11 1 11 1.2 6.1
11 1 -11 0.7 1.4
11 1 -11 1.9 1.9
11 1 -11 0.3 1.4
-10 -1 11 43.6 17.5
-10 -1 11 80.39 20.6
10 -1 -11 84.49 10
10 -1 -11 81.19 11.6
10 -1 -11 76.79 18.4
10 1 -11 72.49 10.8
10 1 -11 62.39 9.7
-10 1 11 68.39 27.3
10 1 -11 93.29 9.9
-10 1 11 71.59 12.7
9 -1 -11 16.5 6.4
-9 -1 11 27.3 25.1
-9 -1 11 15 5.5
9 -1 -11 28 10.5
9 -1 -11 32.4 6.6
9 -1 -11 17.1 4.8
-9 -1 11 24 12.6
-9 1 11 20 6.4
-9 1 11 16.5 14.5
9 1 -11 14.3 4.1
8 -1 -11 15.7 4.7
8 -1 -11 14.1 4.5
-8 -1 11 4.1 13.7
8 -1 -11 14.1 4.2
-8 -1 11 17.6 5.7
-8 -1 11 8.3 7.9
8 -1 -11 11.2 6.3
-8 -1 11 21 9.7
8 1 -11 9.4 3.2
8 1 -11 13.3 4.1
-8 1 11 21.3 6.4
8 1 -11 14.8 4.3
-8 1 11 13.8 11.9
-7 -1 11 -0.6 2.5
7 -1 -11 3.8 2.2
7 -1 -11 0.1 0.9
-7 -1 11 7.3 11.8
-7 -1 11 3.3 6.2
-7 -1 11 1.6 2.1
7 -1 -11 2.5 2.9
7 -1 -11 4.1 4.2
-7 1 11 0.4 1.6
7 1 -11 0.6 1.2
-7 1 11 7.8 10.2
7 1 -11 -0.3 0.9
7 1 -11 3.3 1.9
-6 -1 11 311.77 34.5
-6 -1 11 233.98 34.3
6 -1 -11 259.77 24.5
6 -1 -11 270.87 24.8
6 -1 -11 309.77 26.2
-6 -1 11 327.17 81.19
6 -1 -11 248.48 31.1
-6 1 11 270.07 26.6
6 1 -11 275.67 24.1
-6 1 11 189.28 44.9
6 1 -11 266.17 24.5
6 1 -11 269.27 24.4
5 -1 -11 1737.43 144.09
-5 -1 11 1505.35 179.78
5 -1 -11 1766.72 139.99
-5 -1 11 1516.65 154.98
5 -1 -11 1844.02 138.29
5 -1 -11 1683.73 137.49
-5 -1 11 1348.97 147.89
5 1 -11 1734.93 137.09
5 1 -11 1728.43 137.49
-5 1 11 1683.63 139.59
-4 -1 11 396.16 50.09
4 -1 -11 448.66 40.6
-4 -1 11 471.45 77.19
4 -1 -11 491.45 46.5
-4 -1 11 488.45 41.6
4 -1 -11 478.05 41.1
-4 -1 11 536.65 50.39
-4 -1 11 512.35 59.49
4 -1 -11 482.45 41.3
-4 1 11 349.87 54.79
4 1 -11 497.65 40.7
-4 1 11 480.05 42.7
4 1 -11 471.45 40.7
4 1 -11 482.35 40.3
3 -1 -11 170.58 16.7
3 -1 -11 176.48 21
-3 -1 11 177.58 17.2
-3 -1 11 188.28 58.19
-3 -1 11 191.38 23.8
3 -1 -11 166.88 16.4
3 -1 -11 147.19 15.8
-3 -1 11 166.68 25.2
3 1 -11 180.38 15.9
3 1 -11 172.88 16.2
3 1 -11 163.18 16
-3 1 11 158.88 17.5
-3 1 11 98.79 30.3
2 -1 -11 99.79 11.1
2 -1 -11 110.69 11.8
-2 -1 11 117.69 24.7
2 -1 -11 99.69 11.4
2 -1 -11 110.89 15.4
-2 -1 11 148.09 24.9
2 1 -11 107.39 10.8
2 1 -11 111.89 11.3
-2 1 11 72.59 25.4
2 1 -11 103.89 11.1
-2 1 11 108.99 12.6
1 -1 -11 22.9 4.9
1 -1 -11 15.7 4.5
-1 -1 11 25.8 11.7
1 -1 -11 16.9 7.2
-1 -1 11 15.8 8.4
1 -1 -11 18.8 5.1
1 -1 -11 19.3 8
-1 1 11 21.1 5.6
1 1 -11 18.3 4.1
-1 1 11 9.7 11.2
1 1 -11 20.7 4.7
1 1 -11 25.7 5.1
0 -1 -11 10.7 6.1
0 -1 11 8.5 7
0 -1 -11 7.7 3.2
0 -1 -11 9.1 3.2
0 1 -11 6.3 2.4
0 1 -11 6.5 2.9
0 1 11 12.4 4.4
0 1 11 0.6 6.1
-1 -1 -11 157.58 16.2
1 -1 11 192.08 19.3
1 -1 11 186.88 25.7
-1 -1 -11 145.29 20.4
-1 -1 -11 181.28 17.2
-1 -1 -11 179.18 21.5
1 1 11 139.69 34.8
-1 1 -11 156.18 17.1
1 1 11 163.88 17.3
-1 1 -11 168.18 16.1
2 -1 11 2.4 2.7
2 -1 11 8.4 4.9
2 -1 11 8.1 6.8
-2 -1 -11 7.5 5.2
-2 -1 -11 3.2 2.4
-2 -1 -11 2 3.5
-2 -1 -11 4.2 2.6
2 1 11 7.8 3.8
-2 1 -11 5.2 2.8
2 1 11 0.4 4.6
2 1 11 8 3.3
-2 1 -11 4.1 2.2
3 -1 11 24.8 6.9
-3 -1 -11 45.5 12.7
3 -1 11 41.6 14.9
-3 -1 -11 32.7 14.1
-3 -1 -11 33 10.8
3 1 11 31.7 8.7
3 1 11 29.7 6.7
-3 1 -11 29.8 6
-3 1 -11 19.4 5.6
3 1 11 22.3 14.1
4 -1 11 370.06 41.9
-4 -1 -11 318.97 37.2
-4 1 -11 327.37 30.8
4 1 11 343.47 46.9
-4 1 -11 337.37 31.7
4 1 11 367.16 32.2
-5 -1 -11 13.2 7.7
5 -1 11 5.4 6
5 1 11 10.4 10.1
-5 1 -11 2.9 2.2
-5 1 -11 4.2 2.9
5 1 11 11.9 4.3
6 -1 11 227.98 30.9
-6 -1 -11 201.28 28.2
-6 1 -11 212.28 21.1
6 1 11 209.38 21.8
6 1 11 214.58 35
-6 1 -11 227.18 27.9
-7 -1 -11 195.08 27.6
7 -1 11 203.78 28.9
-7 -1 -11 190.98 20.8
7 1 11 201.38 33.3
-7 1 -11 161.18 18.6
-7 1 -11 204.88 20.2
7 1 11 173.48 19.3
-7 1 -11 174.68 20.5
-8 -1 -11 296.77 37.5
-8 -1 -11 256.07 28.4
8 -1 11 323.37 38.4
-8 1 -11 257.47 27.4
-8 1 -11 268.47 28.8
8 1 11 296.77 27.6
8 1 11 330.97 43.8
-8 1 -11 265.47 26.8
9 -1 11 31.4 12.3
-9 -1 -11 16.2 6.4
9 -1 11 47.3 14.1
9 1 11 17.7 12.3
-9 1 -11 15.6 5.8
-9 1 -11 16.1 6.2
-10 -1 -11 1052.29 102.49
10 -1 11 1199.08 101.99
-10 -1 -11 1171.28 114.09
-10 1 -11 1287.37 103.49
10 1 11 1258.67 101.09
11 -1 11 38.4 8.3
11 -1 11 29.5 13.9
-11 -1 -11 31.3 14.3
11 1 11 33.4 7.1
11 1 11 26.3 16.2
-12 -1 -11 10.3 8
-12 1 -11 7.1 3.1
-13 -1 -11 3.1 5.2
13 -1 11 3 3
-13 1 -11 6.3 5.2
13 1 11 3.3 2.3
-14 -1 -11 4.9 5.3
14 -1 11 3.6 2.5
-14 -1 -11 4.2 4.9
16 2 -11 15.9 4.3
16 2 -11 4.4 2.1
-15 -2 11 15.3 7.3
15 2 -11 10.6 3
15 2 -11 21 3.9
15 2 -11 7.6 2.8
14 -2 -11 1.9 3.2
14 -2 -11 2.1 3.2
-14 -2 11 2.2 3.6
14 2 -11 3 1.8
14 2 -11 1.9 1.7
14 2 -11 3.6 1.9
-13 -2 11 58.29 21.6
13 -2 -11 41.4 7.4
13 -2 -11 62.19 18.5
13 2 -11 38.5 7.8
13 2 -11 49.6 8
-13 2 11 52.19 9.5
-12 -2 11 368.56 42.4
12 -2 -11 346.37 31.9
12 -2 -11 312.07 37.4
-12 2 11 346.67 34
12 2 -11 350.06 31.3
12 2 -11 339.37 31.1
12 2 -11 382.56 31.9
11 -2 -11 4 7
-11 -2 11 15.1 21.2
11 -2 -11 4.3 2.5
-11 2 11 6.4 10.2
-11 2 11 4 4.4
11 2 -11 5.7 2.7
10 -2 -11 504.35 46.6
-10 -2 11 606.44 59.79
-10 -2 11 308.47 94.29
10 -2 -11 567.24 54.49
10 2 -11 560.24 46.2
10 2 -11 551.24 46.4
10 2 -11 539.15 45.8
-10 2 11 472.55 48.8
9 -2 -11 525.75 53.69
9 -2 -11 542.75 46.9
-9 -2 11 409.06 106.29
-9 -2 11 522.05 57.69
-9 -2 11 534.95 49.7
9 2 -11 500.85 45.6
-9 2 11 549.25 49.7
9 2 -11 535.45 46.2
9 2 -11 576.54 46.2
8 -2 -11 1.8 3.9
-8 -2 11 1.4 6.6
-8 -2 11 6.3 6.3
8 2 -11 -0.8 0.7
8 2 -11 2.8 1.9
-8 2 11 3.2 3.7
-7 -2 11 940.41 75.59
-7 -2 11 688.03 88.89
7 -2 -11 898.71 78.99
7 -2 -11 847.42 71.59
-7 -2 11 633.34 109.89
-7 -2 11 936.01 84.49
7 2 -11 833.62 70.69
7 2 -11 822.42 70.59
-7 2 11 815.52 73.99
7 2 -11 873.51 70.39
6 -2 -11 49.7 13.2
6 -2 -11 54.69 15.1
6 -2 -11 66.29 9.7
-6 -2 11 47.4 34.1
-6 -2 11 51.49 11.4
-6 -2 11 59.19 17.6
-6 -2 11 59.99 24.7
6 2 -11 48.8 7.7
-6 2 11 17.6 14.2
6 2 -11 61.49 8.1
-6 2 11 71.29 11.3
-6 2 11 66.49 11.9
-6 2 11 39.4 9
6 2 -11 54.19 7.9
-5 -2 11 598.34 51.09
-5 -2 11 586.44 58.39
-5 -2 11 438.36 63.99
-5 -2 11 454.55 84.99
5 -2 -11 589.94 53.79
5 -2 -11 429.36 51.29
5 -2 -11 601.24 47.5
-5 2 11 571.84 49.5
-5 2 11 585.84 49.99
5 2 -11 556.04 46.4
-5 2 11 388.06 64.09
-5 2 11 498.55 48.4
5 2 -11 568.14 46
5 2 -11 575.74 46.3
-4 -2 11 51.99 22.3
4 -2 -11 27.5 9.5
4 -2 -11 29.6 8.8
-4 -2 11 49.9 32.3
-4 -2 11 46.5 15.1
4 -2 -11 48 8.1
-4 -2 11 61.99 12.5
4 2 -11 46.1 7.1
4 2 -11 52.89 7.7
-4 2 11 40.3 8.9
4 2 -11 50.49 6.9
-4 2 11 45.6 9.9
-4 2 11 46.1 22
-4 2 11 65.09 10.6
-3 -2 11 20.5 5.7
-3 -2 11 33.8 13.3
-3 -2 11 24.1 7.6
3 -2 -11 14.7 6.5
-3 -2 11 32.2 28.8
-3 -2 11 2.2 6.1
-3 2 11 23.7 11
-3 2 11 20.4 6
-3 2 11 7.3 10
3 2 -11 19.4 4.3
-3 2 11 37.8 8
3 2 -11 28.6 4.8
2 -2 -11 552.84 51.29
2 -2 -11 631.34 57.19
-2 -2 11 683.93 53.19
-2 -2 11 610.04 97.59
-2 -2 11 624.04 55.09
-2 -2 11 562.04 60.09
-2 -2 11 549.74 72.49
2 2 -11 599.24 50.19
-2 2 11 667.73 53.69
-2 2 11 556.04 52.09
2 2 -11 572.64 50.49
-2 2 11 478.05 72.69
1 -2 -11 77.09 15.7
-1 -2 11 80.69 12.2
1 -2 -11 50.59 14.2
-1 -2 11 76.39 14.2
-1 -2 11 59.49 25.7
-1 -2 11 95.39 21.7
-1 2 11 43.5 10.1
-1 2 11 57.69 10.2
-1 2 11 82.29 12.4
-1 2 11 64.09 25.3
1 2 -11 69.09 7.6
1 2 -11 70.49 8.1
0 -2 11 -0.1 1.3
0 -2 11 4.1 3.4
0 -2 -11 0 2.2
0 -2 11 2.2 2.7
0 -2 -11 0.8 2.4
0 -2 11 2.7 2.5
0 2 11 1.5 2
0 2 -11 0 0.9
0 2 -11 0.5 1.1
0 2 11 3.5 2.7
0 2 11 2.2 2.2
-1 -2 -11 240.38 27.7
1 -2 11 245.28 25.7
1 -2 11 255.97 25.8
1 -2 11 222.28 23.8
1 -2 11 243.88 24.2
-1 -2 -11 221.88 27.2
-1 2 -11 251.47 21.9
1 2 11 222.88 23.2
1 2 11 224.58 23.4
1 2 11 276.37 24.5
1 2 11 171.78 42.7
-1 2 -11 229.38 22.3
2 -2 11 547.85 43.4
2 -2 11 487.55 44.1
-2 -2 -11 472.75 46.7
-2 -2 -11 383.76 45.2
2 -2 11 472.05 42.7
2 2 11 473.95 60.99
-2 2 -11 358.76 39.2
-2 2 -11 480.25 40.8
2 2 11 471.15 41.6
2 2 11 482.45 41.6
2 2 11 474.75 41.9
3 -2 11 125.59 18.8
-3 -2 -11 104.99 16.7
3 -2 11 90.19 15.8
3 -2 11 99.19 15.2
3 -2 11 110.39 13.6
3 2 11 142.29 36.3
-3 2 -11 94.69 11.9
3 2 11 100.19 14.2
3 2 11 127.79 16.4
3 2 11 104.09 12.5
-3 2 -11 114.29 11.7
4 -2 11 367.86 36.2
-4 -2 -11 324.77 40
-4 -2 -11 418.16 42.1
4 -2 11 346.47 36.7
4 -2 11 342.27 36.4
4 -2 11 363.46 39.1
4 2 11 417.46 35.9
-4 2 -11 383.56 34
4 2 11 396.66 34.8
4 2 11 387.96 53.39
-4 2 -11 367.76 34.6
4 2 11 413.56 34.9
-5 -2 -11 85.09 20.6
5 -2 11 77.59 17.1
5 -2 11 80.39 14.1
-5 -2 -11 79.99 18.3
5 2 11 62.89 23.7
-5 2 -11 93.99 13.8
-5 2 -11 85.09 13.5
-5 2 -11 61.99 10.3
5 2 11 68.49 10.9
5 2 11 93.29 13.5
-6 -2 -11 112.19 23.8
6 -2 11 78.89 14.6
6 -2 11 115.09 17.2
-6 -2 -11 102.19 23.6
6 -2 11 114.89 18
6 2 11 94.19 14.5
-6 2 -11 95.99 12.4
6 2 11 105.59 11.7
-6 2 -11 102.09 14
6 2 11 96.79 11.3
6 2 11 67.09 25.5
-6 2 -11 112.89 16.3
7 -2 11 77.49 14.1
-7 -2 -11 109.79 23.7
-7 -2 -11 63.09 19.5
7 -2 11 99.29 17.2
7 -2 11 87.69 18.8
7 2 11 88.59 10.4
7 2 11 97.89 29.6
-7 2 -11 102.49 13.5
-7 2 -11 71.69 12.6
7 2 11 87.79 10.2
7 2 11 90.09 13.8
-7 2 -11 88.19 14.8
-8 -2 -11 445.06 67.39
-8 -2 -11 475.15 61.79
8 -2 11 267.47 33.1
-8 -2 -11 335.77 47.2
8 -2 11 262.37 31.1
8 2 11 286.77 34.3
-8 2 -11 222.58 30.3
8 2 11 304.47 44.8
8 2 11 301.47 26.9
-9 -2 -11 13.8 13.1
-9 -2 -11 16.1 23.4
-9 -2 -11 14.2 7.9
9 -2 11 2.8 2.4
9 -2 11 6 3.9
-9 2 -11 3.4 2.1
9 2 11 9.2 4.2
9 2 11 3 8.2
-9 2 -11 14.9 5.7
-9 2 -11 7.6 3.7
10 -2 11 3.9 2.9
-10 -2 -11 2.6 16.5
10 -2 11 1.2 4.8
-10 -2 -11 5.7 5.8
10 -2 11 3.3 4.3
-10 2 -11 1.6 1.9
-10 2 -11 1.9 3.7
-10 2 -11 3.5 2.7
10 2 11 1.1 1.9
-11 -2 -11 7.5 17.4
-11 -2 -11 1.7 3.7
11 -2 11 2.5 2.7
-11 2 -11 1.1 2.6
11 2 11 2.4 2.1
-11 2 -11 4.7 3.2
12 -2 11 1.6 2.2
-12 -2 -11 4.5 4.9
-12 -2 -11 3.3 4.9
12 2 11 0 1.4
-12 2 -11 2.4 2
-13 -2 -11 77.39 19.3
-13 -2 -11 81.49 19.6
13 -2 11 110.99 12.7
-13 2 -11 105.19 11.7
15 -3 -11 20.3 6.4
15 3 -11 15.9 3.9
14 -3 -11 7.1 3.8
-14 -3 11 3 4.1
-14 3 11 9.3 3.8
14 3 -11 11.6 3.8
14 3 -11 11.9 3.1
-13 -3 11 16.9 12.1
13 -3 -11 48 11.2
13 3 -11 55.19 6.4
-13 3 11 39.6 8.5
13 3 -11 42.9 6.7
12 -3 -11 75.89 15.6
-12 -3 11 32.2 36.7
-12 -3 11 84.59 20.3
12 3 -11 70.19 8.4
-12 3 11 67.39 11.7
12 3 -11 92.69 9.3
-11 -3 11 135.59 26.3
11 -3 -11 118.09 17.4
-11 -3 11 67.79 42.7
11 3 -11 120.29 12.1
11 3 -11 109.89 11.9
-11 3 11 96.59 15.6
-11 3 11 113.09 57.19
-10 -3 11 19.8 9.5
10 -3 -11 15.8 6.9
-10 -3 11 5.8 8.2
-10 -3 11 -0.7 14.4
10 3 -11 15.4 3.7
-10 3 11 18.8 6.4
10 3 -11 17.5 4.1
9 -3 -11 37.2 13.3
-9 -3 11 24.6 26.2
-9 -3 11 45.5 10.5
-9 -3 11 28.7 16.5
-9 -3 11 52.09 22.2
-9 3 11 36.6 22.2
9 3 -11 41.5 7.1
9 3 -11 52.39 7.4
-9 3 11 54.39 11.8
-8 -3 11 72.29 13.5
-8 -3 11 59.19 18.8
8 -3 -11 54.79 14.5
-8 -3 11 40.8 35.2
-8 -3 11 32.3 18.2
-8 3 11 72.89 13
-8 3 11 45.7 9.9
8 3 -11 51.59 7.7
8 3 -11 60.59 7.2
-8 3 11 62.19 32.8
-7 -3 11 51.99 37.7
-7 -3 11 77.29 28.7
-7 -3 11 159.18 31.8
-7 -3 11 137.19 20.4
7 -3 -11 132.69 18.6
-7 3 11 112.59 14.6
7 3 -11 125.59 11.8
-7 3 11 107.79 37.9
7 3 -11 118.69 12.1
-7 3 11 111.49 17.8
-7 3 11 100.99 16
-6 -3 11 118.89 26.5
6 -3 -11 97.19 19.6
6 -3 -11 116.09 17
-6 -3 11 70.89 28
-6 -3 11 63.59 40
-6 -3 11 99.29 12.3
-6 -3 11 111.09 18.7
-6 3 11 90.79 15
6 3 -11 107.49 10.9
-6 3 11 66.39 29.2
-6 3 11 99.19 15.8
-6 3 11 99.49 16.6
6 3 -11 107.49 10.5
-5 -3 11 909.81 76.79
-5 -3 11 804.32 126.19
5 -3 -11 839.82 80.09
5 -3 -11 733.03 78.89
-5 -3 11 740.93 96.49
-5 -3 11 1051.99 89.99
-5 -3 11 1096.99 81.09
-5 3 11 853.71 76.29
5 3 -11 831.02 72.29
-5 3 11 970.3 77.69
5 3 -11 856.81 72.79
-4 -3 11 42.7 22.1
-4 -3 11 65.79 57.99
4 -3 -11 52.69 13.6
4 -3 -11 41.8 11.6
-4 -3 11 58.59 13.2
-4 -3 11 73.19 19.7
-4 3 11 69.99 12.7
-4 3 11 58.99 11.6
-4 3 11 35.9 23
-4 3 11 52.39 10.1
-3 -3 11 187.58 36.1
-3 -3 11 136.19 16.7
3 -3 -11 130.19 19
-3 -3 11 157.08 63.79
-3 -3 11 140.29 23.2
-3 -3 11 93.99 37.9
-3 -3 11 158.78 24.4
3 -3 -11 150.08 19.9
3 3 -11 142.89 13.6
3 3 -11 142.89 14
-3 3 11 136.49 20.3
-3 3 11 144.99 16.4
-3 3 11 112.29 36.1
-2 -3 11 376.96 34.1
2 -3 -11 320.17 37.3
-2 -3 11 371.16 35.8
-2 -3 11 284.67 86.29
2 3 -11 370.46 31.9
-2 3 11 355.56 34.3
-2 3 11 278.57 61.39
2 3 -11 377.66 31.5
-2 3 11 390.06 39.3
-1 -3 11 199.98 41.2
-1 -3 11 140.29 16.6
1 -3 -11 138.79 19.7
1 3 -11 151.38 14.4
1 3 -11 156.18 15.1
-1 3 11 155.38 17.2
-1 3 11 120.49 37.5
0 -3 -11 20.5 8.6
0 -3 11 25.3 9.3
0 -3 11 9.8 4.9
0 -3 11 17.7 6.1
0 -3 -11 19 8.1
0 -3 11 20.3 16.5
0 3 -11 13.8 3.6
0 3 11 8.2 10.3
0 3 -11 13.6 4.2
0 3 11 19 6.2
0 3 11 7.1 3.9
1 -3 11 53.49 12.7
-1 -3 -11 59.79 14.1
1 -3 11 45.3 13.9
1 -3 11 41.8 9.5
-1 -3 -11 49.5 13.1
1 3 11 28.6 7.8
1 3 11 27.3 18.8
-1 3 -11 40.5 10.4
1 3 11 46.5 9.5
1 3 11 34.5 9.1
2 -3 11 152.68 18.7
-2 -3 -11 155.78 20.4
2 -3 11 178.68 29.9
2 -3 11 130.39 16.5
-2 -3 -11 98.19 20.1
2 -3 11 152.08 17.3
-2 3 -11 147.29 14.8
2 3 11 115.59 15.4
2 3 11 146.99 16.2
2 3 11 130.59 15.7
-2 3 -11 123.09 13.6
3 -3 11 6.4 4.2
3 -3 11 6.4 5.3
3 -3 11 9.1 4.4
-3 -3 -11 6.1 5.7
3 -3 11 4.7 3.7
-3 -3 -11 6.7 5.7
3 3 11 -1 1.7
3 3 11 0.2 2.4
3 3 11 3.3 2.8
-3 3 -11 1.5 2.4
-3 3 -11 0.3 1.5
-3 3 -11 1.7 2.2
4 -3 11 13.6 6.1
-4 -3 -11 28.8 14.1
4 -3 11 25 15.5
-4 -3 -11 18.1 11
4 -3 11 10.4 4.9
4 -3 11 22.7 7.7
-4 -3 -11 32.7 11.4
-4 3 -11 22.5 5.9
-4 3 -11 23.2 5.2
4 3 11 24.8 6.4
4 3 11 16.9 5.6
4 3 11 20.6 6.2
-4 3 -11 33.6 7.4
-5 -3 -11 155.38 34.5
5 -3 11 107.09 19.1
-5 -3 -11 124.09 19.4
5 -3 11 78.79 16
5 -3 11 103.39 17.9
-5 -3 -11 131.49 25.2
5 3 11 132.29 14.2
5 3 11 123.69 17.1
-5 3 -11 119.59 13.1
-5 3 -11 111.29 16.3
-5 3 -11 122.99 14
5 3 11 130.69 14.1
-6 -3 -11 159.18 35
-6 -3 -11 152.48 30.6
6 -3 11 166.58 20.7
-6 -3 -11 119.59 28.2
6 -3 11 172.28 20.2
-6 3 -11 178.08 23.9
-6 3 -11 173.98 19.8
6 3 11 194.78 18.9
-6 3 -11 186.68 19.6
6 3 11 199.48 20.2
6 3 11 191.88 18.5
7 -3 11 40.3 8.8
7 -3 11 25.4 8
-7 -3 -11 13.3 8.8
-7 -3 -11 31.9 15.3
-7 -3 -11 27.6 10.9
7 3 11 26 5.9
-7 3 -11 26 7.1
7 3 11 24.5 5.6
-7 3 -11 26.2 5.9
-7 3 -11 27 6.9
7 3 11 26.7 6.6
8 -3 11 39.2 8.5
-8 -3 -11 25.1 12.8
-8 -3 -11 21 10.8
8 -3 11 33.7 9
-8 -3 -11 43.7 13.8
8 3 11 52.39 9.3
-8 3 -11 43.8 8.2
8 3 11 53.19 8.1
-8 3 -11 47.5 8.8
-8 3 -11 23.1 6.5
8 3 11 29 6.4
-9 -3 -11 11.4 8.3
-9 -3 -11 3 4.1
9 -3 11 1.8 2.5
9 -3 11 2 2
-9 3 -11 2.2 2.1
9 3 11 2.5 1.9
-9 3 -11 2.2 2.3
-9 3 -11 4 2.8
9 3 11 5 2.9
-10 -3 -11 70.19 27.6
-10 -3 -11 155.88 22.1
10 -3 11 142.89 17.1
10 3 11 166.78 15.6
-10 3 -11 151.58 16.3
-10 3 -11 160.18 17.2
-10 3 -11 129.89 15.1
-11 -3 -11 49.8 15.7
11 -3 11 93.79 10.6
-11 -3 -11 65.09 15.3
-11 3 -11 46 8.9
-11 3 -11 44.2 9.1
12 -3 11 34 8
-12 -3 -11 25.2 11.4
-12 -3 -11 22.7 11.2
12 3 11 29.7 5.4
13 -4 -11 11.9 4.9
-13 4 11 15.3 3.9
13 4 -11 28.9 4.6
-12 -4 11 1.5 3
12 -4 -11 5.1 3.6
12 4 -11 7.6 2.4
-12 4 11 7.2 3
-11 -4 11 102.19 38.6
-11 -4 11 89.29 19.1
11 4 -11 107.49 11
11 4 -11 129.09 11.6
-10 -4 11 1.5 5.7
10 -4 -11 10.3 5.1
-10 -4 11 9.3 6.7
10 4 -11 9.6 3.1
10 4 -11 7.2 2.4
-10 4 11 7.7 3.9
9 -4 -11 8.6 7.1
-9 -4 11 7.9 9
-9 -4 11 -3.7 14.1
-9 -4 11 8.6 6.6
9 4 -11 10.2 3
9 4 -11 3.7 1.8
-9 4 11 4.4 3.3
-9 4 11 7.4 4.3
-8 -4 11 64.19 43.5
8 -4 -11 148.59 19.8
-8 -4 11 120.49 26.2
-8 -4 11 69.99 27.2
8 -4 -11 142.99 18.6
-8 4 11 100.19 17
8 4 -11 140.99 12.5
8 4 -11 139.29 13.9
-8 4 11 127.59 18.1
-7 -4 11 4.7 17.8
-7 -4 11 1.5 3
-7 -4 11 7.3 10.5
-7 -4 11 7.6 6.9
7 -4 -11 8.2 4.9
7 -4 -11 1.6 3.4
-7 4 11 7.7 4.5
-7 4 11 13 5.1
-7 4 11 5.3 3.7
7 4 -11 7.9 2.8
7 4 -11 9.8 2.6
-6 -4 11 -1 12.7
-6 -4 11 17 9.9
-6 -4 11 16.6 4.8
-6 -4 11 3.6 7.1
6 -4 -11 14.6 6.7
-6 -4 11 15.7 7.1
6 -4 -11 24.4 9.8
-6 4 11 12.2 5.5
-6 4 11 16.7 5.9
-6 4 11 16.1 5.7
6 4 -11 15 3.3
6 4 -11 10.8 3.3
-5 -4 11 65.39 14.3
-5 -4 11 54.29 24
5 -4 -11 61.99 16.8
-5 -4 11 26 29.8
-5 -4 11 59.19 19.2
5 -4 -11 61.99 14.3
-5 -4 11 56.09 10
-5 4 11 67.89 12.3
-5 4 11 56.69 11.6
5 4 -11 73.59 7.2
-5 4 11 73.39 13.7
-4 -4 11 67.49 21.9
-4 -4 11 45.3 9.4
-4 -4 11 25.6 23
-4 -4 11 45.1 8.2
-4 -4 11 49 16.4
-4 -4 11 38.6 34.4
4 -4 -11 43.1 12.1
-4 4 11 61.69 16.7
-4 4 11 35.1 9.7
4 4 -11 54.59 5.7
-4 4 11 28.5 10.6
-3 -4 11 21.2 10.8
-3 -4 11 9.8 17.3
3 -4 -11 38.5 11.8
-3 4 11 14.8 7.8
-3 4 11 65.29 17.3
-3 4 11 27.9 9
2 -4 -11 51.79 12.6
-2 -4 11 49.3 16.8
-2 -4 11 77.79 31.8
-2 -4 11 52.19 12.8
-2 -4 11 44.8 9.7
2 -4 -11 32 9.6
-2 4 11 52.99 10.5
-2 4 11 34.6 8.6
-1 -4 11 194.48 26.6
1 -4 -11 226.28 26.8
1 -4 -11 255.17 28.3
-1 -4 11 293.07 31.5
-1 -4 11 249.38 34.2
-1 -4 11 265.47 25.4
-1 4 11 208.48 23.7
-1 4 11 195.78 23.5
-1 4 11 227.78 24
0 -4 11 1059.79 90.39
0 -4 11 1149.29 106.19
0 4 11 1194.58 92.49
0 4 11 970.9 93.99
0 4 11 854.71 87.99
1 -4 11 128.49 25.9
-1 -4 -11 147.99 19.8
1 -4 11 141.09 27.9
-1 -4 -11 107.19 26.9
1 -4 11 164.68 18.9
1 4 11 171.58 27
1 4 11 147.59 26.7
-1 4 -11 150.38 15.1
1 4 11 141.29 20.6
-1 4 -11 144.99 14.4
2 -4 11 626.34 58.49
2 -4 11 581.64 55.79
-2 -4 -11 660.63 59.89
2 -4 11 602.04 56.09
-2 -4 -11 542.65 60.99
2 -4 11 606.44 62.69
2 4 11 610.94 54.89
2 4 11 553.44 54.69
-2 4 -11 640.34 53.29
-2 4 -11 639.04 52.29
2 4 11 669.43 55.29
3 -4 11 65.69 12.5
-3 -4 -11 65.49 14.9
-3 -4 -11 49.2 12.8
3 -4 11 66.49 13.8
3 -4 11 78.49 17.8
3 -4 11 71.89 13.2
3 4 11 55.09 10.5
3 4 11 53.89 10.5
-3 4 -11 74.79 9
-3 4 -11 70.59 9.5
3 4 11 71.99 11.8
4 -4 11 1137.69 95.19
4 -4 11 950.8 92.99
-4 -4 -11 1168.38 98.09
4 -4 11 908.61 92.49
4 4 11 1109.49 91.79
4 4 11 1126.69 91.89
-4 4 -11 1189.78 91.29
-4 4 -11 1032.5 89.79
-5 -4 -11 21 9.2
-5 -4 -11 17 7.4
5 -4 11 14.4 5.8
5 -4 11 25.3 7.4
-5 4 -11 27.7 6.4
5 4 11 25.2 5.8
5 4 11 30.5 6.8
-5 4 -11 21.1 6.8
6 -4 11 1.1 1.7
6 -4 11 2.2 2.5
-6 -4 -11 0.6 2.4
-6 -4 -11 3.8 7.4
-6 4 -11 1.5 2.3
-6 4 -11 1.3 1.7
-6 4 -11 2.6 1.8
6 4 11 2.3 2
6 4 11 2.3 2.1
6 4 11 1.3 1.9
7 -4 11 6.1 3.4
-7 -4 -11 2.7 3.5
7 -4 11 4.3 2.8
7 4 11 7.2 2.9
-7 4 -11 6.7 4.1
7 4 11 5.5 2.3
-7 4 -11 7 3.3
7 4 11 2.8 2.2
-8 -4 -11 133.09 19.4
8 -4 11 125.29 17.5
8 -4 11 148.19 16.7
-8 4 -11 149.88 16
8 4 11 169.88 15.8
-8 4 -11 162.98 15.7
8 4 11 199.38 15.9
-9 -4 -11 11.3 6.4
9 -4 11 48.1 13
9 4 11 25.2 4.8
-9 4 -11 12.8 5.5
-9 4 -11 21.6 5.1
9 4 11 29.9 4.9
-9 4 -11 26.1 5.4
10 -4 11 21.4 7.6
-10 4 -11 10.3 3.6
-10 -5 11 10.1 11.8
-10 5 11 24.8 5
9 -5 -11 23.5 6.7
-9 -5 11 20.3 7.3
-9 -5 11 9.2 8.4
-9 5 11 24.7 4.9
-8 -5 11 30 9.4
-8 -5 11 19.3 11.3
8 -5 -11 33.4 9.4
-8 5 11 39.3 6.9
-7 -5 11 14.9 10.8
-7 -5 11 39.9 12.5
7 -5 -11 30.6 7.2
-7 -5 11 35.5 7.7
-7 5 11 21.1 6.6
-7 5 11 26.1 5.8
-6 -5 11 31.6 15.9
6 -5 -11 54.59 11.6
-6 -5 11 46.2 12.8
-6 5 11 57.89 11.8
-6 5 11 44.6 8.2
-5 -5 11 205.58 27.3
-5 -5 11 140.49 37.7
-5 -5 11 252.67 23.8
-5 5 11 219.98 20.5
-5 5 11 158.38 19.9
4 -5 -11 46.3 9.5
-4 -5 11 43.2 8
-4 -5 11 56.99 11.7
-4 -5 11 46.4 22.1
-4 -5 11 62.39 16.7
-4 5 11 51.89 9.1
-3 -5 11 7.1 3.2
-3 -5 11 8.2 4.1
3 -5 -11 8.6 4.5
-3 -5 11 1.3 2.6
-3 -5 11 6.6 5.8
-3 5 11 4.6 3.1
-3 5 11 7.9 3.7
-3 5 11 3.6 2.5
-2 -5 11 14.3 8
-2 -5 11 7.3 4.4
2 -5 -11 5.1 3.5
-2 -5 11 6.1 3.2
-2 -5 11 5.2 2.8
-2 5 11 3.9 2.4
-2 5 11 1.9 2.4
-2 5 11 5.2 3.2
-1 -5 11 2.5 2.5
1 -5 -11 4.1 3.3
-1 -5 11 2.7 2.8
-1 -5 11 3.9 2.7
-1 -5 11 -0.2 2.6
-1 5 11 6.4 3.5
-1 5 11 4.3 3
-1 5 11 3.5 2.5
0 -5 -11 12.3 5
0 -5 11 11.3 6
0 -5 11 6.3 3.9
0 -5 11 11.5 4.4
0 -5 11 17.8 5.4
0 5 11 13 4.7
0 5 11 10.1 3.7
0 5 11 9.4 3.9
-1 -5 -11 25.1 10.4
1 -5 11 36.1 11.2
1 -5 11 28.5 7.8
1 -5 11 34.7 7.4
1 -5 11 40.1 8.4
1 5 11 31.3 6.4
1 5 11 42.9 8
1 5 11 30.9 7.9
2 -5 11 17.1 5.1
2 -5 11 11.5 4.3
2 -5 11 14.5 5.8
2 5 11 11.9 3.7
2 5 11 17.5 5
-2 5 -11 21.5 4.6
2 5 11 18.7 5.7
3 -5 11 44.7 8.6
3 -5 11 58.19 11
3 5 11 69.89 8.1
-3 5 -11 37 6.9
3 5 11 39.1 7.9
-3 5 -11 55.49 6.8
3 5 11 48.4 8.3
4 -5 11 15.2 7.7
4 -5 11 14.5 4.7
4 -5 11 7.9 3.7
4 5 11 18.5 4.4
4 5 11 17.1 3.8
-4 5 -11 12.9 3.3
-4 5 -11 9.9 3.3
4 5 11 14.8 6.2
5 -5 11 43.6 8.5
5 -5 11 33.5 7.2
5 5 11 59.19 6.8
5 5 11 81.39 14.2
5 5 11 58.69 9.3
6 -5 11 6 3.1
6 -5 11 9.4 4.8
-6 5 -11 5.4 2.3
6 5 11 6.1 2.3
6 5 11 6.3 2.4
7 -5 11 363.96 34.1
-3 6 11 7.6 3.9
-1 -6 11 5 3.5
-1 -6 11 3.3 2.1
-1 6 11 12.8 3.8
0 -6 11 64.39 7.9
17 0 -12 32.2 4.8
16 0 -12 2 1.3
-16 0 12 1.1 3.5
15 0 -12 205.68 20
-15 0 12 230.18 28
-14 0 12 2.8 9.7
14 0 -12 7.8 3.7
14 0 -12 8.2 3.1
-14 0 12 5.5 5.3
-13 0 12 0.6 6.7
13 0 -12 3.1 3.4
13 0 -12 2.4 1.9
13 0 -12 3.1 2.2
-12 0 12 26.4 16.2
12 0 -12 30.8 6.4
12 0 -12 27.9 6.2
12 0 -12 30.3 6.6
-11 0 12 5.3 7.8
11 0 -12 13 4.2
11 0 -12 11 3.9
11 0 -12 11.5 3.7
10 0 -12 96.09 11.4
-10 0 12 73.99 25.9
10 0 -12 120.39 12.4
10 0 -12 108.09 12.1
9 0 -12 36.8 7.3
9 0 -12 39.9 7.5
9 0 -12 27.7 7.8
8 0 -12 741.83 61.09
8 0 -12 695.33 60.79
8 0 -12 688.63 60.29
7 0 -12 1307.07 105.19
7 0 -12 1221.08 105.09
6 0 -12 902.01 75.49
6 0 -12 915.81 75.29
6 0 -12 864.21 74.89
5 0 -12 493.75 42.7
5 0 -12 520.25 42.7
-5 0 12 355.56 54.69
5 0 -12 537.15 42.5
4 0 -12 181.58 18
4 0 -12 187.78 20.1
4 0 -12 188.48 18.2
-3 0 12 12.7 11
3 0 -12 25.1 5.1
-3 0 12 18.1 8.4
3 0 -12 9.3 5.1
3 0 -12 11.4 3.4
-2 0 12 63.79 21.7
2 0 -12 62.59 10
2 0 -12 61.59 9.1
-2 0 12 63.69 15.5
-1 0 12 45.2 18.1
1 0 -12 66.69 10.2
1 0 -12 67.29 9.4
0 0 -12 334.97 31.3
0 0 -12 369.66 36.4
0 0 -12 356.86 37.4
0 0 12 359.86 36
0 0 12 357.76 47.8
1 0 12 177.18 17
-1 0 -12 154.88 16.8
-1 0 -12 157.98 16.7
1 0 12 183.08 29.5
-1 0 -12 158.08 21.4
2 0 12 407.36 36.7
-2 0 -12 398.66 36.8
-2 0 -12 426.36 36.4
2 0 12 433.76 51.99
-2 0 -12 387.66 42.4
-3 0 -12 240.28 23.9
3 0 12 251.07 23.9
3 0 12 288.27 38.5
-3 0 -12 229.98 23.1
4 0 12 1474.05 116.79
-4 0 -12 1359.46 116.09
-4 0 -12 1342.17 116.79
-4 0 -12 1424.06 125.49
5 0 12 13.5 11.3
5 0 12 6.2 3.2
-5 0 -12 5.7 2.9
-5 0 -12 10.9 7.2
-5 0 -12 5 2.9
-6 0 -12 2794.92 265.27
6 0 12 3242.48 250.87
-7 0 -12 3583.94 305.37
7 0 12 3956.6 303.57
-7 0 -12 3603.14 303.77
-8 0 -12 2.4 2.7
-8 0 -12 4.3 6.2
9 0 12 43.4 16.7
-9 0 -12 39.2 15.3
-9 0 -12 45.3 9.9
-10 0 -12 6.7 4
10 0 12 -0.1 4.6
-10 0 -12 11.8 13.2
11 0 12 2.3 2.4
11 0 12 0.1 4.7
-11 0 -12 0.7 2.1
-11 0 -12 2.4 4.6
-12 0 -12 -0.6 1.9
-12 0 -12 3.6 5.8
17 1 -12 3.6 2.3
-16 -1 12 3.7 4.3
16 -1 -12 3.1 1.6
-16 1 12 7.3 5.6
16 1 -12 5.5 2.9
15 -1 -12 229.18 19
-15 -1 12 201.48 36.1
15 1 -12 224.08 19
15 1 -12 163.68 18.3
15 1 -12 156.78 19.8
-14 -1 12 73.99 18.3
14 -1 -12 114.99 11.7
14 1 -12 115.79 11.8
14 1 -12 90.49 11
14 1 -12 109.49 11.4
13 -1 -12 9.5 3.4
-13 -1 12 9 6.3
13 1 -12 14.4 4.2
-13 1 12 1 7.5
13 1 -12 14.4 4.1
13 1 -12 8.5 3.6
-12 -1 12 20.2 10.2
12 -1 -12 14.3 8
12 -1 -12 25.7 5.8
-12 1 12 13.3 12.5
12 1 -12 23.1 5.4
12 1 -12 23.4 5.4
12 1 -12 15.3 4.5
11 -1 -12 3.2 5
-11 -1 12 11.2 7.1
11 -1 -12 6.9 2.9
11 1 -12 5.7 2.8
11 1 -12 2.4 2.3
11 1 -12 4.9 2.7
10 -1 -12 4.5 2.6
-10 -1 12 4.1 3.6
10 -1 -12 4.5 5.5
-10 -1 12 14.6 9.1
10 -1 -12 13.2 4.3
-10 -1 12 2.7 5.8
10 1 -12 4.6 2.5
10 1 -12 4.4 2.4
-10 1 12 0.2 6.2
10 1 -12 5.6 2.9
9 -1 -12 36 7
9 -1 -12 23.9 5.8
9 -1 -12 50.49 13.6
-9 -1 12 31.1 8.2
-9 -1 12 10.5 13.4
-9 -1 12 33.4 13.4
9 -1 -12 39.7 7.7
9 1 -12 34.1 6.5
-9 1 12 24 17.1
-9 1 12 29.8 9
9 1 -12 37.4 6.7
9 1 -12 21.3 5.5
-8 -1 12 4.2 13.6
8 -1 -12 2.9 2.4
8 -1 -12 2.5 2.3
-8 -1 12 2.1 2.6
8 -1 -12 1.4 3.4
-8 -1 12 2.1 5.1
8 1 -12 0.3 1.4
-8 1 12 0.2 2.2
-8 1 12 11.7 11.9
-7 -1 12 175.78 29.8
7 -1 -12 126.39 13.7
-7 -1 12 97.29 25
7 -1 -12 122.79 13.2
7 -1 -12 154.58 19.8
-7 -1 12 142.19 16.1
7 -1 -12 111.19 13.1
-7 -1 12 147.69 55.69
-7 1 12 124.69 17.1
-7 1 12 100.29 31.7
7 1 -12 111.69 12.6
7 1 -12 118.59 13.1
7 1 -12 141.89 13.5
-6 -1 12 1.6 4.2
-6 -1 12 4.6 4.5
-6 -1 12 3.5 10.6
6 -1 -12 4.3 2.4
-6 -1 12 1.6 2.3
6 -1 -12 3 2.2
6 -1 -12 2.5 3.8
6 -1 -12 1.8 1.9
6 1 -12 2.2 1.5
6 1 -12 2.6 1.9
-6 1 12 5.8 3.9
-6 1 12 4.8 7.3
6 1 -12 1.8 2
5 -1 -12 233.08 23.1
-5 -1 12 228.88 33.3
-5 -1 12 271.17 32.3
-5 -1 12 289.17 80.39
5 -1 -12 249.78 23.7
5 -1 -12 275.57 29.5
5 -1 -12 233.48 23.4
5 1 -12 261.47 23.2
-5 1 12 155.18 42.8
5 1 -12 289.57 23.2
5 1 -12 259.47 23.4
-5 1 12 230.68 24.6
4 -1 -12 49.6 8.3
4 -1 -12 33.5 6.7
-4 -1 12 55.99 9
-4 -1 12 49.99 15
-4 1 12 25.2 15.3
4 1 -12 48.7 7.2
4 1 -12 51.99 7.9
4 1 -12 45.3 7.7
-3 -1 12 129.19 24.6
3 -1 -12 101.49 11.5
-3 -1 12 79.59 21.5
3 -1 -12 115.29 16.3
3 -1 -12 101.99 11.9
3 -1 -12 104.09 11.8
-3 -1 12 129.19 13
-3 1 12 121.69 13.3
3 1 -12 117.39 11.5
3 1 -12 113.89 11.7
3 1 -12 113.99 11.8
-3 1 12 61.79 23.3
-2 -1 12 115.49 12.1
-2 -1 12 89.89 22.2
2 -1 -12 85.09 12.4
2 -1 -12 97.39 14.9
2 -1 -12 90.69 10.9
-2 -1 12 109.89 22
2 -1 -12 88.69 10.4
2 1 -12 104.89 10.9
-2 1 12 87.29 13.1
2 1 -12 91.39 10.4
2 1 -12 91.09 10.1
1 -1 -12 1.1 1.5
-1 -1 12 3.1 4.9
1 -1 -12 2.5 1.9
1 -1 -12 0.1 2
-1 -1 12 2.2 3.7
1 -1 -12 1.7 2
1 1 -12 3.4 2.2
-1 1 12 1.6 2.3
-1 1 12 10.1 17.4
1 1 -12 1 1.5
1 1 -12 2.7 2
0 -1 12 259.77 25
0 -1 -12 228.08 22.1
0 -1 -12 221.28 21.5
0 1 12 211.28 36.4
0 1 -12 222.58 21.8
0 1 -12 235.48 21.4
-1 -1 -12 563.04 54.49
1 -1 12 702.43 67.19
-1 -1 -12 661.43 61.09
-1 -1 -12 604.84 54.29
1 -1 12 667.73 57.69
-1 1 -12 661.03 54.99
1 1 12 512.25 70.09
-1 1 -12 641.74 54.19
1 1 12 698.73 55.99
-2 -1 -12 1.3 2.1
2 -1 12 2 2.4
2 -1 12 1.5 5.2
-2 -1 -12 5.7 4.7
-2 1 -12 2.4 2.2
2 1 12 1.1 2
2 1 12 2.1 6.5
-2 1 -12 1.1 1.4
3 -1 12 29.3 12.9
-3 -1 -12 10.5 6.6
3 -1 12 15.7 5.9
-3 1 -12 21.7 5
3 1 12 17.1 12.2
3 1 12 23.1 6
-3 1 -12 17.5 5
-4 -1 -12 705.73 66.59
4 -1 12 755.02 71.29
4 -1 12 653.73 60.29
-4 1 -12 611.74 57.59
-4 1 -12 645.74 58.59
4 1 12 686.43 77.79
4 1 12 690.53 58.99
5 -1 12 584.24 68.29
5 1 12 512.05 64.99
-5 1 -12 529.05 47.8
-5 1 -12 559.64 48.9
-6 -1 -12 35.6 13
6 -1 12 61.49 18.6
-6 -1 -12 38.9 9
6 1 12 55.59 22.8
-6 1 -12 36.3 7.5
6 1 12 51.89 9.5
-6 1 -12 37.8 8.4
-6 1 -12 40.4 9.2
-7 -1 -12 198.38 28.3
7 -1 12 183.38 28.1
-7 -1 -12 181.18 20.8
-7 1 -12 185.98 20
7 1 12 194.78 41.1
-7 1 -12 188.18 19.4
-7 1 -12 196.58 21.3
7 1 12 191.58 19.9
8 -1 12 293.17 38.2
8 1 12 309.37 43.9
9 -1 12 458.45 48.2
9 -1 12 350.46 36.2
-9 -1 -12 374.96 45.8
-9 -1 -12 343.57 36.1
9 1 12 413.06 35.4
-9 1 -12 334.27 34.9
-9 1 -12 425.86 37.7
10 -1 12 39.3 14
10 -1 12 33.1 11.6
-10 -1 -12 36.4 22.8
-10 -1 -12 43 20.6
-10 1 -12 63.09 11.5
10 1 12 64.49 13.9
11 -1 12 53.09 10.2
-11 -1 -12 26.5 12.6
11 -1 12 36.1 10.4
-11 -1 -12 51.79 41.5
11 1 12 41.4 7.9
-11 1 -12 28.5 7.4
-12 -1 -12 1.8 3.6
12 -1 12 1.5 2.1
-12 1 -12 5.8 3.1
12 1 12 1.3 2.4
-13 -1 -12 15.2 8.4
-13 1 -12 8.8 5.5
16 2 -12 13.6 3.7
-16 2 12 11.5 5.1
15 -2 -12 -0.6 2.1
-15 -2 12 0.4 3.4
15 2 -12 0.2 1.3
15 2 -12 1.4 1.3
15 2 -12 1.3 1.2
-14 -2 12 3.1 6.1
14 -2 -12 16.4 7.1
14 2 -12 12.1 4.2
14 2 -12 9.4 3.1
14 2 -12 7.9 2.8
13 -2 -12 112.89 16.5
13 -2 -12 115.69 12
-13 -2 12 118.89 23.3
13 2 -12 101.29 11.4
-13 2 12 47.9 24.8
13 2 -12 109.59 11.3
13 2 -12 110.29 11.4
-12 -2 12 51.79 15.9
12 -2 -12 45.8 12.5
12 -2 -12 48.9 10.5
12 2 -12 48.4 7.6
12 2 -12 41.4 6.9
-12 2 12 35.3 20.2
12 2 -12 36.4 7.1
11 -2 -12 206.38 27.4
-11 -2 12 270.77 33.4
11 -2 -12 242.38 22.4
11 2 -12 219.58 21.8
11 2 -12 205.68 21.2
-11 2 12 236.08 24.3
11 2 -12 253.27 21.9
-10 -2 12 -0.7 12.2
-10 -2 12 0.5 2.9
-10 2 12 8.3 10.3
10 2 -12 2.3 1.9
10 2 -12 0.5 1.5
9 -2 -12 6.6 3.1
-9 -2 12 12.6 20.8
-9 -2 12 12.1 8.8
9 -2 -12 10.1 6.5
-9 -2 12 7.3 4.4
-9 2 12 6.5 9.7
9 2 -12 10.6 3.5
9 2 -12 8.8 3.5
-9 2 12 4.4 3.5
9 2 -12 6.1 2.6
-8 -2 12 55.89 33.6
8 -2 -12 52.49 9.3
-8 -2 12 37.5 18.7
-8 -2 12 92.29 22.9
8 -2 -12 58.29 13.9
-8 -2 12 53.89 12
8 2 -12 59.39 8.6
8 2 -12 66.19 7.9
-8 2 12 37 21.3
8 2 -12 56.99 8.6
-8 2 12 63.99 11.7
7 -2 -12 58.69 14.6
-7 -2 12 62.19 19.4
7 -2 -12 75.59 10.9
-7 -2 12 19 28.2
-7 -2 12 70.09 13.6
7 2 -12 70.39 9.3
-7 2 12 33.4 22.2
-7 2 12 61.19 12.2
7 2 -12 57.89 8.8
7 2 -12 61.29 7.8
6 -2 -12 133.49 14.1
6 -2 -12 147.79 21.1
-6 -2 12 104.69 22.2
-6 -2 12 76.09 42.4
-6 -2 12 92.79 30.2
6 2 -12 137.59 13.1
6 2 -12 137.89 13.3
-6 2 12 70.99 28.7
-6 2 12 152.68 16.6
5 -2 -12 935.71 78.09
-5 -2 12 780.22 97.99
-5 -2 12 952.1 89.99
-5 -2 12 901.21 78.59
-5 -2 12 1021.8 82.39
5 -2 -12 958.8 84.89
-5 -2 12 904.41 129.39
5 2 -12 894.81 76.89
5 2 -12 929.61 77.29
-5 2 12 879.31 79.89
5 2 -12 920.51 76.69
4 -2 -12 159.98 21.6
-4 -2 12 173.18 31.4
4 -2 -12 164.58 16.2
-4 -2 12 134.49 38.6
-4 -2 12 181.28 67.59
4 -2 -12 133.69 19.8
-4 -2 12 165.98 19.2
-4 -2 12 162.68 16.9
-4 2 12 147.69 16.6
-4 2 12 151.68 17.4
-4 2 12 154.28 42.9
4 2 -12 139.59 14.5
4 2 -12 150.28 15.1
4 2 -12 147.89 14.9
3 -2 -12 190.58 23.3
3 -2 -12 163.78 23.2
-3 -2 12 208.58 19.8
-3 -2 12 202.68 21.8
-3 -2 12 172.08 44.7
-3 -2 12 210.58 35.3
3 -2 -12 193.78 18.6
3 2 -12 189.58 17.2
3 2 -12 181.48 17.6
3 2 -12 190.38 17.7
-3 2 12 178.88 19
-3 2 12 218.68 20.6
-3 2 12 131.29 17.9
-3 2 12 107.39 35.3
2 -2 -12 18.2 7.8
-2 -2 12 26.6 8.3
-2 -2 12 21.8 6.2
-2 -2 12 14.6 9
2 -2 -12 11.8 5.6
-2 2 12 9.6 11.5
2 2 -12 21.2 4.6
-2 2 12 11.8 4.4
-2 2 12 17.3 5.8
2 2 -12 23.9 5.3
-2 2 12 14.7 4.8
1 -2 -12 84.39 16.9
1 -2 -12 60.99 14.3
-1 -2 12 87.69 15.3
-1 -2 12 86.59 20.5
-1 -2 12 75.79 12.5
-1 2 12 65.39 10.7
-1 2 12 66.29 26.9
-1 2 12 74.19 12.3
1 2 -12 68.09 8.5
-1 2 12 54.29 10
1 2 -12 70.69 9.7
0 -2 12 28.5 7.3
0 -2 -12 26.5 9.4
0 -2 -12 25.9 10.3
0 -2 12 27.5 11.7
0 -2 12 28.6 8.7
0 2 12 33.4 7.4
0 2 12 26.3 16.4
0 2 12 20.5 5.8
0 2 -12 22.1 4.9
0 2 12 25.3 6.5
0 2 -12 15.2 4.5
1 -2 12 51.79 16
-1 -2 -12 45.2 12.2
1 -2 12 46.1 9.7
1 -2 12 50.69 11
1 -2 12 54.99 12.4
-1 -2 -12 48 13.1
-1 2 -12 50.29 8.8
1 2 12 55.19 10.5
1 2 12 33.6 17.8
1 2 12 28 7.2
-1 2 -12 46.8 7.7
1 2 12 43.6 8.7
2 -2 12 1.8 2.6
2 -2 12 2.6 2.9
2 -2 12 1.6 2.8
2 -2 12 1.6 2.6
-2 -2 -12 6.6 5.5
-2 -2 -12 2.6 3.6
2 2 12 1.1 1.8
-2 2 -12 0.3 1.2
2 2 12 1.9 2.3
2 2 12 -0.6 5.3
2 2 12 -0.1 1.6
-2 2 -12 0.8 1.5
3 -2 12 2.5 2.6
-3 -2 -12 3.6 8.3
3 -2 12 6 4.7
3 -2 12 2.3 3.5
3 -2 12 -0.3 1.2
-3 -2 -12 2.3 3.9
3 2 12 5.6 3.3
3 2 12 5 2.8
-3 2 -12 3.1 2.5
3 2 12 1.8 2.8
-3 2 -12 3.5 3.1
3 2 12 4.4 8
-4 -2 -12 401.66 52.09
4 -2 12 480.55 48.9
4 -2 12 531.95 48.6
4 -2 12 503.45 48.6
-4 -2 -12 570.94 54.79
-4 2 -12 543.75 46.1
4 2 12 490.45 68.79
4 2 12 586.44 47.9
4 2 12 579.44 46.4
4 2 12 512.35 46.3
-4 2 -12 528.25 46.9
-5 -2 -12 436.96 47
5 -2 12 369.26 40.1
5 -2 12 468.25 44.9
5 -2 12 400.36 41
-5 -2 -12 307.57 44.3
-5 2 -12 475.75 39.9
-5 2 -12 481.85 40.8
-5 2 -12 434.56 38.6
5 2 12 461.15 40.1
5 2 12 403.16 57.19
5 2 12 435.96 38.2
5 2 12 444.56 39.7
6 -2 12 155.48 20.7
-6 -2 -12 135.99 29.3
6 -2 12 137.39 17.6
6 -2 12 135.39 17.1
-6 -2 -12 138.19 22
6 2 12 134.09 36
6 2 12 142.69 16.2
-6 2 -12 137.89 15.3
-6 2 -12 169.48 17.6
-6 2 -12 134.99 15.9
6 2 12 136.09 14.5
7 -2 12 87.99 17.3
7 -2 12 136.79 19.5
7 -2 12 120.09 17.7
-7 -2 -12 149.39 35.1
-7 -2 -12 117.89 41.1
-7 -2 -12 59.59 24.7
-7 2 -12 147.29 25.5
-7 2 -12 75.29 16.8
7 2 12 153.88 37.2
7 2 12 106.29 16.2
-8 -2 -12 16.4 9.6
8 -2 12 4.6 3.7
8 -2 12 11 5.2
-8 -2 -12 56.29 44.3
8 2 12 6.8 3.8
-8 2 -12 8.1 4.5
-8 2 -12 9.6 4
8 2 12 7.9 18.3
-8 2 -12 13.2 4.7
-9 -2 -12 35.7 30
-9 -2 -12 50.99 14.7
9 -2 12 89.99 18.7
-9 2 -12 97.89 14.1
9 2 12 67.59 26.5
-9 2 -12 52.09 9
-10 -2 -12 69.59 48.1
10 -2 12 73.59 11.6
-10 -2 -12 40.4 13.8
10 -2 12 65.39 12.2
10 2 12 65.99 10
-10 2 -12 53.89 9.9
-10 2 -12 79.59 9.5
-11 -2 -12 30.8 14.5
-11 -2 -12 64.39 24.5
11 -2 12 51.79 9.8
11 2 12 36.4 6.9
12 -2 12 14 4.5
-12 -2 -12 18.4 11.1
-12 -2 -12 4.6 5.5
-12 2 -12 5.8 4.2
12 2 12 17.3 3.8
-13 -2 -12 6.8 6
-13 2 -12 0.5 1.9
14 -3 -12 16.4 5.6
14 3 -12 26.7 4.8
-13 -3 12 86.89 17.4
13 -3 -12 97.19 13.3
13 3 -12 91.69 9
-13 3 12 48.8 9.3
13 3 -12 60.69 11.4
-12 -3 12 230.38 28.5
12 -3 -12 200.98 24.3
12 3 -12 218.88 19.6
-12 3 12 180.28 20.8
-11 -3 12 48.4 41.2
-11 -3 12 95.89 28.7
11 -3 -12 71.59 18
11 3 -12 111.09 11.9
-11 3 12 75.19 12.8
11 3 -12 91.09 9.6
-11 3 12 64.39 31.4
10 -3 -12 472.95 48.9
-10 -3 12 543.55 55.29
-10 -3 12 370.46 102.09
-10 3 12 447.86 44.8
10 3 -12 489.45 42.4
10 3 -12 515.75 42.1
9 -3 -12 662.53 59.39
-9 -3 12 658.03 55.79
-9 -3 12 439.36 111.59
-9 -3 12 648.74 64.69
-9 -3 12 448.06 67.39
9 3 -12 584.64 50.49
9 3 -12 593.94 50.99
-9 3 12 583.04 54.19
8 -3 -12 71.69 16
-8 -3 12 73.39 14.3
-8 -3 12 83.79 23.5
-8 -3 12 67.29 27.5
-8 -3 12 50.89 37.8
-8 3 12 103.19 15.6
-8 3 12 37.8 23.6
8 3 -12 84.69 9.4
8 3 -12 94.79 9.4
7 -3 -12 354.86 42.7
7 -3 -12 380.06 40.5
-7 -3 12 395.56 46.5
-7 -3 12 361.96 54.69
-7 -3 12 454.65 39.9
-7 3 12 399.96 37.3
7 3 -12 359.86 32.9
7 3 -12 380.96 33.5
-7 3 12 350.66 35.9
-6 -3 12 4.4 4
-6 -3 12 7.1 10.4
6 -3 -12 5.1 4.6
6 -3 -12 8.1 5.5
-6 -3 12 18.5 11
-6 -3 12 13.8 23
6 3 -12 8.6 3
-6 3 12 14.6 6.1
-6 3 12 8.5 4.6
-6 3 12 1.4 8
-6 3 12 10 4.3
6 3 -12 11.2 3.1
-5 -3 12 199.68 71.89
5 -3 -12 295.07 31.4
-5 -3 12 237.98 28.5
5 -3 -12 225.28 30
-5 -3 12 215.38 52.69
-5 -3 12 289.17 26.3
-5 -3 12 337.37 38.9
5 3 -12 247.78 23.7
-5 3 12 191.78 51.09
5 3 -12 277.17 23.6
-5 3 12 242.98 26
-5 3 12 253.47 26.7
-5 3 12 284.47 27.7
-4 -3 12 75.29 15.6
4 -3 -12 75.49 16.9
-4 -3 12 66.29 11.6
4 -3 -12 67.29 16
-4 -3 12 35.1 31.8
-4 -3 12 68.69 20.8
-4 -3 12 59.49 26.4
-4 3 12 54.69 11.3
4 3 -12 72.79 8.3
4 3 -12 76.79 8
-4 3 12 65.79 12.5
-4 3 12 42.8 24.4
-4 3 12 58.49 12
-3 -3 12 779.52 75.79
-3 -3 12 706.03 66.79
3 -3 -12 740.83 68.49
3 -3 -12 670.63 67.89
-3 -3 12 805.52 64.29
-3 -3 12 709.43 88.79
3 3 -12 713.73 60.89
-3 3 12 550.14 83.69
-3 3 12 703.23 63.29
3 3 -12 735.03 60.39
-3 3 12 733.73 64.19
-2 -3 12 185.58 19.5
-2 -3 12 161.88 45.4
2 -3 -12 189.38 23.2
2 -3 -12 161.78 22.3
-2 -3 12 240.18 30.6
-2 -3 12 176.68 21.8
2 3 -12 176.08 16.9
-2 3 12 150.78 18.3
-2 3 12 188.18 19.7
2 3 -12 175.08 16.3
-2 3 12 125.59 17.6
-2 3 12 125.79 42.4
-1 -3 12 40.2 9.1
-1 -3 12 46.1 15.8
-1 -3 12 53.99 13.8
1 -3 -12 39.2 11.2
-1 -3 12 34.5 10.7
1 -3 -12 30.2 10
-1 3 12 36.6 23.6
-1 3 12 39.8 9.2
1 3 -12 51.29 7.1
-1 3 12 28.5 7.4
-1 3 12 28 7.2
1 3 -12 43.5 7.5
0 -3 -12 25.5 8.8
0 -3 12 60.19 17.2
0 -3 12 66.49 11.4
0 -3 -12 64.19 15.2
0 -3 12 56.79 10.7
0 -3 12 50.99 12.5
0 3 -12 59.49 8.3
0 3 12 46.4 9.8
0 3 -12 53.09 8.5
0 3 12 31.3 7.9
0 3 12 31.7 20.6
0 3 12 30.8 7.9
-1 -3 -12 217.38 25.1
1 -3 12 221.48 35.9
1 -3 12 206.28 23.3
1 -3 12 181.28 20.5
1 -3 12 148.59 19.3
-1 -3 -12 185.68 24.2
1 3 12 168.88 19.5
-1 3 -12 175.08 18.2
1 3 12 128.29 41
-1 3 -12 198.98 17.9
1 3 12 207.78 20.5
1 3 12 152.88 19
2 -3 12 231.98 24.8
-2 -3 -12 234.58 26.9
2 -3 12 181.78 32.7
2 -3 12 175.38 21.3
2 -3 12 187.78 21.8
2 3 12 215.18 21.6
2 3 12 92.59 49
2 3 12 195.78 20.9
-2 3 -12 204.78 20
-2 3 -12 199.48 19.1
2 3 12 181.28 20.5
3 -3 12 48.4 11.9
-3 -3 -12 46.3 13.8
-3 -3 -12 21.5 8.5
3 -3 12 52.99 11.1
3 -3 12 37.3 18.1
3 -3 12 39.2 9.6
3 3 12 35.1 7.8
3 3 12 61.89 10.6
3 3 12 49.7 9.2
-3 3 -12 41.1 8
-3 3 -12 51.89 9.4
-3 3 -12 62.59 9.1
4 -3 12 5.4 5.3
4 -3 12 5.9 3.9
-4 -3 -12 -0.6 2.2
4 -3 12 0.9 2.2
-4 -3 -12 1.8 3.5
-4 -3 -12 2.6 6.9
-4 3 -12 1.2 2
4 3 12 8.1 3.6
-4 3 -12 0.2 1.6
4 3 12 2.8 3.1
-4 3 -12 3.2 2.1
4 3 12 1.6 2.1
-5 -3 -12 924.11 86.39
5 -3 12 837.22 79.89
-5 -3 -12 886.31 92.79
5 -3 12 818.12 80.19
5 3 12 894.71 77.89
-5 3 -12 939.11 79.09
5 3 12 946.11 77.79
-5 3 -12 894.81 77.29
-5 3 -12 954.8 78.59
5 3 12 1032.7 79.69
6 -3 12 259.67 28.4
-6 -3 -12 317.77 35.3
-6 -3 -12 307.37 40.8
6 -3 12 254.17 28.8
6 3 12 318.17 28.1
6 3 12 267.57 26
-6 3 -12 293.47 27.4
6 3 12 267.67 26.3
-6 3 -12 260.57 26.1
-6 3 -12 284.07 27.8
7 -3 12 104.79 16.2
-7 -3 -12 134.99 20.1
7 -3 12 97.59 16.3
-7 -3 -12 90.49 23
7 3 12 144.69 14.2
-7 3 -12 94.19 14.9
-7 3 -12 102.99 12.9
-7 3 -12 110.79 12.5
7 3 12 102.69 16.2
8 -3 12 0.1 1.4
-8 -3 -12 1.4 3.6
-8 -3 -12 5.2 5.9
8 -3 12 4.7 3.5
-8 3 -12 3.3 2.5
-8 3 -12 1 1.8
-8 3 -12 -0.5 1.2
8 3 12 1.4 1.5
8 3 12 -0.6 1
9 -3 12 223.58 23.8
9 -3 12 266.57 28.2
-9 -3 -12 226.78 29.8
-9 3 -12 225.58 23.8
-9 3 -12 257.57 23.7
9 3 12 257.37 23.5
-10 -3 -12 80.09 17
10 -3 12 49.9 10.5
-10 -3 -12 86.69 20.5
-10 3 -12 78.59 11.7
10 3 12 102.59 10.2
-10 3 -12 95.59 10.3
-11 -3 -12 69.59 19.7
-11 -3 -12 56.49 13.2
11 -3 12 69.59 13.6
13 -4 -12 2 4
12 -4 -12 6.3 3.7
-12 -4 12 8.4 6
-12 4 12 7.2 2.7
12 4 -12 7.2 3.2
11 -4 -12 118.29 14.9
-11 -4 12 99.59 19.4
-11 4 12 109.69 12.6
-10 -4 12 152.38 35.1
-10 -4 12 42.7 19.4
10 -4 -12 118.39 15.2
10 4 -12 85.19 10
-10 4 12 99.39 14.1
10 4 -12 126.79 10.9
-9 -4 12 142.79 83.89
-9 -4 12 158.78 28.1
9 -4 -12 146.29 19.4
9 4 -12 166.78 15.7
9 4 -12 159.58 14.7
-9 4 12 158.28 17.5
8 -4 -12 160.28 24.5
-8 -4 12 63.69 42.1
-8 -4 12 142.29 29.9
-8 -4 12 100.69 32.5
-8 -4 12 165.28 18.7
-8 4 12 148.99 17.1
-8 4 12 170.18 18.7
8 4 -12 151.68 14.2
8 4 -12 163.18 14.8
-7 -4 12 109.89 24.3
7 -4 -12 105.29 15
-7 -4 12 57.99 25.1
7 -4 -12 59.49 16.5
-7 -4 12 38.8 35.6
-7 -4 12 120.69 25.4
-7 4 12 56.79 14
7 4 -12 92.09 9.1
-7 4 12 100.29 21.2
-7 4 12 111.29 15.5
7 4 -12 99.39 9.8
6 -4 -12 25.3 8.1
6 -4 -12 19 8.6
-6 -4 12 36.9 19.5
-6 -4 12 8.3 19.8
-6 -4 12 33.4 13.1
-6 -4 12 32.4 9.5
-6 4 12 24.9 7.1
-6 4 12 43.6 8.7
-5 -4 12 216.98 35.7
-5 -4 12 177.88 20.8
5 -4 -12 147.79 20
-5 -4 12 174.78 17.2
-5 -4 12 111.19 34.9
5 4 -12 144.59 14.8
-5 4 12 151.28 17.5
-5 4 12 136.59 17.4
5 4 -12 153.48 14.1
-5 4 12 133.99 16.9
-4 -4 12 27.3 9.8
4 -4 -12 35.2 12.2
-4 -4 12 39.1 14
-4 -4 12 13.6 13.4
-4 -4 12 29.7 7.1
4 -4 -12 30 9.3
4 4 -12 35.1 6.2
-4 4 12 24.9 6.9
-4 4 12 23.2 7
4 4 -12 30.6 4.9
-3 -4 12 33.7 20.6
-3 -4 12 64.19 14.2
3 -4 -12 32.4 9.7
-3 -4 12 39.2 14.2
3 -4 -12 61.29 15.8
-3 -4 12 60.29 10.7
3 4 -12 55.39 6
-3 4 12 62.99 11.4
-3 4 12 46.4 9.4
3 4 -12 44.9 7.5
-2 -4 12 223.28 25.6
-2 -4 12 234.08 22.7
2 -4 -12 219.88 25.4
2 -4 -12 161.08 23.6
-2 -4 12 212.68 21.3
-2 -4 12 183.28 32.7
2 4 -12 206.58 19.4
-2 4 12 246.58 22.8
-2 4 12 217.98 22.2
-2 4 12 160.68 20.8
2 4 -12 207.68 18.7
1 -4 -12 247.58 30
-1 -4 12 289.47 28
-1 -4 12 306.97 36.9
-1 -4 12 252.07 26.4
-1 -4 12 280.57 30.7
1 -4 -12 285.77 30.9
1 4 -12 276.67 24
-1 4 12 318.27 27.9
-1 4 12 202.58 25.9
-1 4 12 256.87 26.9
1 4 -12 281.07 24.9
0 -4 -12 0.5 2.7
0 -4 12 1.9 4
0 -4 12 2 3.2
0 -4 12 2.3 2.9
0 -4 12 0.8 1.9
0 -4 -12 -0.1 2.2
0 4 12 2.3 2.5
0 4 12 -0.1 1.5
0 4 12 0.8 2
0 4 -12 1 1.5
0 4 -12 0.1 1.2
1 -4 12 14.5 5.6
1 -4 12 18.7 8.8
-1 -4 -12 12.4 7.1
1 -4 12 9.5 5.4
1 -4 12 11 4.9
-1 -4 -12 14.1 6.5
-1 4 -12 11.2 3.6
1 4 12 9.8 4.4
1 4 12 15.3 5.2
1 4 12 19.8 5.7
-1 4 -12 14.5 4.3
2 -4 12 19.2 7.6
-2 -4 -12 10.4 6.9
2 -4 12 27.2 10.7
-2 -4 -12 28.9 10.3
2 -4 12 17.4 5.9
2 -4 12 22.7 6.6
2 4 12 19 5.8
-2 4 -12 23.4 5
-2 4 -12 24.8 5.5
2 4 12 26.5 7
2 4 12 22.7 6.4
3 -4 12 211.28 26.2
3 -4 12 249.38 25.6
-3 -4 -12 272.77 29.5
3 -4 12 237.88 25.5
-3 -4 -12 174.78 26.5
3 4 12 271.17 24.8
-3 4 -12 241.38 22.5
-3 4 -12 273.87 23.7
3 4 12 250.67 24.3
4 -4 12 147.69 19.6
4 -4 12 171.18 19.6
-4 -4 -12 112.59 23.6
4 -4 12 138.79 26.2
-4 -4 -12 225.58 31
4 4 12 182.38 18.5
-4 4 -12 220.88 23.3
4 4 12 202.98 18.7
-4 4 -12 173.18 17
5 -4 12 333.07 31.9
-5 -4 -12 323.87 35.4
5 -4 12 316.07 31.8
5 4 12 339.37 29.8
5 4 12 344.67 30.6
5 4 12 333.87 30
-5 4 -12 324.37 29.9
-5 4 -12 278.47 28.7
-6 -4 -12 39.4 11.2
6 -4 12 35.5 7.9
6 -4 12 43.3 9
-6 4 -12 56.49 8.9
6 4 12 59.29 6.9
-6 4 -12 33.5 8
6 4 12 50.59 8.3
6 4 12 37.1 7
7 -4 12 65.49 10.9
-7 -4 -12 52.59 13
7 -4 12 68.99 11.9
7 4 12 105.69 11
7 4 12 101.69 9.4
-7 4 -12 76.69 9
-8 -4 -12 0.5 3.2
8 -4 12 1.9 1.9
8 -4 12 0.9 2.6
8 4 12 0.5 1.3
8 4 12 0.9 1.5
-8 4 -12 5.9 4.3
-8 4 -12 2.2 1.5
9 -4 12 18.5 5.2
-9 4 -12 18.4 4.9
9 4 12 18.8 3.8
-9 -5 12 1.6 2.9
-9 5 12 1.4 2.2
-8 -5 12 49.4 11.9
-8 5 12 49.6 7.4
7 -5 -12 1.8 2.6
-7 -5 12 3.8 2.8
-7 -5 12 9.1 6.2
-7 5 12 1.4 1.4
-7 5 12 -0.3 1.6
-6 -5 12 12.4 6.8
6 -5 -12 6.2 4.4
-6 -5 12 12.8 4.8
-6 5 12 5.8 2.6
-6 5 12 4.6 4.5
-6 5 12 7.4 3.8
5 -5 -12 29.5 7.2
-5 -5 12 29.2 7.8
-5 5 12 34.1 7.7
-5 5 12 25.4 7.9
-5 5 12 21.4 5.1
-4 -5 12 0.5 1.4
4 -5 -12 1.3 2.4
-4 -5 12 3.4 4.3
-4 -5 12 0.6 1.7
-4 5 12 3 3.2
-4 5 12 7 4.7
-4 5 12 1.6 1.9
3 -5 -12 340.07 37
-3 -5 12 328.37 35.6
-3 -5 12 453.05 38.5
-3 -5 12 474.75 44.3
-3 5 12 402.36 34.5
-3 5 12 369.06 34.9
-3 5 12 349.27 35
-2 -5 12 131.49 14
-2 -5 12 105.79 21.2
2 -5 -12 119.79 16.3
-2 -5 12 151.48 17
-2 5 12 109.99 13.7
-2 5 12 102.19 13.2
-2 5 12 127.29 13.4
-1 -5 12 24.5 5.5
-1 -5 12 27.3 9.7
-1 -5 12 19.5 5.2
1 -5 -12 26.7 8
-1 -5 12 17.7 6.3
-1 5 12 16.4 5.1
-1 5 12 31.3 6.9
-1 5 12 25.6 5.7
0 -5 12 231.58 22.2
0 -5 12 187.48 23.7
0 -5 -12 255.47 24.1
0 -5 12 369.56 44.5
0 -5 12 215.48 22.4
0 5 12 224.68 22.1
0 5 12 201.38 22
0 5 12 211.48 21.6
1 -5 12 39.4 11.3
1 -5 12 18.6 7.5
1 -5 12 21.7 5.6
1 -5 12 24.8 6.3
1 5 12 28.1 7
2 -5 12 2.6 2.6
2 -5 12 6.5 3.1
2 5 12 8 2.9
2 5 12 10.7 3.5
2 5 12 6.5 3.3
3 -5 12 10.6 3.6
3 -5 12 11.8 6.2
3 5 12 15.7 3.8
3 5 12 13.9 3.6
3 5 12 18.6 6.2
-3 5 -12 5.7 3.3
4 -5 12 0.2 1.2
4 -5 12 0.9 1.7
-4 5 -12 2 1.7
4 5 12 2.3 1.9
5 -5 12 41.2 7.9
5 5 12 37.8 6.7
6 -5 12 2.1 2.2
-16 0 13 0.9 2.4
16 0 -13 0.9 1
15 0 -13 2.2 1.6
-15 0 13 0.8 2.5
14 0 -13 0.6 1.3
-14 0 13 4.9 5.4
13 0 -13 0.8 3.2
-13 0 13 1.7 4.1
13 0 -13 0.6 1.4
13 0 -13 0 1.4
-12 0 13 1.5 3.9
12 0 -13 -0.2 1.2
12 0 -13 0.5 1.4
12 0 -13 0.6 1.6
11 0 -13 1.1 2
11 0 -13 0.1 1.5
11 0 -13 2.5 2.6
-11 0 13 -0.3 5
-10 0 13 1.8 2.2
10 0 -13 3 2.4
10 0 -13 2 2
-10 0 13 3.8 6.3
10 0 -13 1.3 1.4
-9 0 13 1.9 5.7
9 0 -13 0.5 1.5
9 0 -13 0.3 1.6
9 0 -13 -0.7 0.8
-8 0 13 -1 5
8 0 -13 1.9 1.7
8 0 -13 1.2 1.8
7 0 -13 3 2.3
7 0 -13 -0.5 1.4
-7 0 13 -0.6 4.9
7 0 -13 0.1 1.2
-6 0 13 3.1 6.8
6 0 -13 0.5 1.3
6 0 -13 2.8 2.1
6 0 -13 5.9 2.8
-5 0 13 4.1 7.9
5 0 -13 0.1 1.3
5 0 -13 0.8 1.6
5 0 -13 0.7 1.3
-5 0 13 0.7 2.7
4 0 -13 -0.5 1.1
-4 0 13 7.9 6.7
4 0 -13 -0.2 1.1
4 0 -13 1.6 1.6
-4 0 13 7 8.6
3 0 -13 0.8 1.6
-3 0 13 7.6 6.5
3 0 -13 -0.3 0.8
-3 0 13 0.6 4.6
3 0 -13 0.3 1.3
2 0 -13 2 1.9
2 0 -13 -0.2 1.2
-2 0 13 -0.1 4.5
2 0 -13 4.5 2.7
1 0 -13 5.8 2.8
1 0 -13 -0.1 1
-1 0 13 1.3 4.8
1 0 -13 1.9 1.8
0 0 -13 2.7 2
0 0 -13 1.8 1.8
0 0 13 0.3 4.5
-1 0 -13 1.6 1.5
-1 0 -13 1.4 1.9
1 0 13 1.7 5.4
-2 0 -13 1.8 4
-2 0 -13 3.6 2.7
2 0 13 5.8 7.9
-2 0 -13 4.4 2.6
-3 0 -13 2.2 2.7
-3 0 -13 6.3 5.6
3 0 13 0.5 4.4
-3 0 -13 0.4 1.3
-4 0 -13 1.3 2.3
4 0 13 1.2 2.3
-4 0 -13 5.5 6.2
-4 0 -13 4.5 3
4 0 13 5.1 11.2
-5 0 -13 4.4 3.1
-5 0 -13 1.8 2.2
5 0 13 -0.4 4.4
-5 0 -13 1.2 4.5
-6 0 -13 3 2.6
6 0 13 2 5.3
-6 0 -13 2.5 4.7
-7 0 -13 1.7 2.6
-7 0 -13 2.5 5.4
-8 0 -13 -0.3 1.4
-8 0 -13 1.2 4.4
8 0 13 3.4 5.9
9 0 13 0.8 4.7
-9 0 -13 0.6 2.1
-10 0 -13 1.9 4.8
-10 0 -13 2.7 2.7
10 0 13 0.5 5.6
11 0 13 1.6 1.9
-11 0 -13 0.8 4.6
-11 0 -13 0.8 1.9
16 -1 -13 0.7 1.2
-16 -1 13 0.4 2.5
-16 1 13 1.5 3.6
16 1 -13 1.2 1.1
-15 -1 13 7.2 5
15 -1 -13 3 1.7
-15 1 13 1.4 2.9
15 1 -13 7.3 2.5
14 -1 -13 7.5 2.7
-14 -1 13 13.5 7.6
14 1 -13 10.6 3.1
14 1 -13 12.2 3.5
14 1 -13 13.1 3.7
13 -1 -13 216.98 21.5
13 1 -13 217.98 21.6
13 1 -13 233.18 21.3
12 -1 -13 30 6.4
-12 -1 13 38.1 13.1
-12 1 13 22.6 16.4
12 1 -13 23 5.3
12 1 -13 33.1 6.2
12 1 -13 23.9 5.6
11 -1 -13 16.2 4.6
11 -1 -13 10.8 7.9
-11 -1 13 11.2 8
11 1 -13 7.3 3.1
11 1 -13 4 2.4
-11 1 13 5.6 8.2
11 1 -13 4.8 2.6
10 -1 -13 44.6 8
-10 -1 13 29 13.2
10 -1 -13 36.8 11.8
-10 -1 13 49.9 10.5
10 1 -13 32.3 6.9
10 1 -13 35.7 6.9
10 1 -13 37 7.2
-9 -1 13 1205.38 105.39
-9 -1 13 991.6 93.79
9 -1 -13 1115.39 91.89
9 -1 -13 920.81 97.39
9 -1 -13 1140.19 91.79
9 1 -13 1097.99 91.59
9 1 -13 1106.19 91.09
9 1 -13 1164.78 91.49
-8 -1 13 519.35 97.59
-8 -1 13 571.34 68.79
8 -1 -13 687.83 57.99
8 -1 -13 625.44 64.09
8 -1 -13 688.33 57.79
-8 -1 13 726.83 61.29
-8 -1 13 763.92 70.69
8 1 -13 695.83 57.39
8 1 -13 710.73 57.89
-8 1 13 626.64 59.09
8 1 -13 650.03 56.99
-7 -1 13 31.8 28.5
-7 -1 13 55.29 16
-7 -1 13 33.7 13.9
7 -1 -13 43.4 7.9
-7 -1 13 41.6 10.3
7 -1 -13 35.8 7.4
7 -1 -13 41.9 12.3
7 -1 -13 46.4 8.3
7 1 -13 36.4 7
-7 1 13 19.7 6.4
7 1 -13 56.29 8.4
-6 -1 13 567.54 46.1
6 -1 -13 462.65 42
6 -1 -13 376.36 41
6 -1 -13 484.65 42.1
-6 -1 13 570.94 53.99
-6 -1 13 421.16 52.79
6 -1 -13 486.05 48.4
-6 1 13 494.65 43.4
6 1 -13 432.06 41
6 1 -13 473.85 41.5
6 1 -13 528.15 42.2
-5 -1 13 6.4 6.7
-5 -1 13 3.9 5.3
5 -1 -13 4.8 3
5 -1 -13 0.7 2.7
-5 -1 13 2.2 2.8
5 -1 -13 1.7 1.5
5 -1 -13 2.8 2.3
-5 1 13 3 6.7
5 1 -13 2.8 2.2
-5 1 13 4.3 2.8
5 1 -13 4 2.4
5 1 -13 2.2 2
4 -1 -13 150.18 15.3
4 -1 -13 168.18 16
-4 -1 13 167.38 16.4
4 -1 -13 156.58 15.9
-4 -1 13 175.08 30.1
4 -1 -13 147.99 20.2
-4 -1 13 123.99 27.9
-4 1 13 101.69 32.3
4 1 -13 156.38 15.5
-4 1 13 142.99 16.3
4 1 -13 139.49 14.7
4 1 -13 135.89 14.9
-3 -1 13 148.89 27.3
3 -1 -13 103.59 12.2
-3 -1 13 87.79 22.4
3 -1 -13 115.69 17.2
3 -1 -13 108.79 12.8
3 -1 -13 125.59 13.1
-3 -1 13 144.59 14.2
-3 1 13 122.19 13.8
3 1 -13 123.29 12.8
-3 1 13 65.39 24.8
3 1 -13 123.89 12.7
3 1 -13 112.49 12.1
2 -1 -13 1.7 3.2
-2 -1 13 -0.5 2.9
2 -1 -13 1.8 3.1
-2 -1 13 3.5 2.4
2 -1 -13 10.8 3.7
-2 -1 13 7.4 6.4
2 -1 -13 4.7 2.8
2 1 -13 6 2.9
2 1 -13 4.4 2.3
2 1 -13 0.8 1.1
-2 1 13 -0.3 1.4
-2 1 13 1.9 6
-1 -1 13 -0.4 1.6
-1 -1 13 -0.2 3.4
1 -1 -13 1.5 3.1
1 -1 -13 1.3 1.8
-1 1 13 0 4.2
-1 1 13 1.8 2.3
1 1 -13 4.3 2.5
1 1 -13 1.4 1.6
0 -1 -13 449.06 43.1
0 -1 13 547.35 55.99
0 -1 13 505.35 46.3
0 -1 -13 487.25 49.2
0 1 13 428.46 60.59
0 1 13 518.35 44.2
0 1 -13 495.05 43.3
0 1 -13 481.15 42.5
1 -1 13 45.4 10.8
1 -1 13 59.29 17.4
-1 -1 -13 60.89 10.4
-1 -1 -13 65.39 15.4
-1 1 -13 56.29 9
1 1 13 55.09 23.9
1 1 13 45.3 9.2
-1 1 -13 62.59 10.3
-2 -1 -13 201.58 25.7
2 -1 13 223.68 30.4
2 -1 13 167.48 21.4
2 1 13 202.18 20.5
-2 1 -13 197.18 20
2 1 13 205.28 46.8
-2 1 -13 193.18 19.2
3 -1 13 2218.28 189.58
3 -1 13 2476.65 201.48
-3 -1 -13 2369.66 195.68
3 1 13 2160.18 208.78
3 1 13 2260.67 187.38
-3 1 -13 2135.79 186.18
4 -1 13 123.09 26.5
-4 -1 -13 107.89 22.3
-4 1 -13 83.89 13.4
-4 1 -13 72.89 11.7
4 1 13 101.79 14
4 1 13 92.99 28.5
5 -1 13 2.5 3.1
5 -1 13 6.7 6.7
-5 -1 -13 4 5
5 1 13 3.7 7.6
-5 1 -13 3.8 2.8
-5 1 -13 4.3 3.1
5 1 13 3.4 3
6 -1 13 14.6 5.7
-6 -1 -13 10.7 4.7
-6 -1 -13 18.6 10
6 -1 13 17.9 10.2
6 1 13 19.9 14.2
6 1 13 14.9 4.6
-6 1 -13 18.6 6.3
-6 1 -13 19.4 5.9
-6 1 -13 18 5.1
7 -1 13 22.9 7.7
-7 -1 -13 16 7.1
-7 -1 -13 29.2 19
7 -1 13 25.1 11.9
-7 1 -13 26.5 6.8
-7 1 -13 24 10.5
7 1 13 34.9 17.4
7 1 13 23 6.4
-8 -1 -13 19.8 6.6
8 -1 13 27.2 12.2
8 -1 13 39.4 9.1
-8 -1 -13 26.3 11.8
8 -1 13 14.8 6.2
-8 1 -13 21.1 5.6
8 1 13 23.4 5.7
-8 1 -13 17.9 6.2
-8 1 -13 20.3 5.8
8 1 13 17.7 17.6
9 -1 13 51.09 15.6
9 -1 13 72.89 12.7
-9 -1 -13 66.49 11.5
-9 -1 -13 49.4 18.4
-9 1 -13 59.89 11.2
9 1 13 82.39 25.4
9 1 13 66.49 14.9
10 -1 13 0.8 1.8
10 -1 13 2.2 2.6
-10 -1 -13 -2.1 16.1
-10 -1 -13 -0.1 2.7
-10 1 -13 0 1.7
10 1 13 0.2 1.3
10 1 13 4.8 12.7
11 -1 13 109.69 12.3
-11 -1 -13 61.39 17
-11 1 -13 81.29 12.6
-12 -1 -13 2.8 4.9
-12 1 -13 3.8 2.9
-15 -2 13 35.5 11.6
15 2 -13 25 4.7
15 2 -13 48.2 5.4
-14 -2 13 1.9 3.1
14 -2 -13 3.8 5.2
14 2 -13 4.2 1.9
14 2 -13 2.9 1.5
14 2 -13 3.8 2.1
-13 -2 13 44.6 13.4
13 -2 -13 27.6 9.2
13 -2 -13 27.7 5.5
13 2 -13 26.6 5.4
13 2 -13 33.8 5.7
13 2 -13 32.8 6.8
12 -2 -13 111.99 11.6
12 -2 -13 98.19 15.6
-12 -2 13 68.29 22.5
12 2 -13 98.19 10.7
12 2 -13 95.99 10.7
-11 -2 13 1061.79 96.99
11 -2 -13 909.31 83.89
11 -2 -13 1025.6 91.29
11 2 -13 1045.5 83.69
-11 2 13 922.31 85.49
11 2 -13 1065.59 83.79
11 2 -13 981.6 83.99
10 -2 -13 88.09 18.5
-10 -2 13 69.09 19.6
10 -2 -13 79.89 11.6
-10 -2 13 61.39 38.4
-10 -2 13 74.29 13.1
10 2 -13 72.89 9.3
-10 2 13 75.09 12.1
-10 2 13 55.39 25.5
10 2 -13 75.69 9
10 2 -13 88.79 9.4
9 -2 -13 149.09 35.1
-9 -2 13 89.79 24.6
-9 -2 13 43.5 33.3
-9 2 13 59.59 26.6
9 2 -13 80.49 9.4
9 2 -13 89.19 14.2
-8 -2 13 276.77 79.99
-8 -2 13 421.36 39.4
-8 -2 13 356.56 45.6
8 -2 -13 397.36 42.3
8 -2 -13 387.36 35.6
8 2 -13 403.76 35.3
-8 2 13 299.07 65.89
-8 2 13 340.77 36.9
8 2 -13 430.76 35
8 2 -13 427.56 35.1
-7 -2 13 140.09 55.29
-7 -2 13 181.58 43.4
-7 -2 13 230.18 38.6
7 -2 -13 210.18 26.1
7 -2 -13 209.58 20.2
-7 -2 13 243.38 24.3
7 2 -13 192.78 19.2
7 2 -13 190.88 19.5
-7 2 13 213.98 22.1
7 2 -13 212.68 19.3
-7 2 13 109.09 38.8
-6 -2 13 153.58 60.49
-6 -2 13 186.98 21.2
6 -2 -13 178.68 17.9
-6 -2 13 160.68 31.6
-6 -2 13 148.79 37.8
6 -2 -13 183.38 23.6
6 2 -13 165.98 16.9
6 2 -13 171.08 17.3
6 2 -13 178.88 16.9
-6 2 13 115.59 38
-6 2 13 191.58 19.9
-5 -2 13 200.08 21.2
-5 -2 13 227.68 65.89
5 -2 -13 156.58 21.9
-5 -2 13 197.38 34.7
5 -2 -13 167.88 17.7
-5 -2 13 127.49 67.29
5 2 -13 166.98 16.6
5 2 -13 172.28 16.4
5 2 -13 137.49 15.6
-5 2 13 162.58 18.5
4 -2 -13 69.39 12
-4 -2 13 109.69 18.2
-4 -2 13 98.09 14
4 2 -13 112.29 12.7
-4 2 13 43.3 22.9
4 2 -13 100.89 11.2
-3 -2 13 256.87 31.5
3 -2 -13 172.98 25.7
-3 -2 13 215.08 21.8
3 2 -13 214.78 20.2
3 2 -13 219.48 19.7
-3 2 13 141.39 41.5
-3 2 13 214.78 22.3
2 -2 -13 15.2 7.7
-2 -2 13 15.3 5.3
-2 -2 13 16.3 9.5
-2 2 13 16.4 15.2
-2 2 13 19.8 6.2
-2 2 13 12.2 4.7
2 2 -13 17.3 5.3
2 2 -13 20 4.7
1 -2 -13 28.5 9.8
1 -2 -13 7.8 6.2
-1 -2 13 20.9 10
-1 -2 13 22.6 6.5
-1 2 13 16 5.6
-1 2 13 18.4 14.8
-1 2 13 14.7 5.1
1 2 -13 25.8 5.3
0 -2 13 4.1 5.3
0 -2 -13 4 6.1
0 2 13 14.9 13.8
0 2 13 7.1 3.4
0 2 -13 9.3 6
0 2 -13 7.2 3.1
-1 -2 -13 1047 87.59
1 -2 13 990.1 81.59
1 -2 13 899.21 82.89
1 2 13 969 80.79
-1 2 -13 980.7 78.99
-1 2 -13 905.71 79.19
1 2 13 871.61 78.99
1 2 13 757.02 101.89
-2 -2 -13 193.78 25.4
2 -2 13 203.98 21.5
2 -2 13 195.18 22.8
-2 -2 -13 193.28 26.6
-2 2 -13 176.88 19.5
2 2 13 183.78 20.4
-2 2 -13 201.98 19.1
2 2 13 202.88 47.5
3 -2 13 372.36 35
-3 -2 -13 282.27 39.2
3 -2 13 314.67 33.8
3 -2 13 324.37 35.5
3 -2 13 414.86 40.5
-3 -2 -13 339.07 39.3
3 2 13 360.76 32.2
-3 2 -13 371.06 32.4
3 2 13 397.66 34.3
3 2 13 393.36 54.89
-3 2 -13 330.07 32.8
4 -2 13 457.75 40.5
4 -2 13 360.16 40.1
4 -2 13 342.07 38.9
4 -2 13 448.36 42.8
-4 -2 -13 418.36 45.6
-4 2 -13 412.46 37.5
-4 2 -13 415.96 38.3
4 2 13 480.35 39.5
4 2 13 432.16 59.09
5 -2 13 813.32 68.09
5 -2 13 663.93 66.89
-5 -2 -13 736.83 73.99
5 2 13 836.42 66.79
-5 2 -13 754.62 65.89
-5 2 -13 709.63 64.79
-5 2 -13 806.42 67.19
6 -2 13 353.86 34.2
-6 -2 -13 361.76 41.1
6 -2 13 309.37 33.8
-6 2 -13 358.76 33.8
-6 2 -13 322.57 31.6
6 2 13 342.77 32.8
-6 2 -13 342.77 32.7
6 2 13 392.46 52.49
-7 -2 -13 76.29 45.3
7 -2 13 141.09 15.9
-7 -2 -13 129.29 25.8
7 -2 13 97.59 17
-7 2 -13 122.59 13.5
7 2 13 105.19 35.1
-7 2 -13 114.59 13.9
-7 2 -13 113.39 17.1
7 2 13 119.69 14
-8 -2 -13 72.49 19.1
-8 -2 -13 77.59 42.3
8 -2 13 107.09 15.3
-8 2 -13 70.29 11.8
-8 2 -13 71.89 11.2
-8 2 -13 82.39 13.5
8 2 13 90.89 12.6
-9 -2 -13 26.5 10.8
9 -2 13 46.1 8.9
9 -2 13 27.3 7.2
9 2 13 44 7.8
-9 2 -13 20.1 5.7
-9 2 -13 25.7 6.6
-9 2 -13 41.4 7.7
-10 -2 -13 1.7 3.8
10 -2 13 1.9 2.5
10 -2 13 3.2 2.9
-10 2 -13 1 1.9
-10 2 -13 0.6 1.3
10 2 13 0.4 1.2
11 -2 13 6.9 3.5
-11 -2 -13 11.3 8.4
11 2 13 8.6 3.2
-11 2 -13 9.7 4
-12 -2 -13 0 2.7
-12 -2 -13 4.5 4.9
-12 2 -13 1.1 1.8
-14 -3 13 2.4 4.2
14 -3 -13 0.2 1.7
-13 -3 13 23 9.6
13 3 -13 18.7 4.6
-13 3 13 23.2 6.3
12 -3 -13 0.4 2.1
12 3 -13 2.1 1.8
12 3 -13 1.9 1.5
-12 3 13 1.4 2
-11 -3 13 6.7 6.2
11 -3 -13 7.5 5
11 3 -13 2.2 1.6
-11 3 13 1.4 1.9
11 3 -13 6.4 2.5
-10 -3 13 -0.3 18
10 3 -13 4.8 3.9
-10 3 13 6.9 3.6
10 3 -13 7.6 2.8
-10 3 13 0.8 10.3
-9 -3 13 55.39 28.2
-9 -3 13 79.49 48
-9 -3 13 185.58 32.4
-9 -3 13 166.78 19.6
9 -3 -13 118.59 17.8
-9 3 13 79.29 34.5
9 3 -13 130.29 12.6
9 3 -13 128.39 13
-9 3 13 112.19 16.6
-8 -3 13 1.9 14.6
-8 -3 13 1.6 2.6
-8 -3 13 5.4 8.1
-8 -3 13 3.3 5.1
8 -3 -13 -0.8 1.8
8 3 -13 2.2 1.5
8 3 -13 1 1.5
-8 3 13 1.8 2.1
-7 -3 13 8.1 21.6
-7 -3 13 -0.4 5.3
7 -3 -13 3.9 3.7
-7 -3 13 7.3 4.4
-7 -3 13 7.1 6.6
7 3 -13 7.8 2.8
-7 3 13 8.8 4.4
-7 3 13 -0.8 7.8
7 3 -13 3 2
-6 -3 13 28.9 32
6 -3 -13 12.4 9.5
6 -3 -13 -0.6 3.5
-6 3 13 7.9 11.3
6 3 -13 14.1 5.1
-6 3 13 5.3 5.4
5 -3 -13 131.49 19.5
-5 -3 13 201.88 21.2
5 -3 -13 77.09 19.7
-5 -3 13 105.49 74.39
-5 -3 13 177.18 43.2
-5 -3 13 173.18 16.8
-5 -3 13 137.69 28.3
5 3 -13 140.59 14.4
-5 3 13 111.29 15.3
-5 3 13 159.48 17.4
5 3 -13 157.28 14.1
4 -3 -13 344.97 41.1
-4 -3 13 399.96 37
-4 -3 13 365.46 57.29
4 -3 -13 415.16 42.2
-4 -3 13 437.76 41.2
-4 -3 13 366.86 46.3
4 3 -13 396.16 34.2
4 3 -13 407.26 34.9
-4 3 13 365.36 36.7
-4 3 13 407.86 37.8
-4 3 13 308.07 68.89
3 -3 -13 58.39 13.5
-3 -3 13 86.59 13.5
-3 -3 13 114.69 19.3
3 -3 -13 78.29 17.2
-3 -3 13 133.49 27.6
-3 3 13 57.99 11.4
-3 3 13 106.09 14.9
[truncated: 2,653,684 more chars]
